# Supplementary material for: ﻿Revision of the Neotropical water scavenger beetle genus Novochares Girón & Short (Coleoptera, Hydrophilidae, Acidocerinae)
Source: Zookeys. 2023 Jul 20;1171:1–112. doi: 10.3897/zookeys.1171.104142 (PMC10846839; doi:10.3897/zookeys.1171.104142)
Supplement: XML Treatment for Novochares [file zookeys.1171.104142-treatment1.xml]

<!DOCTYPE tp:taxon-treatment
  PUBLIC "-//TaxonX//DTD Taxonomic Treatment Publishing DTD v0 20100105//EN" "tax-treatment-NSO.dtd">
<tp:taxon-treatment xmlns:tp="http://www.plazi.org/taxpub"><tp:treatment-meta><kwd-group><label>Taxon classification</label><kwd>
                <named-content content-type="kingdom">Animalia</named-content>
              </kwd><kwd>
                <named-content content-type="order">Coleoptera</named-content>
              </kwd><kwd>
                <named-content content-type="family">Hydrophilidae</named-content>
              </kwd></kwd-group><mixed-citation publication-type="journal"><person-group><name><surname>Short</surname><given-names>Andrew Edward Z.</given-names></name><name><surname>Girón</surname><given-names>Jennifer C.</given-names></name></person-group><article-title>﻿Revision of the Neotropical water scavenger beetle genus <italic><tp:taxon-name><tp:taxon-name-part taxon-name-part-type="genus" reg="Novochares">Novochares</tp:taxon-name-part></tp:taxon-name></italic> Girón &amp; Short (<tp:taxon-name><tp:taxon-name-part taxon-name-part-type="order">Coleoptera</tp:taxon-name-part></tp:taxon-name>, <tp:taxon-name><tp:taxon-name-part taxon-name-part-type="family">Hydrophilidae</tp:taxon-name-part></tp:taxon-name>, <tp:taxon-name><tp:taxon-name-part taxon-name-part-type="subfamily">Acidocerinae</tp:taxon-name-part></tp:taxon-name>)</article-title><source>Zookeys</source><day>20</day><month>07</month><year>2023</year><volume>1171</volume><fpage>1</fpage><lpage>112</lpage><pub-id pub-id-type="doi">10.3897/zookeys.1171.104142</pub-id></mixed-citation></tp:treatment-meta><tp:nomenclature><label>﻿</label><tp:taxon-name>
              <object-id xmlns:xlink="http://www.w3.org/1999/xlink" content-type="arpha" xlink:type="simple">13CE84D4-AE73-5174-B575-6F1D070C514E</object-id>
              <tp:taxon-name-part taxon-name-part-type="genus" reg="Novochares">Novochares</tp:taxon-name-part>
            </tp:taxon-name><tp:taxon-authority>Girón &amp; Short, 2021</tp:taxon-authority><tp:nomenclature-citation-list><tp:nomenclature-citation><tp:taxon-name>
                  <tp:taxon-name-part taxon-name-part-type="genus" reg="Novochares">Novochares</tp:taxon-name-part>
                </tp:taxon-name><comment>Girón &amp; Short, 2021: 87.</comment></tp:nomenclature-citation></tp:nomenclature-citation-list></tp:nomenclature><tp:treatment-sec sec-type="type species" id="SECID0EMHAK"><title>Type species.</title><p><italic><tp:taxon-name><tp:taxon-name-part taxon-name-part-type="genus" reg="Helochares">Helochares</tp:taxon-name-part><tp:taxon-name-part taxon-name-part-type="species" reg="tectiformis">tectiformis</tp:taxon-name-part></tp:taxon-name></italic> Fernández, 1982 by original designation.</p></tp:treatment-sec><tp:treatment-sec sec-type="diagnosis" id="SECID0E4HAK"><title>Diagnosis.</title><p>(Slightly modified from <xref ref-type="bibr" rid="B23">Girón and Short 2021</xref>). Body length 4.2–9.5 mm. Body shape oval in dorsal view (Figs <xref ref-type="fig" rid="F7">7</xref>, <xref ref-type="fig" rid="F14">14</xref>, <xref ref-type="fig" rid="F17">17</xref>, <xref ref-type="fig" rid="F24">24</xref>); slightly to moderately convex in lateral view, with dorsal outline nearly flat along anterior 1/2 of elytra, or somewhat evenly curved. Coloration usually uniformly dark brown (Figs <xref ref-type="fig" rid="F14">14</xref>, <xref ref-type="fig" rid="F17">17</xref>, <xref ref-type="fig" rid="F24">24</xref>), sometimes orange or pale brown (Fig. <xref ref-type="fig" rid="F7">7</xref>), often paler along margins (e.g., Fig. <xref ref-type="fig" rid="F14">14A–C</xref>); opalescent sheen frequent in larger and darker species; ground punctation from very shallow (e.g., Fig. <xref ref-type="fig" rid="F17">17D</xref>) to moderately marked (e.g., Fig. <xref ref-type="fig" rid="F14">14A</xref>). Shape of head trapezoid (Fig. <xref ref-type="fig" rid="F6">6D</xref>). Eyes relatively large, not emarginated anteriorly, usually projected from outline of head (Fig. <xref ref-type="fig" rid="F6">6D</xref>). Clypeus trapezoid, with anterior margin broadly and roundly emarginate (Fig. <xref ref-type="fig" rid="F6">6D</xref>); membranous preclypeal area sometimes visible. Labrum fully exposed. Mentum with lateral longitudinal crenulations, lateral oblique ridges, and transverse crenulations along antero-medial area. Antennae with nine antennomeres; cupule strongly asymmetric, with rounded outline; antennomere 9 slightly to 2× longer than antennomere 7. Maxillary palps slender, moderately long, 0.8 (<italic><tp:taxon-name><tp:taxon-name-part taxon-name-part-type="genus" reg="Novochares">N.</tp:taxon-name-part><tp:taxon-name-part taxon-name-part-type="species" reg="pastinum">pastinum</tp:taxon-name-part></tp:taxon-name></italic> sp. nov.) to 1.8× (<italic><tp:taxon-name><tp:taxon-name-part taxon-name-part-type="genus" reg="Novochares">N.</tp:taxon-name-part><tp:taxon-name-part taxon-name-part-type="species" reg="yanomami">yanomami</tp:taxon-name-part></tp:taxon-name></italic> sp. nov.) the width of head; inner margin of maxillary palpomere 2 weakly and evenly curved to nearly straight, outer margin evenly curved or curved along apical 1/2; maxillary palpomere 3 slightly longer than 4. Prosternum flat to broadly and weakly convex. Elytra without sutural striae, with ground punctures usually shallowly marked; usually at least one row of systematic punctures visible along midline of each elytron (e.g., Figs <xref ref-type="fig" rid="F7">7C</xref>, <xref ref-type="fig" rid="F14">14D</xref>, <xref ref-type="fig" rid="F24">24C, D</xref>), often with visible rows along lateral and posterior regions of elytra; serial punctures sometimes visible along posterior 1/2 of elytra. Posterior elevation of mesoventrite, usually simply bulging (Fig. <xref ref-type="fig" rid="F6">6B</xref>), sometimes bulge impressed posteriorly (Fig. <xref ref-type="fig" rid="F6">6A</xref>); bulge often extending anteriorly as low, shiny, and glabrous longitudinal ridge (Fig. <xref ref-type="fig" rid="F6">6A, B</xref>); anapleural sutures concave, separated at anterior margin by distance 0.6–0.9× the width of anterior margin of mesepisternum. Metaventrite with medial glabrous patch, sometimes very narrow and extending along entire length of metaventrite. Protibiae with spines of anterior row extremely reduced to tiny appressed denticles. Metafemora with tibial grooves well developed; hydrofuge pubescence covering basal 6/7 of anterior surface. Tarsomeres 1–4 with long, thick, and rather dense setae on ventral face, sometimes with only rows of short spines on metatarsomeres 2–4; metatarsomere 2 as long or slightly longer than 5 and as 3 and 4 combined. Fifth abdominal ventrite apically emarginate, with fringe of stout setae. Aedeagus divided (e.g., Figs <xref ref-type="fig" rid="F3">3</xref>–<xref ref-type="fig" rid="F5">5</xref>); parameres separated from each other for most of their length; median lobe divided in dorsal and ventral plates; dorsal plate usually strongly sclerotized and elongated, often bifurcated, or otherwise shaped along apical region; ventral plate sometimes reduced, usually simple and of variable length; basal piece 0.3× or less than length of parameres, usually clearly noticeable; gonopore usually clearly visible.</p><fig id="F3" position="float" orientation="portrait"><object-id xmlns:xlink="http://www.w3.org/1999/xlink" content-type="doi" xlink:type="simple">10.3897/zookeys.1171.104142.figure3</object-id><object-id xmlns:xlink="http://www.w3.org/1999/xlink" content-type="arpha" xlink:type="simple">C6945596-E270-5E02-ABB1-56A687A7228B</object-id><label>Figure 3.</label><caption><p>Aedeagi of the <italic><tp:taxon-name><tp:taxon-name-part taxon-name-part-type="genus" reg="Novochares">Novochares</tp:taxon-name-part><tp:taxon-name-part taxon-name-part-type="species" reg="abbreviatus">abbreviatus</tp:taxon-name-part></tp:taxon-name></italic> species group along with schematic representations of the whole, the parameres (in blue), and the dorsal (in yellow) and ventral (in red) plates of the median lobe <bold>A</bold><italic><tp:taxon-name><tp:taxon-name-part taxon-name-part-type="genus" reg="Novochares">N.</tp:taxon-name-part><tp:taxon-name-part taxon-name-part-type="species" reg="abbreviatus">abbreviatus</tp:taxon-name-part></tp:taxon-name></italic><bold>B</bold><italic><tp:taxon-name><tp:taxon-name-part taxon-name-part-type="genus" reg="Novochares">N.</tp:taxon-name-part><tp:taxon-name-part taxon-name-part-type="species" reg="oculatus">oculatus</tp:taxon-name-part></tp:taxon-name></italic>.</p></caption><graphic xmlns:xlink="http://www.w3.org/1999/xlink" xlink:href="zookeys-1171-001_article-104142__-g003.jpg" position="float" orientation="portrait" xlink:type="simple" id="oo_881170.jpg"><uri content-type="original_file" xlink:type="simple">https://binary.pensoft.net/fig/881170</uri></graphic></fig><fig id="F4" position="float" orientation="portrait"><object-id xmlns:xlink="http://www.w3.org/1999/xlink" content-type="doi" xlink:type="simple">10.3897/zookeys.1171.104142.figure4</object-id><object-id xmlns:xlink="http://www.w3.org/1999/xlink" content-type="arpha" xlink:type="simple">C25D6275-72DA-5E5D-983E-0D703BD26325</object-id><label>Figure 4.</label><caption><p>Aedeagi of the <italic><tp:taxon-name><tp:taxon-name-part taxon-name-part-type="genus" reg="Novochares">Novochares</tp:taxon-name-part><tp:taxon-name-part taxon-name-part-type="species" reg="punctatostriatus">punctatostriatus</tp:taxon-name-part></tp:taxon-name></italic>, <italic><tp:taxon-name><tp:taxon-name-part taxon-name-part-type="genus" reg="Novochares"/><tp:taxon-name-part taxon-name-part-type="species" reg="sallaei">sallaei</tp:taxon-name-part></tp:taxon-name></italic>, and <italic><tp:taxon-name><tp:taxon-name-part taxon-name-part-type="genus" reg="Novochares"/><tp:taxon-name-part taxon-name-part-type="species" reg="orchis">orchis</tp:taxon-name-part></tp:taxon-name></italic> species groups along with schematic representations of the whole, the parameres (in blue), and the dorsal (in yellow) and ventral (in red) plates of the median lobe <bold>A</bold><italic><tp:taxon-name><tp:taxon-name-part taxon-name-part-type="genus" reg="Novochares">N.</tp:taxon-name-part><tp:taxon-name-part taxon-name-part-type="species" reg="dentatus">dentatus</tp:taxon-name-part></tp:taxon-name></italic><bold>B</bold><italic><tp:taxon-name><tp:taxon-name-part taxon-name-part-type="genus" reg="Novochares">N.</tp:taxon-name-part><tp:taxon-name-part taxon-name-part-type="species" reg="orchis">orchis</tp:taxon-name-part></tp:taxon-name></italic><bold>C</bold><italic><tp:taxon-name><tp:taxon-name-part taxon-name-part-type="genus" reg="Novochares">N.</tp:taxon-name-part><tp:taxon-name-part taxon-name-part-type="species" reg="sallaei">sallaei</tp:taxon-name-part></tp:taxon-name></italic>.</p></caption><graphic xmlns:xlink="http://www.w3.org/1999/xlink" xlink:href="zookeys-1171-001_article-104142__-g004.jpg" position="float" orientation="portrait" xlink:type="simple" id="oo_881171.jpg"><uri content-type="original_file" xlink:type="simple">https://binary.pensoft.net/fig/881171</uri></graphic></fig><fig id="F5" position="float" orientation="portrait"><object-id xmlns:xlink="http://www.w3.org/1999/xlink" content-type="doi" xlink:type="simple">10.3897/zookeys.1171.104142.figure5</object-id><object-id xmlns:xlink="http://www.w3.org/1999/xlink" content-type="arpha" xlink:type="simple">31A2F28D-86B3-597D-BE5C-C8BA7F4CB09C</object-id><label>Figure 5.</label><caption><p>Aedeagi of the <italic><tp:taxon-name><tp:taxon-name-part taxon-name-part-type="genus" reg="Novochares">Novochares</tp:taxon-name-part><tp:taxon-name-part taxon-name-part-type="species" reg="tectiformis">tectiformis</tp:taxon-name-part></tp:taxon-name></italic> species group along with schematic representations of the whole, the parameres (in blue), and the dorsal (in yellow) and ventral (in red) plates of the median lobe <bold>A</bold><italic><tp:taxon-name><tp:taxon-name-part taxon-name-part-type="genus" reg="Novochares">N.</tp:taxon-name-part><tp:taxon-name-part taxon-name-part-type="species" reg="trifurcatus">trifurcatus</tp:taxon-name-part></tp:taxon-name></italic><bold>B</bold><italic><tp:taxon-name><tp:taxon-name-part taxon-name-part-type="genus" reg="Novochares">N.</tp:taxon-name-part><tp:taxon-name-part taxon-name-part-type="species" reg="tectiformis">tectiformis</tp:taxon-name-part></tp:taxon-name></italic><bold>C</bold><italic><tp:taxon-name><tp:taxon-name-part taxon-name-part-type="genus" reg="Novochares">N.</tp:taxon-name-part><tp:taxon-name-part taxon-name-part-type="species" reg="mura">mura</tp:taxon-name-part></tp:taxon-name></italic>.</p></caption><graphic xmlns:xlink="http://www.w3.org/1999/xlink" xlink:href="zookeys-1171-001_article-104142__-g005.jpg" position="float" orientation="portrait" xlink:type="simple" id="oo_881172.jpg"><uri content-type="original_file" xlink:type="simple">https://binary.pensoft.net/fig/881172</uri></graphic></fig><fig id="F6" position="float" orientation="portrait"><object-id xmlns:xlink="http://www.w3.org/1999/xlink" content-type="doi" xlink:type="simple">10.3897/zookeys.1171.104142.figure6</object-id><object-id xmlns:xlink="http://www.w3.org/1999/xlink" content-type="arpha" xlink:type="simple">C23A66D0-B7E5-5616-81EB-B3D731068C21</object-id><label>Figure 6.</label><caption><p>Morphological features of <italic><tp:taxon-name><tp:taxon-name-part taxon-name-part-type="genus" reg="Novochares">Novochares</tp:taxon-name-part></tp:taxon-name></italic> spp. <bold>A, B</bold> mesoventrite <bold>C, D</bold> dorsal view of the head <bold>A</bold><italic><tp:taxon-name><tp:taxon-name-part taxon-name-part-type="genus" reg="Novochares">N.</tp:taxon-name-part><tp:taxon-name-part taxon-name-part-type="species" reg="tectiformis">tectiformis</tp:taxon-name-part></tp:taxon-name></italic><bold>B</bold><italic><tp:taxon-name><tp:taxon-name-part taxon-name-part-type="genus" reg="Novochares">N.</tp:taxon-name-part><tp:taxon-name-part taxon-name-part-type="species" reg="cochlearis">cochlearis</tp:taxon-name-part></tp:taxon-name></italic><bold>C</bold><italic><tp:taxon-name><tp:taxon-name-part taxon-name-part-type="genus" reg="Aulonochares">Aulonochares</tp:taxon-name-part><tp:taxon-name-part taxon-name-part-type="species" reg="ligulatus">ligulatus</tp:taxon-name-part></tp:taxon-name></italic><bold>D</bold><italic><tp:taxon-name><tp:taxon-name-part taxon-name-part-type="genus" reg="Novochares">N.</tp:taxon-name-part><tp:taxon-name-part taxon-name-part-type="species" reg="pertusus">pertusus</tp:taxon-name-part></tp:taxon-name></italic>.</p></caption><graphic xmlns:xlink="http://www.w3.org/1999/xlink" xlink:href="zookeys-1171-001_article-104142__-g006.jpg" position="float" orientation="portrait" xlink:type="simple" id="oo_881173.jpg"><uri content-type="original_file" xlink:type="simple">https://binary.pensoft.net/fig/881173</uri></graphic></fig></tp:treatment-sec><tp:treatment-sec sec-type="Differential diagnosis" id="SECID0EFUAK"><title>Differential diagnosis.</title><p><italic><tp:taxon-name><tp:taxon-name-part taxon-name-part-type="genus" reg="Novochares">Novochares</tp:taxon-name-part></tp:taxon-name></italic> includes medium sized, pale brown to nearly black species that are somewhat dorsoventrally compressed and highly polished (smooth, and often shiny) to the naked eye. Across the Americas the most similar genus is <italic><tp:taxon-name><tp:taxon-name-part taxon-name-part-type="genus" reg="Aulonochares">Aulonochares</tp:taxon-name-part></tp:taxon-name></italic> Girón &amp; Short, 2019, from which it can be differentiated by the shape of the head [trapezoid in <italic><tp:taxon-name><tp:taxon-name-part taxon-name-part-type="genus" reg="Novochares">Novochares</tp:taxon-name-part></tp:taxon-name></italic> (posterior margin of clypeus nearly twice as wide as anterior margin; Fig. <xref ref-type="fig" rid="F6">6D</xref>), subquadrate in <italic><tp:taxon-name><tp:taxon-name-part taxon-name-part-type="genus" reg="Aulonochares">Aulonochares</tp:taxon-name-part></tp:taxon-name></italic> (posterior margin of clypeus only nearly 1.3× wider than anterior margin; Fig. <xref ref-type="fig" rid="F6">6C</xref>)], and the sculpture of the mentum (variously strigate in <italic><tp:taxon-name><tp:taxon-name-part taxon-name-part-type="genus" reg="Novochares">Novochares</tp:taxon-name-part></tp:taxon-name></italic>, punctate in <italic><tp:taxon-name><tp:taxon-name-part taxon-name-part-type="genus" reg="Aulonochares">Aulonochares</tp:taxon-name-part></tp:taxon-name></italic>). Some members of <italic><tp:taxon-name><tp:taxon-name-part taxon-name-part-type="genus" reg="Helochares">Helochares</tp:taxon-name-part></tp:taxon-name></italic> of the Americas may resemble <italic><tp:taxon-name><tp:taxon-name-part taxon-name-part-type="genus" reg="Novochares">Novochares</tp:taxon-name-part></tp:taxon-name></italic> in their external features, but the aedeagal form is completely different (tubular in <italic><tp:taxon-name><tp:taxon-name-part taxon-name-part-type="genus" reg="Helochares">Helochares</tp:taxon-name-part></tp:taxon-name></italic>, see fig. 7 in <xref ref-type="bibr" rid="B39">Short and Girón 2018</xref>; divided in <italic><tp:taxon-name><tp:taxon-name-part taxon-name-part-type="genus" reg="Novochares">Novochares</tp:taxon-name-part></tp:taxon-name></italic>, e.g., Figs <xref ref-type="fig" rid="F3">3</xref>–<xref ref-type="fig" rid="F5">5</xref>).</p><fig id="F7" position="float" orientation="portrait"><object-id xmlns:xlink="http://www.w3.org/1999/xlink" content-type="doi" xlink:type="simple">10.3897/zookeys.1171.104142.figure7</object-id><object-id xmlns:xlink="http://www.w3.org/1999/xlink" content-type="arpha" xlink:type="simple">2EB52EF5-3546-5750-8D7D-F3A0ED1E0C6A</object-id><label>Figure 7.</label><caption><p>Dorsal habitus of <italic><tp:taxon-name><tp:taxon-name-part taxon-name-part-type="genus" reg="Novochares">Novochares</tp:taxon-name-part></tp:taxon-name></italic> spp. <bold>A</bold><italic><tp:taxon-name><tp:taxon-name-part taxon-name-part-type="genus" reg="Novochares">N.</tp:taxon-name-part><tp:taxon-name-part taxon-name-part-type="species" reg="abbreviatus">abbreviatus</tp:taxon-name-part></tp:taxon-name></italic><bold>B</bold><italic><tp:taxon-name><tp:taxon-name-part taxon-name-part-type="genus" reg="Novochares">N.</tp:taxon-name-part><tp:taxon-name-part taxon-name-part-type="species" reg="pilatus">pilatus</tp:taxon-name-part></tp:taxon-name></italic><bold>C</bold><italic><tp:taxon-name><tp:taxon-name-part taxon-name-part-type="genus" reg="Novochares">N.</tp:taxon-name-part><tp:taxon-name-part taxon-name-part-type="species" reg="minor">minor</tp:taxon-name-part></tp:taxon-name></italic><bold>D</bold><italic><tp:taxon-name><tp:taxon-name-part taxon-name-part-type="genus" reg="Novochares">N.</tp:taxon-name-part><tp:taxon-name-part taxon-name-part-type="species" reg="tenedor">tenedor</tp:taxon-name-part></tp:taxon-name></italic>.</p></caption><graphic xmlns:xlink="http://www.w3.org/1999/xlink" xlink:href="zookeys-1171-001_article-104142__-g007.jpg" position="float" orientation="portrait" xlink:type="simple" id="oo_881174.jpg"><uri content-type="original_file" xlink:type="simple">https://binary.pensoft.net/fig/881174</uri></graphic></fig></tp:treatment-sec><tp:treatment-sec sec-type="distribution" id="SECID0ENZAK"><title>Distribution.</title><p><bold>Nearctic</bold>: U.S.A. (Florida). <bold>Neotropical</bold>: Argentina, Belize, Bolivia, Brazil (Amapá*, Amazonas, Espírito Santo, Goiás*, Mato Grosso, Mato Grosso do Sul, Minas Gerais, Pará*, Paraíba, Pernambuco, Piauí, Rio de Janeiro, Rondônia*, Roraima*, São Paulo), Colombia, Costa Rica, Cuba, Dominican Republic*, Ecuador, French Guiana, Guatemala, Lesser Antilles (Grenada, Guadeloupe, St. Vincent), Mexico, Panama, Paraguay, Peru*, Puerto Rico, Suriname, Trinidad and Tobago*, Uruguay, Venezuela (new country or state records indicated with an asterisk).</p></tp:treatment-sec><tp:treatment-sec sec-type="habitat" id="SECID0EXZAK"><title>Habitat.</title><p>The genus occupies a broad range of aquatic habitats, including both lentic and lotic situations. We are not aware of any seepage specialists. The most commonly collected species (e.g., those in the <italic><tp:taxon-name><tp:taxon-name-part taxon-name-part-type="genus" reg="Novochares">N.</tp:taxon-name-part><tp:taxon-name-part taxon-name-part-type="species" reg="abbreviatus">abbreviatus</tp:taxon-name-part></tp:taxon-name></italic> species group) are typically associated with open swamps and marshes where they may also be attracted to lights, sometimes in large numbers. Many species are also found in forested pools and swamps that contain abundant detritus. They may also be abundant in detrital pools in drying streambeds or along the margins of slow moving or quiet streams. It is also important to note that a number of <italic><tp:taxon-name><tp:taxon-name-part taxon-name-part-type="genus" reg="Novochares">Novochares</tp:taxon-name-part></tp:taxon-name></italic> species can co-occur in the same habitat at the same time.</p></tp:treatment-sec><tp:treatment-sec sec-type="Immature stages" id="SECID0EP1AK"><title>Immature stages.</title><p>The females of most if not all species in the genus carry their egg case around under their abdomen, a behavior also seen in other <italic><tp:taxon-name><tp:taxon-name-part taxon-name-part-type="genus" reg="Helochares">Helochares</tp:taxon-name-part></tp:taxon-name></italic>-group genera (such as the Neotropical <italic><tp:taxon-name><tp:taxon-name-part taxon-name-part-type="genus" reg="Aulonochares">Aulonochares</tp:taxon-name-part></tp:taxon-name></italic>, <italic><tp:taxon-name><tp:taxon-name-part taxon-name-part-type="genus" reg="Radicitus">Radicitus</tp:taxon-name-part></tp:taxon-name></italic>, and <italic><tp:taxon-name><tp:taxon-name-part taxon-name-part-type="genus" reg="Sindolus">Sindolus</tp:taxon-name-part></tp:taxon-name></italic>; <xref ref-type="bibr" rid="B23">Girón and Short 2021</xref>). Only the immature stages (eggs, larvae, pupae) of <italic><tp:taxon-name><tp:taxon-name-part taxon-name-part-type="genus" reg="Novochares">N.</tp:taxon-name-part><tp:taxon-name-part taxon-name-part-type="species" reg="pallipes">pallipes</tp:taxon-name-part></tp:taxon-name></italic> have been described to date (<xref ref-type="bibr" rid="B17">Fernández 1983</xref>).</p><sec sec-type="﻿Novochares abbreviatus species group" id="SECID0EE3AK"><title>﻿<italic><tp:taxon-name><tp:taxon-name-part taxon-name-part-type="genus" reg="Novochares">Novochares</tp:taxon-name-part><tp:taxon-name-part taxon-name-part-type="species" reg="abbreviatus">abbreviatus</tp:taxon-name-part></tp:taxon-name></italic> species group</title><p><bold>Species group diagnosis.</bold> Body length 5.5–8.1 mm. <bold><italic>Coloration</italic></bold>: Dorsal surfaces pale brown to yellowish brown (Fig. <xref ref-type="fig" rid="F7">7A, B</xref>), with paler (yellowish to orange) clypeus and margins of pronotum and elytra. <bold><italic>Head</italic></bold>: Maxillary palps 1.1–1.6× width of head, uniformly yellow or orange to brown in color (Fig. <xref ref-type="fig" rid="F7">7A, B</xref>). <bold><italic>Thorax</italic></bold>: Ground punctation on pronotum and elytra relatively dense and very shallowly impressed. Elytra without rows of serial punctures, each with very faint rows (one dorsal and two or three lateral) of scarce and weakly marked systematic punctures. Prosternum medially weakly and broadly convex. Posterior elevation of mesoventrite broadly and somewhat triangularly elevated, sometimes posteriorly transversely impressed, with low medial longitudinal ridge extending anteriorly. <bold><italic>Abdomen</italic></bold>: Apical emargination of fifth ventrite shallow to moderately deep and broad, U-shaped. <bold><italic>Aedeagus</italic></bold>: (Figs <xref ref-type="fig" rid="F3">3</xref>, <xref ref-type="fig" rid="F8">8</xref>, <xref ref-type="fig" rid="F9">9</xref>) Overall shape sub-rectangular to sub-rhomboid, 2.5–3.0× longer than wide, joint basal margins of parameres truncate (e.g., Fig. <xref ref-type="fig" rid="F8">8M</xref>) to medially pointed (e.g., Fig. <xref ref-type="fig" rid="F8">8A, G</xref>); outer margin and apical region of each paramere variable, usually rounded at apex and laterally pointed; parameres longer than median lobe; parameres with apical region uniformly sclerotized and dorso-ventrally flattened; dorsal inner margin of each paramere usually medially broadly emarginate (see Fig. <xref ref-type="fig" rid="F5">5</xref> in blue); dorsal plate of median lobe (in dorsal view) with basal apodemes usually reaching base of parameres; dorsal plate of median lobe usually with long and narrow neck (see Fig. <xref ref-type="fig" rid="F5">5</xref> in yellow), variably expanded at apical region, usually with distal arms variable in shape and length; gonopore sitting proximal to base of median lobe; ventral plate of median lobe (in ventral view, see Fig. <xref ref-type="fig" rid="F5">5</xref> in red) somewhat triangular, moderately sclerotized; dorsal surface of ventral plate of median lobe slightly concave (lateral regions curved dorsally); basal piece nearly (see Fig. <xref ref-type="fig" rid="F5">5</xref> in green) 0.25–0.30× length of a paramere. In lateral view, aedeagus triangular, nearly straight at base, with ventral outline of parameres 3.0–3.6× longer than greatest width near base (e.g., Fig. <xref ref-type="fig" rid="F8">8C, F, I, L, O</xref>).</p><fig id="F8" position="float" orientation="portrait"><object-id xmlns:xlink="http://www.w3.org/1999/xlink" content-type="doi" xlink:type="simple">10.3897/zookeys.1171.104142.figure8</object-id><object-id xmlns:xlink="http://www.w3.org/1999/xlink" content-type="arpha" xlink:type="simple">CC25D221-D01D-5731-AA32-2EF37DA8ECDE</object-id><label>Figure 8.</label><caption><p>Aedeagi of the <italic><tp:taxon-name><tp:taxon-name-part taxon-name-part-type="genus" reg="Novochares">Novochares</tp:taxon-name-part><tp:taxon-name-part taxon-name-part-type="species" reg="abbreviatus">abbreviatus</tp:taxon-name-part></tp:taxon-name></italic> species group <bold>A–L</bold><italic><tp:taxon-name><tp:taxon-name-part taxon-name-part-type="genus" reg="Novochares">N.</tp:taxon-name-part><tp:taxon-name-part taxon-name-part-type="species" reg="abbreviatus">abbreviatus</tp:taxon-name-part></tp:taxon-name></italic><bold>A–C</bold> Nicaragua <bold>D–F</bold> Argentina <bold>G–I</bold> Venezuela <bold>J–L</bold> Guyana <bold>M–O</bold><italic><tp:taxon-name><tp:taxon-name-part taxon-name-part-type="genus" reg="Novochares">N.</tp:taxon-name-part><tp:taxon-name-part taxon-name-part-type="species" reg="latus">latus</tp:taxon-name-part></tp:taxon-name></italic><bold>P–R</bold><italic><tp:taxon-name><tp:taxon-name-part taxon-name-part-type="genus" reg="Novochares">N.</tp:taxon-name-part><tp:taxon-name-part taxon-name-part-type="species" reg="pilatus">pilatus</tp:taxon-name-part></tp:taxon-name></italic><bold>A, D, G, J, M, P</bold> dorsal view <bold>B, E, H, K, N, Q</bold> ventral view <bold>C, F, I, L, O, R</bold> lateral view.</p></caption><graphic xmlns:xlink="http://www.w3.org/1999/xlink" xlink:href="zookeys-1171-001_article-104142__-g008.jpg" position="float" orientation="portrait" xlink:type="simple" id="oo_881175.jpg"><uri content-type="original_file" xlink:type="simple">https://binary.pensoft.net/fig/881175</uri></graphic></fig><fig id="F9" position="float" orientation="portrait"><object-id xmlns:xlink="http://www.w3.org/1999/xlink" content-type="doi" xlink:type="simple">10.3897/zookeys.1171.104142.figure9</object-id><object-id xmlns:xlink="http://www.w3.org/1999/xlink" content-type="arpha" xlink:type="simple">F1EACE76-A713-51DB-A2A4-8D574A1F3659</object-id><label>Figure 9.</label><caption><p>Aedeagi and habitus of the <italic><tp:taxon-name><tp:taxon-name-part taxon-name-part-type="genus" reg="Novochares">Novochares</tp:taxon-name-part><tp:taxon-name-part taxon-name-part-type="species" reg="abbreviatus">abbreviatus</tp:taxon-name-part></tp:taxon-name></italic> species group <bold>A–E</bold><italic><tp:taxon-name><tp:taxon-name-part taxon-name-part-type="genus" reg="Novochares">N.</tp:taxon-name-part><tp:taxon-name-part taxon-name-part-type="species" reg="oculatus">oculatus</tp:taxon-name-part></tp:taxon-name></italic>: <bold>A–C</bold> aedeagus, Mexico <bold>D, E</bold> paralectotype from Guatemala <bold>D</bold> aedeagus <bold>E</bold> habitus <bold>F–K</bold> miscellaneous forms of aedeagi in the <italic><tp:taxon-name><tp:taxon-name-part taxon-name-part-type="genus" reg="Novochares"/><tp:taxon-name-part taxon-name-part-type="species" reg="abbreviatus">abbreviatus</tp:taxon-name-part></tp:taxon-name></italic> species group <bold>F, G</bold> Argentina <bold>H, I</bold> Venezuela <bold>J, K</bold> Bolivia <bold>L, M, R</bold><italic><tp:taxon-name><tp:taxon-name-part taxon-name-part-type="genus" reg="Novochares">N.</tp:taxon-name-part><tp:taxon-name-part taxon-name-part-type="species" reg="pallipes">pallipes</tp:taxon-name-part></tp:taxon-name></italic><bold>N, O</bold><italic><tp:taxon-name><tp:taxon-name-part taxon-name-part-type="genus" reg="Novochares">N.</tp:taxon-name-part><tp:taxon-name-part taxon-name-part-type="species" reg="baca">baca</tp:taxon-name-part></tp:taxon-name></italic><bold>A, D, F, H, J, L, N</bold> dorsal view <bold>B, M</bold> ventral view <bold>C, G, I, K, O</bold> lateral view <bold>R</bold> oblique view.</p></caption><graphic xmlns:xlink="http://www.w3.org/1999/xlink" xlink:href="zookeys-1171-001_article-104142__-g009.jpg" position="float" orientation="portrait" xlink:type="simple" id="oo_881176.jpg"><uri content-type="original_file" xlink:type="simple">https://binary.pensoft.net/fig/881176</uri></graphic></fig><p><bold>Composition.</bold> This species group contains three previously described species: <italic><tp:taxon-name><tp:taxon-name-part taxon-name-part-type="genus" reg="Novochares">Novochares</tp:taxon-name-part><tp:taxon-name-part taxon-name-part-type="species" reg="abbreviatus">abbreviatus</tp:taxon-name-part></tp:taxon-name></italic> (Fabricius, 1801), <italic><tp:taxon-name><tp:taxon-name-part taxon-name-part-type="genus" reg="Novochares">N.</tp:taxon-name-part><tp:taxon-name-part taxon-name-part-type="species" reg="oculatus">oculatus</tp:taxon-name-part></tp:taxon-name></italic> (Sharp, 1882), and <italic><tp:taxon-name><tp:taxon-name-part taxon-name-part-type="genus" reg="Novochares">N.</tp:taxon-name-part><tp:taxon-name-part taxon-name-part-type="species" reg="pallipes">pallipes</tp:taxon-name-part></tp:taxon-name></italic> (Brullé, 1841) and three new species: <italic><tp:taxon-name><tp:taxon-name-part taxon-name-part-type="genus" reg="Novochares">N.</tp:taxon-name-part><tp:taxon-name-part taxon-name-part-type="species" reg="baca">baca</tp:taxon-name-part></tp:taxon-name></italic> sp. nov., <italic><tp:taxon-name><tp:taxon-name-part taxon-name-part-type="genus" reg="Novochares">N.</tp:taxon-name-part><tp:taxon-name-part taxon-name-part-type="species" reg="latus">latus</tp:taxon-name-part></tp:taxon-name></italic> sp. nov., and <italic><tp:taxon-name><tp:taxon-name-part taxon-name-part-type="genus" reg="Novochares">N.</tp:taxon-name-part><tp:taxon-name-part taxon-name-part-type="species" reg="pilatus">pilatus</tp:taxon-name-part></tp:taxon-name></italic> sp. nov.</p><p><bold>Remarks.</bold> This is a widespread and certainly problematic species group. The external morphology of all the known species is annoyingly uniform, and the characteristics of the male genitalia, especially the apical region of the dorsal plate of the median lobe, when looking at long series of specimens from across the distributional ranges of <italic><tp:taxon-name><tp:taxon-name-part taxon-name-part-type="genus" reg="Novochares">N.</tp:taxon-name-part><tp:taxon-name-part taxon-name-part-type="species" reg="abbreviatus">abbreviatus</tp:taxon-name-part></tp:taxon-name></italic> and <italic><tp:taxon-name><tp:taxon-name-part taxon-name-part-type="genus" reg="Novochares">N.</tp:taxon-name-part><tp:taxon-name-part taxon-name-part-type="species" reg="oculatus">oculatus</tp:taxon-name-part></tp:taxon-name></italic>, exhibit gradual changes that blur the limits between both species. More thorough sampling and molecular data, perhaps in the context of international collaboration across the species group range, are needed to tackle the systematics and taxonomy of this species group.</p></sec><sec sec-type="﻿The taxonomy and nomenclature of the N. abbreviatus group: the past" id="SECID0EFHBK"><title>﻿The taxonomy and nomenclature of the <italic><tp:taxon-name><tp:taxon-name-part taxon-name-part-type="genus" reg="Novochares">N.</tp:taxon-name-part><tp:taxon-name-part taxon-name-part-type="species" reg="abbreviatus">abbreviatus</tp:taxon-name-part></tp:taxon-name></italic> group: the past</title><p><xref ref-type="bibr" rid="B14">Fabricius (1801)</xref> described <italic><tp:taxon-name><tp:taxon-name-part taxon-name-part-type="genus" reg="Hydrophilus">Hydrophilus</tp:taxon-name-part><tp:taxon-name-part taxon-name-part-type="species" reg="abbreviatus">abbreviatus</tp:taxon-name-part></tp:taxon-name></italic> (now <italic><tp:taxon-name><tp:taxon-name-part taxon-name-part-type="genus" reg="Novochares">N.</tp:taxon-name-part><tp:taxon-name-part taxon-name-part-type="species" reg="abbreviatus">abbreviatus</tp:taxon-name-part></tp:taxon-name></italic>) from “America meridonali”, the oldest species of what is now included in <italic><tp:taxon-name><tp:taxon-name-part taxon-name-part-type="genus" reg="Novochares">Novochares</tp:taxon-name-part></tp:taxon-name></italic>. <xref ref-type="bibr" rid="B5">Brullé (1841)</xref> described <italic><tp:taxon-name><tp:taxon-name-part taxon-name-part-type="genus" reg="Philhydrus">Philhydrus</tp:taxon-name-part><tp:taxon-name-part taxon-name-part-type="species" reg="pallipes">pallipes</tp:taxon-name-part></tp:taxon-name></italic> (now <italic><tp:taxon-name><tp:taxon-name-part taxon-name-part-type="genus" reg="Novochares">N.</tp:taxon-name-part><tp:taxon-name-part taxon-name-part-type="species" reg="pallipes">pallipes</tp:taxon-name-part></tp:taxon-name></italic>) from Uruguay. Later, <xref ref-type="bibr" rid="B36">Sharp (1882)</xref> described <italic><tp:taxon-name><tp:taxon-name-part taxon-name-part-type="genus" reg="Helochares">Helochares</tp:taxon-name-part><tp:taxon-name-part taxon-name-part-type="species" reg="oculatus">oculatus</tp:taxon-name-part></tp:taxon-name></italic> from Guatemala. The descriptions of all three of these species are very brief and no consideration is given to the aedeagus (as was typical at the time). Following the publication of these descriptions, there does not seem to be any question that subsequent authors considered them to be very closely related species, if not all actually conspecific.</p><p><xref ref-type="bibr" rid="B8">d’Orchymont (1926)</xref> considered <italic><tp:taxon-name><tp:taxon-name-part taxon-name-part-type="genus" reg="Helochares">Helochares</tp:taxon-name-part><tp:taxon-name-part taxon-name-part-type="species" reg="oculatus">oculatus</tp:taxon-name-part></tp:taxon-name></italic> Sharp, 1882 as a synonym of <italic><tp:taxon-name><tp:taxon-name-part taxon-name-part-type="genus" reg="Philhydrus">Philhydrus</tp:taxon-name-part><tp:taxon-name-part taxon-name-part-type="species" reg="pallidus">pallidus</tp:taxon-name-part></tp:taxon-name></italic> Castelnau, 1840, citing mostly similarities in dorsal coloration and elytral punctation. Ten years later, <xref ref-type="bibr" rid="B9">d’Orchymont (1936)</xref> examined a unique female specimen from the Schestedt-Lund collection, labeled as “<italic><tp:taxon-name><tp:taxon-name-part taxon-name-part-type="genus" reg="Helochares">H.</tp:taxon-name-part><tp:taxon-name-part taxon-name-part-type="species" reg="abbreviatus">abbreviatus</tp:taxon-name-part></tp:taxon-name></italic> ex. Ins. Amer.” which he treated as the Fabrician type specimen, and attributed the locality to be in the Antilles (“il est donc des Antilles”; <xref ref-type="bibr" rid="B9">d’Orchymont 1936</xref>: 10). The existence of a single Fabrician specimen is corroborated by <xref ref-type="bibr" rid="B50">Zimsen (1964</xref>: 66), who also lists a single specimen housed in the Copenhagen collection, and by <xref ref-type="bibr" rid="B43">Spangler (1981)</xref> who also examined it himself. After examining this type, <xref ref-type="bibr" rid="B9">d’Orchymont (1936)</xref> considered <italic><tp:taxon-name><tp:taxon-name-part taxon-name-part-type="genus" reg="Philhydrus">Philhydrus</tp:taxon-name-part><tp:taxon-name-part taxon-name-part-type="species" reg="pallidus">pallidus</tp:taxon-name-part></tp:taxon-name></italic> Castelnau, 1840 as a synonym of <italic><tp:taxon-name><tp:taxon-name-part taxon-name-part-type="genus" reg="Helochares">H.</tp:taxon-name-part><tp:taxon-name-part taxon-name-part-type="species" reg="abbreviatus">abbreviatus</tp:taxon-name-part></tp:taxon-name></italic>, though he indicates this interpretation is based on a specimen of <italic><tp:taxon-name><tp:taxon-name-part taxon-name-part-type="genus" reg="Philhydrus">P.</tp:taxon-name-part><tp:taxon-name-part taxon-name-part-type="species" reg="pallidus">pallidus</tp:taxon-name-part></tp:taxon-name></italic> determined by Régimbart. Because d’Orchymont had already synonymized <italic><tp:taxon-name><tp:taxon-name-part taxon-name-part-type="genus" reg="Helochares">H.</tp:taxon-name-part><tp:taxon-name-part taxon-name-part-type="species" reg="oculatus">oculatus</tp:taxon-name-part></tp:taxon-name></italic> Sharp with <italic><tp:taxon-name><tp:taxon-name-part taxon-name-part-type="genus" reg="Helochares">H.</tp:taxon-name-part><tp:taxon-name-part taxon-name-part-type="species" reg="pallidus">pallidus</tp:taxon-name-part></tp:taxon-name></italic>, <italic><tp:taxon-name><tp:taxon-name-part taxon-name-part-type="genus" reg="Helochares">H.</tp:taxon-name-part><tp:taxon-name-part taxon-name-part-type="species" reg="oculatus">oculatus</tp:taxon-name-part></tp:taxon-name></italic> now became a synonym of <italic><tp:taxon-name><tp:taxon-name-part taxon-name-part-type="genus" reg="Helochares">H.</tp:taxon-name-part><tp:taxon-name-part taxon-name-part-type="species" reg="abbreviatus">abbreviatus</tp:taxon-name-part></tp:taxon-name></italic>. It is worth noting that the Castelnau collection is considered lost and possibly destroyed (<xref ref-type="bibr" rid="B13">Evenhuis 2012</xref>), so the original identity of <italic><tp:taxon-name><tp:taxon-name-part taxon-name-part-type="genus" reg="Helochares">H.</tp:taxon-name-part><tp:taxon-name-part taxon-name-part-type="species" reg="pallidus">pallidus</tp:taxon-name-part></tp:taxon-name></italic> will likely never be known.</p><p>A few years later, <xref ref-type="bibr" rid="B10">d’Orchymont (1939)</xref> revisited the identity of <italic><tp:taxon-name><tp:taxon-name-part taxon-name-part-type="genus" reg="Helochares">H.</tp:taxon-name-part><tp:taxon-name-part taxon-name-part-type="species" reg="abbreviatus">abbreviatus</tp:taxon-name-part></tp:taxon-name></italic> after having examined the aedeagus in a variety of specimens. He noticed some male specimens from Mexico, Panama, and Brazil (Mato Grosso do Sul) have a larger tip of the dorsal plate of the median lobe and less acute teeth on the paramere apices (he illustrated both forms; fig. 4 in <xref ref-type="bibr" rid="B10">d’Orchymont 1939</xref>). He speculated that these specimens with the larger, broader apex of the dorsal plate of the median lobe may be the <italic><tp:taxon-name><tp:taxon-name-part taxon-name-part-type="genus" reg="Helochares">H.</tp:taxon-name-part><tp:taxon-name-part taxon-name-part-type="species" reg="oculatus">oculatus</tp:taxon-name-part></tp:taxon-name></italic> of Sharp. He suggests that the dissection of Sharp’s type specimens should confirm his hypothesis, though at that time it was not known if the types were male or female. It is also of note that d’Orchymont observed that both “forms” of the genitalia (i.e., both the <italic><tp:taxon-name><tp:taxon-name-part taxon-name-part-type="genus" reg="Novochares"/><tp:taxon-name-part taxon-name-part-type="species" reg="abbreviatus">abbreviatus</tp:taxon-name-part></tp:taxon-name></italic> form and the <italic><tp:taxon-name><tp:taxon-name-part taxon-name-part-type="genus" reg="Novochares"/><tp:taxon-name-part taxon-name-part-type="species" reg="oculatus">oculatus</tp:taxon-name-part></tp:taxon-name></italic> form) co-occur at a variety of localities. <xref ref-type="bibr" rid="B10">d’Orchymont (1939</xref>: 259) goes on to comment on the situation of the identity of <italic><tp:taxon-name><tp:taxon-name-part taxon-name-part-type="genus" reg="Helochares">H.</tp:taxon-name-part><tp:taxon-name-part taxon-name-part-type="species" reg="abbreviatus">abbreviatus</tp:taxon-name-part></tp:taxon-name></italic> (translated from French): “To justify these attributions [of the names <italic><tp:taxon-name><tp:taxon-name-part taxon-name-part-type="genus" reg="Helochares">H.</tp:taxon-name-part><tp:taxon-name-part taxon-name-part-type="species" reg="abbreviatus">abbreviatus</tp:taxon-name-part></tp:taxon-name></italic> and <italic><tp:taxon-name><tp:taxon-name-part taxon-name-part-type="genus" reg="Helochares">H.</tp:taxon-name-part><tp:taxon-name-part taxon-name-part-type="species" reg="oculatus">oculatus</tp:taxon-name-part></tp:taxon-name></italic>] let us recall that there is a doubt as to the origin (South America or the Antilles?) of the type of Fabricius and that it is a female. There is therefore no inconvenience in considering definitively as typical the most widespread form in South America, like the one showing the aedeagus of figure 4.” [which illustrates the modern concept of <italic><tp:taxon-name><tp:taxon-name-part taxon-name-part-type="genus" reg="Helochares">H.</tp:taxon-name-part><tp:taxon-name-part taxon-name-part-type="species" reg="abbreviatus">abbreviatus</tp:taxon-name-part></tp:taxon-name></italic>]</p><p>The same year that d’Orchymont was lamenting the confusion around <italic><tp:taxon-name><tp:taxon-name-part taxon-name-part-type="genus" reg="Helochares">H.</tp:taxon-name-part><tp:taxon-name-part taxon-name-part-type="species" reg="abbreviatus">abbreviatus</tp:taxon-name-part></tp:taxon-name></italic>, <xref ref-type="bibr" rid="B1">Balfour-Browne (1939)</xref> described <italic><tp:taxon-name><tp:taxon-name-part taxon-name-part-type="genus" reg="Helochares">Helochares</tp:taxon-name-part><tp:taxon-name-part taxon-name-part-type="species" reg="rufobrunneus">rufobrunneus</tp:taxon-name-part></tp:taxon-name></italic> from the Antilles, specifically from Grenada and St. Vincent. He said that his new species was “very similar to <italic><tp:taxon-name><tp:taxon-name-part taxon-name-part-type="genus" reg="Helochares">H.</tp:taxon-name-part><tp:taxon-name-part taxon-name-part-type="species" reg="abbreviatus">abbreviatus</tp:taxon-name-part></tp:taxon-name></italic> in color” but can be separated by the elytral punctation and a few other <tp:taxon-name><tp:taxon-name-part taxon-name-part-type="genus" reg="Novochares"/><tp:taxon-name-part taxon-name-part-type="species" reg="minor">minor</tp:taxon-name-part></tp:taxon-name> characters. Although he illustrates the aedeagus of <italic><tp:taxon-name><tp:taxon-name-part taxon-name-part-type="genus" reg="Helochares">H.</tp:taxon-name-part><tp:taxon-name-part taxon-name-part-type="species" reg="rufobrunneus">rufobrunneus</tp:taxon-name-part></tp:taxon-name></italic>, which is a very good match to the “true” <italic><tp:taxon-name><tp:taxon-name-part taxon-name-part-type="genus" reg="Helochares">H.</tp:taxon-name-part><tp:taxon-name-part taxon-name-part-type="species" reg="abbreviatus">abbreviatus</tp:taxon-name-part></tp:taxon-name></italic> of <xref ref-type="bibr" rid="B10">d’Orchymont (1939)</xref>, he remarks that the genitalia of the two species are “quite distinct” and refers to the apex of the median lobe being deeply forked and expanded in <italic><tp:taxon-name><tp:taxon-name-part taxon-name-part-type="genus" reg="Helochares">H.</tp:taxon-name-part><tp:taxon-name-part taxon-name-part-type="species" reg="abbreviatus">abbreviatus</tp:taxon-name-part></tp:taxon-name></italic>. Based on this later comment about the aedeagus, we believe that what Balfour-Browne considered to be <italic><tp:taxon-name><tp:taxon-name-part taxon-name-part-type="genus" reg="Helochares">H.</tp:taxon-name-part><tp:taxon-name-part taxon-name-part-type="species" reg="abbreviatus">abbreviatus</tp:taxon-name-part></tp:taxon-name></italic> was in fact <italic><tp:taxon-name><tp:taxon-name-part taxon-name-part-type="genus" reg="Helochares">H.</tp:taxon-name-part><tp:taxon-name-part taxon-name-part-type="species" reg="oculatus">oculatus</tp:taxon-name-part></tp:taxon-name></italic>, and therefore he inadvertently redescribed <italic><tp:taxon-name><tp:taxon-name-part taxon-name-part-type="genus" reg="Helochares">H.</tp:taxon-name-part><tp:taxon-name-part taxon-name-part-type="species" reg="abbreviatus">abbreviatus</tp:taxon-name-part></tp:taxon-name></italic>.</p><p>While summarizing aquatic beetles from Cuba, <xref ref-type="bibr" rid="B43">Spangler (1981)</xref> provided a detailed narrative on the status of <italic><tp:taxon-name><tp:taxon-name-part taxon-name-part-type="genus" reg="Helochares">H.</tp:taxon-name-part><tp:taxon-name-part taxon-name-part-type="species" reg="abbreviatus">abbreviatus</tp:taxon-name-part></tp:taxon-name></italic> and <italic><tp:taxon-name><tp:taxon-name-part taxon-name-part-type="genus" reg="Helochares">H.</tp:taxon-name-part><tp:taxon-name-part taxon-name-part-type="species" reg="rufobrunneus">rufobrunneus</tp:taxon-name-part></tp:taxon-name></italic>, as he had examined the types of both species. He pointed out that the attribution of the type specimen of <italic><tp:taxon-name><tp:taxon-name-part taxon-name-part-type="genus" reg="Helochares">H.</tp:taxon-name-part><tp:taxon-name-part taxon-name-part-type="species" reg="abbreviatus">abbreviatus</tp:taxon-name-part></tp:taxon-name></italic> coming from the Antilles comes from details provided by <xref ref-type="bibr" rid="B50">Zimsen (1964)</xref>. Specifically, that Smidt (the provider of the type specimen of <italic><tp:taxon-name><tp:taxon-name-part taxon-name-part-type="genus" reg="Helochares">H.</tp:taxon-name-part><tp:taxon-name-part taxon-name-part-type="species" reg="abbreviatus">abbreviatus</tp:taxon-name-part></tp:taxon-name></italic> to Fabricius) was a customhouse officer in St. Croix who collected insects while stationed there. He considered this to be important because as the Fabricius type was female, in theory it could represent a senior synonym of <italic><tp:taxon-name><tp:taxon-name-part taxon-name-part-type="genus" reg="Helochares">H.</tp:taxon-name-part><tp:taxon-name-part taxon-name-part-type="species" reg="oculatus">oculatus</tp:taxon-name-part></tp:taxon-name></italic>, further confounding the names. However, he had not seen any specimens from the Caribbean Islands with the <italic><tp:taxon-name><tp:taxon-name-part taxon-name-part-type="genus" reg="Helochares">H.</tp:taxon-name-part><tp:taxon-name-part taxon-name-part-type="species" reg="oculatus">oculatus</tp:taxon-name-part></tp:taxon-name></italic> form of the genitalia, and so concluded this was improbable. He concluded that <italic><tp:taxon-name><tp:taxon-name-part taxon-name-part-type="genus" reg="Helochares">H.</tp:taxon-name-part><tp:taxon-name-part taxon-name-part-type="species" reg="rufobrunneus">rufobrunneus</tp:taxon-name-part></tp:taxon-name></italic> was a junior synonym of <italic><tp:taxon-name><tp:taxon-name-part taxon-name-part-type="genus" reg="Helochares">H.</tp:taxon-name-part><tp:taxon-name-part taxon-name-part-type="species" reg="abbreviatus">abbreviatus</tp:taxon-name-part></tp:taxon-name></italic>.</p><p>Subsequently, <xref ref-type="bibr" rid="B15">Fernández (1982a)</xref> confirmed that indeed the aedeagus of a syntype of <italic><tp:taxon-name><tp:taxon-name-part taxon-name-part-type="genus" reg="Helochares">H.</tp:taxon-name-part><tp:taxon-name-part taxon-name-part-type="species" reg="oculatus">oculatus</tp:taxon-name-part></tp:taxon-name></italic> matched the form that <xref ref-type="bibr" rid="B10">d’Orchymont (1939)</xref> had speculated was the true <italic><tp:taxon-name><tp:taxon-name-part taxon-name-part-type="genus" reg="Helochares">H.</tp:taxon-name-part><tp:taxon-name-part taxon-name-part-type="species" reg="oculatus">oculatus</tp:taxon-name-part></tp:taxon-name></italic> (see. Fig. <xref ref-type="fig" rid="F9">9D, E</xref>). She designated a lectotype, removed <italic><tp:taxon-name><tp:taxon-name-part taxon-name-part-type="genus" reg="Helochares">H.</tp:taxon-name-part><tp:taxon-name-part taxon-name-part-type="species" reg="oculatus">oculatus</tp:taxon-name-part></tp:taxon-name></italic> from synonymy with <italic><tp:taxon-name><tp:taxon-name-part taxon-name-part-type="genus" reg="Helochares">H.</tp:taxon-name-part><tp:taxon-name-part taxon-name-part-type="species" reg="abbreviatus">abbreviatus</tp:taxon-name-part></tp:taxon-name></italic>, and reinstated it as a distinct species. Unaware that Spangler had synonymized <italic><tp:taxon-name><tp:taxon-name-part taxon-name-part-type="genus" reg="Helochares">H.</tp:taxon-name-part><tp:taxon-name-part taxon-name-part-type="species" reg="rufobrunneus">rufobrunneus</tp:taxon-name-part></tp:taxon-name></italic> with <italic><tp:taxon-name><tp:taxon-name-part taxon-name-part-type="genus" reg="Helochares">H.</tp:taxon-name-part><tp:taxon-name-part taxon-name-part-type="species" reg="abbreviatus">abbreviatus</tp:taxon-name-part></tp:taxon-name></italic> the year before, she also independently concluded that these two species were synonyms after examining the type of the former and proposed their synonymy.</p><p>The identity of the only other previously described species in this group, <italic><tp:taxon-name><tp:taxon-name-part taxon-name-part-type="genus" reg="Novochares">N.</tp:taxon-name-part><tp:taxon-name-part taxon-name-part-type="species" reg="pallipes">pallipes</tp:taxon-name-part></tp:taxon-name></italic> (Brullé), has been much less controversial. Its modern identity has been constant since <xref ref-type="bibr" rid="B10">d’Orchymont (1939</xref>, fig. 3) examined the type specimen and illustrated the genitalia, which is fairly distinct by <italic><tp:taxon-name><tp:taxon-name-part taxon-name-part-type="genus" reg="Novochares">Novochares</tp:taxon-name-part></tp:taxon-name></italic> standards.</p></sec><sec sec-type="﻿The taxonomy and nomenclature of the N. abbreviatus species group: the present and future" id="SECID0E32BK"><title>﻿The taxonomy and nomenclature of the <italic><tp:taxon-name><tp:taxon-name-part taxon-name-part-type="genus" reg="Novochares">N.</tp:taxon-name-part><tp:taxon-name-part taxon-name-part-type="species" reg="abbreviatus">abbreviatus</tp:taxon-name-part></tp:taxon-name></italic> species group: the present and future</title><p>Soon after we began working on this revision, it became clear that this group of species would be particularly difficult to resolve–something that was not at all a surprise given the confusion it has posed in the past. Many of the challenges in this group are not unique within <italic><tp:taxon-name><tp:taxon-name-part taxon-name-part-type="genus" reg="Novochares">Novochares</tp:taxon-name-part></tp:taxon-name></italic>: The lack of external characters, the presence of extremely widespread species, and subtle variation in aedeagal forms are found in many species groups within the genus. However, each of these problems is extreme within the <italic><tp:taxon-name><tp:taxon-name-part taxon-name-part-type="genus" reg="Novochares"/><tp:taxon-name-part taxon-name-part-type="species" reg="abbreviatus">abbreviatus</tp:taxon-name-part></tp:taxon-name></italic> species group, combined with the fact that this is by far the most commonly found species group in collections. At least one species of <italic><tp:taxon-name><tp:taxon-name-part taxon-name-part-type="genus" reg="Novochares">Novochares</tp:taxon-name-part></tp:taxon-name></italic> probably inhabits most open marshlands and pond margin habitats from Mexico to Argentina. Despite being only a few of more than 50 species, it probably represents more than half of the specimens in collections, and in Mesoamerica and the Caribbean Islands, the overwhelming majority of specimens we observed are in this group.</p><p>We found there to be many subtle forms of variation in the aedeagus, much more so than we observed in other species groups. When we applied molecular data to try to resolve this issue, we found that <italic><tp:taxon-name><tp:taxon-name-part taxon-name-part-type="genus" reg="Novochares">Novochares</tp:taxon-name-part><tp:taxon-name-part taxon-name-part-type="species" reg="abbreviatus">abbreviatus</tp:taxon-name-part></tp:taxon-name></italic> truly is a very widespread species, with specimens from disparate localities such as Costa Rica and southern Brazil neatly grouping together, and that there are many distinct genetic lineages even within our very modest sampling (given the range and commonality of the group; see Fig. <xref ref-type="fig" rid="F2">2</xref>) and the differences in the aedeagal morphology can be small (Figs <xref ref-type="fig" rid="F8">8</xref>, <xref ref-type="fig" rid="F9">9</xref>). Despite all the material and data at our disposal, there remained uncertainty about the boundaries between some of these lineages/putative species, and if we were not confident in telling them apart, we know that others would struggle even more. We were able to generally circumscribe the previously named species and have chosen to describe three relatively distinct lineages as new species that are supported by both morphology and DNA data.</p></sec></tp:treatment-sec><tp:treatment-sec><!--Section generated to contain objects referenced in tp:taxon-treatment.--><fig id="F14" position="float" orientation="portrait"><object-id xmlns:xlink="http://www.w3.org/1999/xlink" content-type="doi" xlink:type="simple">10.3897/zookeys.1171.104142.figure14</object-id><object-id xmlns:xlink="http://www.w3.org/1999/xlink" content-type="arpha" xlink:type="simple">ABACCF58-4DFA-5A0C-BF20-A408666E07B9</object-id><label>Figure 14.</label><caption><p>Dorsal habitus of <italic><tp:taxon-name><tp:taxon-name-part taxon-name-part-type="genus" reg="Novochares">Novochares</tp:taxon-name-part></tp:taxon-name></italic> spp. <bold>A</bold><italic><tp:taxon-name><tp:taxon-name-part taxon-name-part-type="genus" reg="Novochares">N.</tp:taxon-name-part><tp:taxon-name-part taxon-name-part-type="species" reg="dentatus">dentatus</tp:taxon-name-part></tp:taxon-name></italic><bold>B</bold><italic><tp:taxon-name><tp:taxon-name-part taxon-name-part-type="genus" reg="Novochares">N.</tp:taxon-name-part><tp:taxon-name-part taxon-name-part-type="species" reg="punctatostriatus">punctatostriatus</tp:taxon-name-part></tp:taxon-name></italic><bold>C</bold><italic><tp:taxon-name><tp:taxon-name-part taxon-name-part-type="genus" reg="Novochares">N.</tp:taxon-name-part><tp:taxon-name-part taxon-name-part-type="species" reg="pertusus">pertusus</tp:taxon-name-part></tp:taxon-name></italic><bold>D</bold><italic><tp:taxon-name><tp:taxon-name-part taxon-name-part-type="genus" reg="Novochares">N.</tp:taxon-name-part><tp:taxon-name-part taxon-name-part-type="species" reg="triangularis">triangularis</tp:taxon-name-part></tp:taxon-name></italic>.</p></caption><graphic xmlns:xlink="http://www.w3.org/1999/xlink" xlink:href="zookeys-1171-001_article-104142__-g014.jpg" position="float" orientation="portrait" xlink:type="simple" id="oo_881181.jpg"><uri content-type="original_file" xlink:type="simple">https://binary.pensoft.net/fig/881181</uri></graphic></fig><fig id="F17" position="float" orientation="portrait"><object-id xmlns:xlink="http://www.w3.org/1999/xlink" content-type="doi" xlink:type="simple">10.3897/zookeys.1171.104142.figure17</object-id><object-id xmlns:xlink="http://www.w3.org/1999/xlink" content-type="arpha" xlink:type="simple">09C88498-01E5-5C3B-BB72-678CA4301A77</object-id><label>Figure 17.</label><caption><p>Dorsal habitus of <italic><tp:taxon-name><tp:taxon-name-part taxon-name-part-type="genus" reg="Novochares">Novochares</tp:taxon-name-part></tp:taxon-name></italic> spp. <bold>A</bold><italic><tp:taxon-name><tp:taxon-name-part taxon-name-part-type="genus" reg="Novochares">N.</tp:taxon-name-part><tp:taxon-name-part taxon-name-part-type="species" reg="guadelupensis">guadelupensis</tp:taxon-name-part></tp:taxon-name></italic><bold>B</bold><italic><tp:taxon-name><tp:taxon-name-part taxon-name-part-type="genus" reg="Novochares">N.</tp:taxon-name-part><tp:taxon-name-part taxon-name-part-type="species" reg="pichilingue">pichilingue</tp:taxon-name-part></tp:taxon-name></italic><bold>C</bold><italic><tp:taxon-name><tp:taxon-name-part taxon-name-part-type="genus" reg="Novochares">N.</tp:taxon-name-part><tp:taxon-name-part taxon-name-part-type="species" reg="cochlearis">cochlearis</tp:taxon-name-part></tp:taxon-name></italic><bold>D</bold><italic><tp:taxon-name><tp:taxon-name-part taxon-name-part-type="genus" reg="Novochares">N.</tp:taxon-name-part><tp:taxon-name-part taxon-name-part-type="species" reg="quadrispinus">quadrispinus</tp:taxon-name-part></tp:taxon-name></italic>.</p></caption><graphic xmlns:xlink="http://www.w3.org/1999/xlink" xlink:href="zookeys-1171-001_article-104142__-g017.jpg" position="float" orientation="portrait" xlink:type="simple" id="oo_881184.jpg"><uri content-type="original_file" xlink:type="simple">https://binary.pensoft.net/fig/881184</uri></graphic></fig><fig id="F24" position="float" orientation="portrait"><object-id xmlns:xlink="http://www.w3.org/1999/xlink" content-type="doi" xlink:type="simple">10.3897/zookeys.1171.104142.figure24</object-id><object-id xmlns:xlink="http://www.w3.org/1999/xlink" content-type="arpha" xlink:type="simple">F5D06429-F530-54DA-A051-C82B654EA33E</object-id><label>Figure 24.</label><caption><p>Dorsal habitus of <italic><tp:taxon-name><tp:taxon-name-part taxon-name-part-type="genus" reg="Novochares">Novochares</tp:taxon-name-part></tp:taxon-name></italic> spp. <bold>A</bold><italic><tp:taxon-name><tp:taxon-name-part taxon-name-part-type="genus" reg="Novochares">N.</tp:taxon-name-part><tp:taxon-name-part taxon-name-part-type="species" reg="tectiformis">tectiformis</tp:taxon-name-part></tp:taxon-name></italic><bold>B</bold><italic><tp:taxon-name><tp:taxon-name-part taxon-name-part-type="genus" reg="Novochares">N.</tp:taxon-name-part><tp:taxon-name-part taxon-name-part-type="species" reg="orchis">orchis</tp:taxon-name-part></tp:taxon-name></italic><bold>C</bold><italic><tp:taxon-name><tp:taxon-name-part taxon-name-part-type="genus" reg="Novochares">N.</tp:taxon-name-part><tp:taxon-name-part taxon-name-part-type="species" reg="duo">duo</tp:taxon-name-part></tp:taxon-name></italic><bold>D</bold><italic><tp:taxon-name><tp:taxon-name-part taxon-name-part-type="genus" reg="Novochares">N.</tp:taxon-name-part><tp:taxon-name-part taxon-name-part-type="species" reg="piaroa">piaroa</tp:taxon-name-part></tp:taxon-name></italic>.</p></caption><graphic xmlns:xlink="http://www.w3.org/1999/xlink" xlink:href="zookeys-1171-001_article-104142__-g024.jpg" position="float" orientation="portrait" xlink:type="simple" id="oo_881191.jpg"><uri content-type="original_file" xlink:type="simple">https://binary.pensoft.net/fig/881191</uri></graphic></fig><fig id="F2" position="float" orientation="portrait"><object-id xmlns:xlink="http://www.w3.org/1999/xlink" content-type="doi" xlink:type="simple">10.3897/zookeys.1171.104142.figure2</object-id><object-id xmlns:xlink="http://www.w3.org/1999/xlink" content-type="arpha" xlink:type="simple">39108C43-EAA1-5DC3-8607-170128F39537</object-id><label>Figure 2.</label><caption><p>Phylogeny of <italic><tp:taxon-name><tp:taxon-name-part taxon-name-part-type="genus" reg="Novochares">Novochares</tp:taxon-name-part></tp:taxon-name></italic> spp. Part 2: <italic><tp:taxon-name><tp:taxon-name-part taxon-name-part-type="genus" reg="Novochares"/><tp:taxon-name-part taxon-name-part-type="species" reg="abbreviatus">abbreviatus</tp:taxon-name-part></tp:taxon-name></italic> species group. Inferred from COI and 28S combined sequence data. Numbers next to taxon names are extraction numbers (see Table <xref ref-type="table" rid="T1">1</xref>).</p></caption><graphic xmlns:xlink="http://www.w3.org/1999/xlink" xlink:href="zookeys-1171-001_article-104142__-g002.jpg" position="float" orientation="portrait" xlink:type="simple" id="oo_881169.jpg"><uri content-type="original_file" xlink:type="simple">https://binary.pensoft.net/fig/881169</uri></graphic></fig><table-wrap id="T1" position="float" orientation="portrait"><label>Table 1.</label><caption><p>List of DNA vouchers and GenBank accessions.</p></caption><table id="TID0E1FDK" rules="all"><tbody><tr><th rowspan="1" colspan="1">Species</th><th rowspan="1" colspan="1">Voucher</th><th rowspan="1" colspan="1">Locality</th><th rowspan="1" colspan="1">COI</th><th rowspan="1" colspan="1">28S</th></tr><tr><td rowspan="1" colspan="1">
                  <italic>
                    <tp:taxon-name><tp:taxon-name-part taxon-name-part-type="genus" reg="Novochares">N.</tp:taxon-name-part><tp:taxon-name-part taxon-name-part-type="species" reg="abbreviatus">abbreviatus</tp:taxon-name-part></tp:taxon-name>
                  </italic>
                </td><td rowspan="1" colspan="1">SLE1207</td><td rowspan="1" colspan="1">Venezuela: Sucre</td><td rowspan="1" colspan="1" style="color: #427bbe">
                  <ext-link xmlns:xlink="http://www.w3.org/1999/xlink" xlink:href="OQ918469" ext-link-type="gen" xlink:type="simple">OQ918469</ext-link>
                </td><td rowspan="1" colspan="1">N/A</td></tr><tr><td rowspan="1" colspan="1">
                  <italic>
                    <tp:taxon-name><tp:taxon-name-part taxon-name-part-type="genus" reg="Novochares">N.</tp:taxon-name-part><tp:taxon-name-part taxon-name-part-type="species" reg="abbreviatus">abbreviatus</tp:taxon-name-part></tp:taxon-name>
                  </italic>
                </td><td rowspan="1" colspan="1">SLE1208</td><td rowspan="1" colspan="1">Venezuela: Delta Amacuro</td><td rowspan="1" colspan="1" style="color: #427bbe">
                  <ext-link xmlns:xlink="http://www.w3.org/1999/xlink" xlink:href="OQ918470" ext-link-type="gen" xlink:type="simple">OQ918470</ext-link>
                </td><td rowspan="1" colspan="1" style="color: #427bbe">
                  <ext-link xmlns:xlink="http://www.w3.org/1999/xlink" xlink:href="OQ919169" ext-link-type="gen" xlink:type="simple">OQ919169</ext-link>
                </td></tr><tr><td rowspan="1" colspan="1">
                  <italic>
                    <tp:taxon-name><tp:taxon-name-part taxon-name-part-type="genus" reg="Novochares">N.</tp:taxon-name-part><tp:taxon-name-part taxon-name-part-type="species" reg="abbreviatus">abbreviatus</tp:taxon-name-part></tp:taxon-name>
                  </italic>
                </td><td rowspan="1" colspan="1">SLE1210</td><td rowspan="1" colspan="1">Suriname: Sipaliwini</td><td rowspan="1" colspan="1" style="color: #427bbe">
                  <ext-link xmlns:xlink="http://www.w3.org/1999/xlink" xlink:href="OQ918471" ext-link-type="gen" xlink:type="simple">OQ918471</ext-link>
                </td><td rowspan="1" colspan="1">N/A</td></tr><tr><td rowspan="1" colspan="1">
                  <italic>
                    <tp:taxon-name><tp:taxon-name-part taxon-name-part-type="genus" reg="Novochares">N.</tp:taxon-name-part><tp:taxon-name-part taxon-name-part-type="species" reg="abbreviatus">abbreviatus</tp:taxon-name-part></tp:taxon-name>
                  </italic>
                </td><td rowspan="1" colspan="1">SLE1215</td><td rowspan="1" colspan="1">Suriname: Sipaliwini</td><td rowspan="1" colspan="1" style="color: #427bbe">
                  <ext-link xmlns:xlink="http://www.w3.org/1999/xlink" xlink:href="OQ918472" ext-link-type="gen" xlink:type="simple">OQ918472</ext-link>
                </td><td rowspan="1" colspan="1" style="color: #427bbe">
                  <ext-link xmlns:xlink="http://www.w3.org/1999/xlink" xlink:href="OQ919169" ext-link-type="gen" xlink:type="simple">OQ919169</ext-link>
                </td></tr><tr><td rowspan="1" colspan="1">
                  <italic>
                    <tp:taxon-name><tp:taxon-name-part taxon-name-part-type="genus" reg="Novochares">N.</tp:taxon-name-part><tp:taxon-name-part taxon-name-part-type="species" reg="abbreviatus">abbreviatus</tp:taxon-name-part></tp:taxon-name>
                  </italic>
                </td><td rowspan="1" colspan="1">SLE1221</td><td rowspan="1" colspan="1">Guyana: Region 8</td><td rowspan="1" colspan="1" style="color: #427bbe">
                  <ext-link xmlns:xlink="http://www.w3.org/1999/xlink" xlink:href="OQ918473" ext-link-type="gen" xlink:type="simple">OQ918473</ext-link>
                </td><td rowspan="1" colspan="1" style="color: #427bbe">
                  <ext-link xmlns:xlink="http://www.w3.org/1999/xlink" xlink:href="OQ919170" ext-link-type="gen" xlink:type="simple">OQ919170</ext-link>
                </td></tr><tr><td rowspan="1" colspan="1">
                  <italic>
                    <tp:taxon-name><tp:taxon-name-part taxon-name-part-type="genus" reg="Novochares">N.</tp:taxon-name-part><tp:taxon-name-part taxon-name-part-type="species" reg="abbreviatus">abbreviatus</tp:taxon-name-part></tp:taxon-name>
                  </italic>
                </td><td rowspan="1" colspan="1">SLE1237</td><td rowspan="1" colspan="1">Venezuela: Zulia</td><td rowspan="1" colspan="1" style="color: #427bbe">
                  <ext-link xmlns:xlink="http://www.w3.org/1999/xlink" xlink:href="OQ918474" ext-link-type="gen" xlink:type="simple">OQ918474</ext-link>
                </td><td rowspan="1" colspan="1" style="color: #427bbe">
                  <ext-link xmlns:xlink="http://www.w3.org/1999/xlink" xlink:href="OQ919171" ext-link-type="gen" xlink:type="simple">OQ919171</ext-link>
                </td></tr><tr><td rowspan="1" colspan="1">
                  <italic>
                    <tp:taxon-name><tp:taxon-name-part taxon-name-part-type="genus" reg="Novochares">N.</tp:taxon-name-part><tp:taxon-name-part taxon-name-part-type="species" reg="abbreviatus">abbreviatus</tp:taxon-name-part></tp:taxon-name>
                  </italic>
                </td><td rowspan="1" colspan="1">SLE1240</td><td rowspan="1" colspan="1">Venezuela: Cojedes</td><td rowspan="1" colspan="1" style="color: #427bbe">
                  <ext-link xmlns:xlink="http://www.w3.org/1999/xlink" xlink:href="OQ918475" ext-link-type="gen" xlink:type="simple">OQ918475</ext-link>
                </td><td rowspan="1" colspan="1" style="color: #427bbe">
                  <ext-link xmlns:xlink="http://www.w3.org/1999/xlink" xlink:href="OQ919172" ext-link-type="gen" xlink:type="simple">OQ919172</ext-link>
                </td></tr><tr><td rowspan="1" colspan="1">
                  <italic>
                    <tp:taxon-name><tp:taxon-name-part taxon-name-part-type="genus" reg="Novochares">N.</tp:taxon-name-part><tp:taxon-name-part taxon-name-part-type="species" reg="abbreviatus">abbreviatus</tp:taxon-name-part></tp:taxon-name>
                  </italic>
                </td><td rowspan="1" colspan="1">SLE2083</td><td rowspan="1" colspan="1">Brazil: Pará</td><td rowspan="1" colspan="1" style="color: #427bbe">
                  <ext-link xmlns:xlink="http://www.w3.org/1999/xlink" xlink:href="OQ918476" ext-link-type="gen" xlink:type="simple">OQ918476</ext-link>
                </td><td rowspan="1" colspan="1" style="color: #427bbe">
                  <ext-link xmlns:xlink="http://www.w3.org/1999/xlink" xlink:href="OQ919173" ext-link-type="gen" xlink:type="simple">OQ919173</ext-link>
                </td></tr><tr><td rowspan="1" colspan="1">
                  <italic>
                    <tp:taxon-name><tp:taxon-name-part taxon-name-part-type="genus" reg="Novochares">N.</tp:taxon-name-part><tp:taxon-name-part taxon-name-part-type="species" reg="abbreviatus">abbreviatus</tp:taxon-name-part></tp:taxon-name>
                  </italic>
                </td><td rowspan="1" colspan="1">SLE2086</td><td rowspan="1" colspan="1">Brazil: Mato Grosso do Sul</td><td rowspan="1" colspan="1" style="color: #427bbe">
                  <ext-link xmlns:xlink="http://www.w3.org/1999/xlink" xlink:href="OQ918477" ext-link-type="gen" xlink:type="simple">OQ918477</ext-link>
                </td><td rowspan="1" colspan="1" style="color: #427bbe">
                  <ext-link xmlns:xlink="http://www.w3.org/1999/xlink" xlink:href="OQ919174" ext-link-type="gen" xlink:type="simple">OQ919174</ext-link>
                </td></tr><tr><td rowspan="1" colspan="1">
                  <italic>
                    <tp:taxon-name><tp:taxon-name-part taxon-name-part-type="genus" reg="Novochares">N.</tp:taxon-name-part><tp:taxon-name-part taxon-name-part-type="species" reg="abbreviatus">abbreviatus</tp:taxon-name-part></tp:taxon-name>
                  </italic>
                </td><td rowspan="1" colspan="1">SLE2087</td><td rowspan="1" colspan="1">Brazil: Goiás</td><td rowspan="1" colspan="1" style="color: #427bbe">
                  <ext-link xmlns:xlink="http://www.w3.org/1999/xlink" xlink:href="OQ918478" ext-link-type="gen" xlink:type="simple">OQ918478</ext-link>
                </td><td rowspan="1" colspan="1" style="color: #427bbe">
                  <ext-link xmlns:xlink="http://www.w3.org/1999/xlink" xlink:href="OQ919175" ext-link-type="gen" xlink:type="simple">OQ919175</ext-link>
                </td></tr><tr><td rowspan="1" colspan="1">
                  <italic>
                    <tp:taxon-name><tp:taxon-name-part taxon-name-part-type="genus" reg="Novochares">N.</tp:taxon-name-part><tp:taxon-name-part taxon-name-part-type="species" reg="abbreviatus">abbreviatus</tp:taxon-name-part></tp:taxon-name>
                  </italic>
                </td><td rowspan="1" colspan="1">SLE2152</td><td rowspan="1" colspan="1">Peru: Loreto</td><td rowspan="1" colspan="1" style="color: #427bbe">
                  <ext-link xmlns:xlink="http://www.w3.org/1999/xlink" xlink:href="OQ918479" ext-link-type="gen" xlink:type="simple">OQ918479</ext-link>
                </td><td rowspan="1" colspan="1" style="color: #427bbe">
                  <ext-link xmlns:xlink="http://www.w3.org/1999/xlink" xlink:href="OQ919176" ext-link-type="gen" xlink:type="simple">OQ919176</ext-link>
                </td></tr><tr><td rowspan="1" colspan="1">
                  <italic>
                    <tp:taxon-name><tp:taxon-name-part taxon-name-part-type="genus" reg="Novochares">N.</tp:taxon-name-part><tp:taxon-name-part taxon-name-part-type="species" reg="abbreviatus">abbreviatus</tp:taxon-name-part></tp:taxon-name>
                  </italic>
                </td><td rowspan="1" colspan="1">SLE1180</td><td rowspan="1" colspan="1">Costa Rica: Guanacaste</td><td rowspan="1" colspan="1" style="color: #427bbe">
                  <ext-link xmlns:xlink="http://www.w3.org/1999/xlink" xlink:href="MW351395" ext-link-type="gen" xlink:type="simple">MW351395</ext-link>
                </td><td rowspan="1" colspan="1" style="color: #427bbe">
                  <ext-link xmlns:xlink="http://www.w3.org/1999/xlink" xlink:href="MW351051" ext-link-type="gen" xlink:type="simple">MW351051</ext-link>
                </td></tr><tr><td rowspan="1" colspan="1">
                  <italic>
                    <tp:taxon-name><tp:taxon-name-part taxon-name-part-type="genus" reg="Novochares">N.</tp:taxon-name-part><tp:taxon-name-part taxon-name-part-type="species" reg="abbreviatus">abbreviatus</tp:taxon-name-part></tp:taxon-name>
                  </italic>
                </td><td rowspan="1" colspan="1">SLE1217</td><td rowspan="1" colspan="1">Venezuela: Barinas</td><td rowspan="1" colspan="1" style="color: #427bbe">
                  <ext-link xmlns:xlink="http://www.w3.org/1999/xlink" xlink:href="MW351401" ext-link-type="gen" xlink:type="simple">MW351401</ext-link>
                </td><td rowspan="1" colspan="1" style="color: #427bbe">
                  <ext-link xmlns:xlink="http://www.w3.org/1999/xlink" xlink:href="MW351057" ext-link-type="gen" xlink:type="simple">MW351057</ext-link>
                </td></tr><tr><td rowspan="1" colspan="1"><italic><tp:taxon-name><tp:taxon-name-part taxon-name-part-type="genus" reg="Novochares">N.</tp:taxon-name-part><tp:taxon-name-part taxon-name-part-type="species" reg="abbreviatus">abbreviatus</tp:taxon-name-part></tp:taxon-name></italic> group</td><td rowspan="1" colspan="1">SLE1193</td><td rowspan="1" colspan="1">Venezuela: Amazonas</td><td rowspan="1" colspan="1" style="color: #427bbe">
                  <ext-link xmlns:xlink="http://www.w3.org/1999/xlink" xlink:href="OQ918520" ext-link-type="gen" xlink:type="simple">OQ918520</ext-link>
                </td><td rowspan="1" colspan="1">N/A</td></tr><tr><td rowspan="1" colspan="1"><italic><tp:taxon-name><tp:taxon-name-part taxon-name-part-type="genus" reg="Novochares">N.</tp:taxon-name-part><tp:taxon-name-part taxon-name-part-type="species" reg="abbreviatus">abbreviatus</tp:taxon-name-part></tp:taxon-name></italic> group</td><td rowspan="1" colspan="1">SLE1203</td><td rowspan="1" colspan="1">Venezuela: Amazonas</td><td rowspan="1" colspan="1" style="color: #427bbe">
                  <ext-link xmlns:xlink="http://www.w3.org/1999/xlink" xlink:href="OQ918521" ext-link-type="gen" xlink:type="simple">OQ918521</ext-link>
                </td><td rowspan="1" colspan="1" style="color: #427bbe">
                  <ext-link xmlns:xlink="http://www.w3.org/1999/xlink" xlink:href="OQ919216" ext-link-type="gen" xlink:type="simple">OQ919216</ext-link>
                </td></tr><tr><td rowspan="1" colspan="1"><italic><tp:taxon-name><tp:taxon-name-part taxon-name-part-type="genus" reg="Novochares">N.</tp:taxon-name-part><tp:taxon-name-part taxon-name-part-type="species" reg="abbreviatus">abbreviatus</tp:taxon-name-part></tp:taxon-name></italic> group</td><td rowspan="1" colspan="1">SLE1271</td><td rowspan="1" colspan="1">Brazil: Amazonas</td><td rowspan="1" colspan="1" style="color: #427bbe">
                  <ext-link xmlns:xlink="http://www.w3.org/1999/xlink" xlink:href="OQ918522" ext-link-type="gen" xlink:type="simple">OQ918522</ext-link>
                </td><td rowspan="1" colspan="1">N/A</td></tr><tr><td rowspan="1" colspan="1"><italic><tp:taxon-name><tp:taxon-name-part taxon-name-part-type="genus" reg="Novochares">N.</tp:taxon-name-part><tp:taxon-name-part taxon-name-part-type="species" reg="abbreviatus">abbreviatus</tp:taxon-name-part></tp:taxon-name></italic> group</td><td rowspan="1" colspan="1">SLE1837</td><td rowspan="1" colspan="1">Brazil: Mato Grosso do Sul</td><td rowspan="1" colspan="1" style="color: #427bbe">
                  <ext-link xmlns:xlink="http://www.w3.org/1999/xlink" xlink:href="OQ918523" ext-link-type="gen" xlink:type="simple">OQ918523</ext-link>
                </td><td rowspan="1" colspan="1" style="color: #427bbe">
                  <ext-link xmlns:xlink="http://www.w3.org/1999/xlink" xlink:href="OQ919217" ext-link-type="gen" xlink:type="simple">OQ919217</ext-link>
                </td></tr><tr><td rowspan="1" colspan="1"><italic><tp:taxon-name><tp:taxon-name-part taxon-name-part-type="genus" reg="Novochares">N.</tp:taxon-name-part><tp:taxon-name-part taxon-name-part-type="species" reg="abbreviatus">abbreviatus</tp:taxon-name-part></tp:taxon-name></italic> group</td><td rowspan="1" colspan="1">SLE2006</td><td rowspan="1" colspan="1">Brazil: Rondônia</td><td rowspan="1" colspan="1" style="color: #427bbe">
                  <ext-link xmlns:xlink="http://www.w3.org/1999/xlink" xlink:href="OQ918524" ext-link-type="gen" xlink:type="simple">OQ918524</ext-link>
                </td><td rowspan="1" colspan="1" style="color: #427bbe">
                  <ext-link xmlns:xlink="http://www.w3.org/1999/xlink" xlink:href="OQ919218" ext-link-type="gen" xlink:type="simple">OQ919218</ext-link>
                </td></tr><tr><td rowspan="1" colspan="1"><italic><tp:taxon-name><tp:taxon-name-part taxon-name-part-type="genus" reg="Novochares">N.</tp:taxon-name-part><tp:taxon-name-part taxon-name-part-type="species" reg="abbreviatus">abbreviatus</tp:taxon-name-part></tp:taxon-name></italic> group</td><td rowspan="1" colspan="1">SLE2099</td><td rowspan="1" colspan="1">Brazil: Roraima</td><td rowspan="1" colspan="1" style="color: #427bbe">
                  <ext-link xmlns:xlink="http://www.w3.org/1999/xlink" xlink:href="OQ918526" ext-link-type="gen" xlink:type="simple">OQ918526</ext-link>
                </td><td rowspan="1" colspan="1" style="color: #427bbe">
                  <ext-link xmlns:xlink="http://www.w3.org/1999/xlink" xlink:href="OQ919220" ext-link-type="gen" xlink:type="simple">OQ919220</ext-link>
                </td></tr><tr><td rowspan="1" colspan="1"><italic><tp:taxon-name><tp:taxon-name-part taxon-name-part-type="genus" reg="Novochares">N.</tp:taxon-name-part><tp:taxon-name-part taxon-name-part-type="species" reg="abbreviatus">abbreviatus</tp:taxon-name-part></tp:taxon-name></italic> group</td><td rowspan="1" colspan="1">SLE2468</td><td rowspan="1" colspan="1">Peru: Madre de Dios</td><td rowspan="1" colspan="1" style="color: #427bbe">
                  <ext-link xmlns:xlink="http://www.w3.org/1999/xlink" xlink:href="OQ918528" ext-link-type="gen" xlink:type="simple">OQ918528</ext-link>
                </td><td rowspan="1" colspan="1" style="color: #427bbe">
                  <ext-link xmlns:xlink="http://www.w3.org/1999/xlink" xlink:href="OQ919222" ext-link-type="gen" xlink:type="simple">OQ919222</ext-link>
                </td></tr><tr><td rowspan="1" colspan="1"><italic><tp:taxon-name><tp:taxon-name-part taxon-name-part-type="genus" reg="Novochares">N.</tp:taxon-name-part><tp:taxon-name-part taxon-name-part-type="species" reg="abbreviatus">abbreviatus</tp:taxon-name-part></tp:taxon-name></italic> group</td><td rowspan="1" colspan="1">SLE1197</td><td rowspan="1" colspan="1">Venezuela: Guárico</td><td rowspan="1" colspan="1" style="color: #427bbe">
                  <ext-link xmlns:xlink="http://www.w3.org/1999/xlink" xlink:href="MW351399" ext-link-type="gen" xlink:type="simple">MW351399</ext-link>
                </td><td rowspan="1" colspan="1" style="color: #427bbe">
                  <ext-link xmlns:xlink="http://www.w3.org/1999/xlink" xlink:href="MW351055" ext-link-type="gen" xlink:type="simple">MW351055</ext-link>
                </td></tr><tr><td rowspan="1" colspan="1">
                  <italic>
                    <tp:taxon-name><tp:taxon-name-part taxon-name-part-type="genus" reg="Novochares">N.</tp:taxon-name-part><tp:taxon-name-part taxon-name-part-type="species" reg="baca">baca</tp:taxon-name-part></tp:taxon-name>
                  </italic>
                </td><td rowspan="1" colspan="1">SLE1513</td><td rowspan="1" colspan="1">Brazil: Pará</td><td rowspan="1" colspan="1" style="color: #427bbe">
                  <ext-link xmlns:xlink="http://www.w3.org/1999/xlink" xlink:href="OQ918480" ext-link-type="gen" xlink:type="simple">OQ918480</ext-link>
                </td><td rowspan="1" colspan="1" style="color: #427bbe">
                  <ext-link xmlns:xlink="http://www.w3.org/1999/xlink" xlink:href="OQ919177" ext-link-type="gen" xlink:type="simple">OQ919177</ext-link>
                </td></tr><tr><td rowspan="1" colspan="1">
                  <italic>
                    <tp:taxon-name><tp:taxon-name-part taxon-name-part-type="genus" reg="Novochares">N.</tp:taxon-name-part><tp:taxon-name-part taxon-name-part-type="species" reg="baca">baca</tp:taxon-name-part></tp:taxon-name>
                  </italic>
                </td><td rowspan="1" colspan="1">SLE1617</td><td rowspan="1" colspan="1">Brazil: Pará</td><td rowspan="1" colspan="1" style="color: #427bbe">
                  <ext-link xmlns:xlink="http://www.w3.org/1999/xlink" xlink:href="OQ918481" ext-link-type="gen" xlink:type="simple">OQ918481</ext-link>
                </td><td rowspan="1" colspan="1" style="color: #427bbe">
                  <ext-link xmlns:xlink="http://www.w3.org/1999/xlink" xlink:href="OQ919178" ext-link-type="gen" xlink:type="simple">OQ919178</ext-link>
                </td></tr><tr><td rowspan="1" colspan="1">
                  <italic>
                    <tp:taxon-name><tp:taxon-name-part taxon-name-part-type="genus" reg="Novochares">N.</tp:taxon-name-part><tp:taxon-name-part taxon-name-part-type="species" reg="baca">baca</tp:taxon-name-part></tp:taxon-name>
                  </italic>
                </td><td rowspan="1" colspan="1">SLE2081</td><td rowspan="1" colspan="1">Brazil: Pará</td><td rowspan="1" colspan="1" style="color: #427bbe">
                  <ext-link xmlns:xlink="http://www.w3.org/1999/xlink" xlink:href="OQ918482" ext-link-type="gen" xlink:type="simple">OQ918482</ext-link>
                </td><td rowspan="1" colspan="1" style="color: #427bbe">
                  <ext-link xmlns:xlink="http://www.w3.org/1999/xlink" xlink:href="OQ919179" ext-link-type="gen" xlink:type="simple">OQ919179</ext-link>
                </td></tr><tr><td rowspan="1" colspan="1">
                  <italic>
                    <tp:taxon-name><tp:taxon-name-part taxon-name-part-type="genus" reg="Novochares">N.</tp:taxon-name-part><tp:taxon-name-part taxon-name-part-type="species" reg="baca">baca</tp:taxon-name-part></tp:taxon-name>
                  </italic>
                </td><td rowspan="1" colspan="1">SLE2137</td><td rowspan="1" colspan="1">Peru: Madre de Dios</td><td rowspan="1" colspan="1" style="color: #427bbe">
                  <ext-link xmlns:xlink="http://www.w3.org/1999/xlink" xlink:href="OQ918483" ext-link-type="gen" xlink:type="simple">OQ918483</ext-link>
                </td><td rowspan="1" colspan="1" style="color: #427bbe">
                  <ext-link xmlns:xlink="http://www.w3.org/1999/xlink" xlink:href="OQ919180" ext-link-type="gen" xlink:type="simple">OQ919180</ext-link>
                </td></tr><tr><td rowspan="1" colspan="1">
                  <italic>
                    <tp:taxon-name><tp:taxon-name-part taxon-name-part-type="genus" reg="Novochares">N.</tp:taxon-name-part><tp:taxon-name-part taxon-name-part-type="species" reg="baca">baca</tp:taxon-name-part></tp:taxon-name>
                  </italic>
                </td><td rowspan="1" colspan="1">SLE1162</td><td rowspan="1" colspan="1">Suriname: Sipaliwini</td><td rowspan="1" colspan="1" style="color: #427bbe">
                  <ext-link xmlns:xlink="http://www.w3.org/1999/xlink" xlink:href="MW351394" ext-link-type="gen" xlink:type="simple">MW351394</ext-link>
                </td><td rowspan="1" colspan="1" style="color: #427bbe">
                  <ext-link xmlns:xlink="http://www.w3.org/1999/xlink" xlink:href="MW351050" ext-link-type="gen" xlink:type="simple">MW351050</ext-link>
                </td></tr><tr><td rowspan="1" colspan="1">
                  <italic>
                    <tp:taxon-name><tp:taxon-name-part taxon-name-part-type="genus" reg="Novochares">N.</tp:taxon-name-part><tp:taxon-name-part taxon-name-part-type="species" reg="clavieri">clavieri</tp:taxon-name-part></tp:taxon-name>
                  </italic>
                </td><td rowspan="1" colspan="1">SLE1514</td><td rowspan="1" colspan="1">Brazil: Pará</td><td rowspan="1" colspan="1" style="color: #427bbe">
                  <ext-link xmlns:xlink="http://www.w3.org/1999/xlink" xlink:href="OQ918484" ext-link-type="gen" xlink:type="simple">OQ918484</ext-link>
                </td><td rowspan="1" colspan="1" style="color: #427bbe">
                  <ext-link xmlns:xlink="http://www.w3.org/1999/xlink" xlink:href="OQ919181" ext-link-type="gen" xlink:type="simple">OQ919181</ext-link>
                </td></tr><tr><td rowspan="1" colspan="1">
                  <italic>
                    <tp:taxon-name><tp:taxon-name-part taxon-name-part-type="genus" reg="Novochares">N.</tp:taxon-name-part><tp:taxon-name-part taxon-name-part-type="species" reg="clavieri">clavieri</tp:taxon-name-part></tp:taxon-name>
                  </italic>
                </td><td rowspan="1" colspan="1">SLE2085</td><td rowspan="1" colspan="1">Brazil: Amapá</td><td rowspan="1" colspan="1" style="color: #427bbe">
                  <ext-link xmlns:xlink="http://www.w3.org/1999/xlink" xlink:href="OQ918485" ext-link-type="gen" xlink:type="simple">OQ918485</ext-link>
                </td><td rowspan="1" colspan="1" style="color: #427bbe">
                  <ext-link xmlns:xlink="http://www.w3.org/1999/xlink" xlink:href="OQ919182" ext-link-type="gen" xlink:type="simple">OQ919182</ext-link>
                </td></tr><tr><td rowspan="1" colspan="1">
                  <italic>
                    <tp:taxon-name><tp:taxon-name-part taxon-name-part-type="genus" reg="Novochares">N.</tp:taxon-name-part><tp:taxon-name-part taxon-name-part-type="species" reg="clavieri">clavieri</tp:taxon-name-part></tp:taxon-name>
                  </italic>
                </td><td rowspan="1" colspan="1">SLE2420</td><td rowspan="1" colspan="1">French Guiana</td><td rowspan="1" colspan="1" style="color: #427bbe">
                  <ext-link xmlns:xlink="http://www.w3.org/1999/xlink" xlink:href="OQ918486" ext-link-type="gen" xlink:type="simple">OQ918486</ext-link>
                </td><td rowspan="1" colspan="1" style="color: #427bbe">
                  <ext-link xmlns:xlink="http://www.w3.org/1999/xlink" xlink:href="OQ919183" ext-link-type="gen" xlink:type="simple">OQ919183</ext-link>
                </td></tr><tr><td rowspan="1" colspan="1">
                  <italic>
                    <tp:taxon-name><tp:taxon-name-part taxon-name-part-type="genus" reg="Novochares">N.</tp:taxon-name-part><tp:taxon-name-part taxon-name-part-type="species" reg="cochlearis">cochlearis</tp:taxon-name-part></tp:taxon-name>
                  </italic>
                </td><td rowspan="1" colspan="1">SLE1175</td><td rowspan="1" colspan="1">Venezuela: Monagas</td><td rowspan="1" colspan="1" style="color: #427bbe">
                  <ext-link xmlns:xlink="http://www.w3.org/1999/xlink" xlink:href="OQ918487" ext-link-type="gen" xlink:type="simple">OQ918487</ext-link>
                </td><td rowspan="1" colspan="1" style="color: #427bbe">
                  <ext-link xmlns:xlink="http://www.w3.org/1999/xlink" xlink:href="OQ919184" ext-link-type="gen" xlink:type="simple">OQ919184</ext-link>
                </td></tr><tr><td rowspan="1" colspan="1">
                  <italic>
                    <tp:taxon-name><tp:taxon-name-part taxon-name-part-type="genus" reg="Novochares">N.</tp:taxon-name-part><tp:taxon-name-part taxon-name-part-type="species" reg="cochlearis">cochlearis</tp:taxon-name-part></tp:taxon-name>
                  </italic>
                </td><td rowspan="1" colspan="1">SLE1628</td><td rowspan="1" colspan="1">Brazil: Bahia</td><td rowspan="1" colspan="1" style="color: #427bbe">
                  <ext-link xmlns:xlink="http://www.w3.org/1999/xlink" xlink:href="OQ918488" ext-link-type="gen" xlink:type="simple">OQ918488</ext-link>
                </td><td rowspan="1" colspan="1" style="color: #427bbe">
                  <ext-link xmlns:xlink="http://www.w3.org/1999/xlink" xlink:href="OQ919185" ext-link-type="gen" xlink:type="simple">OQ919185</ext-link>
                </td></tr><tr><td rowspan="1" colspan="1">
                  <italic>
                    <tp:taxon-name><tp:taxon-name-part taxon-name-part-type="genus" reg="Novochares">N.</tp:taxon-name-part><tp:taxon-name-part taxon-name-part-type="species" reg="cochlearis">cochlearis</tp:taxon-name-part></tp:taxon-name>
                  </italic>
                </td><td rowspan="1" colspan="1">SLE1922</td><td rowspan="1" colspan="1">Brazil: Amapá</td><td rowspan="1" colspan="1" style="color: #427bbe">
                  <ext-link xmlns:xlink="http://www.w3.org/1999/xlink" xlink:href="OQ918489" ext-link-type="gen" xlink:type="simple">OQ918489</ext-link>
                </td><td rowspan="1" colspan="1" style="color: #427bbe">
                  <ext-link xmlns:xlink="http://www.w3.org/1999/xlink" xlink:href="OQ919186" ext-link-type="gen" xlink:type="simple">OQ919186</ext-link>
                </td></tr><tr><td rowspan="1" colspan="1">
                  <italic>
                    <tp:taxon-name><tp:taxon-name-part taxon-name-part-type="genus" reg="Novochares">N.</tp:taxon-name-part><tp:taxon-name-part taxon-name-part-type="species" reg="cochlearis">cochlearis</tp:taxon-name-part></tp:taxon-name>
                  </italic>
                </td><td rowspan="1" colspan="1">SLE2080</td><td rowspan="1" colspan="1">Brazil: Minas Gerais</td><td rowspan="1" colspan="1" style="color: #427bbe">
                  <ext-link xmlns:xlink="http://www.w3.org/1999/xlink" xlink:href="OQ918490" ext-link-type="gen" xlink:type="simple">OQ918490</ext-link>
                </td><td rowspan="1" colspan="1" style="color: #427bbe">
                  <ext-link xmlns:xlink="http://www.w3.org/1999/xlink" xlink:href="OQ919187" ext-link-type="gen" xlink:type="simple">OQ919187</ext-link>
                </td></tr><tr><td rowspan="1" colspan="1">
                  <italic>
                    <tp:taxon-name><tp:taxon-name-part taxon-name-part-type="genus" reg="Novochares">N.</tp:taxon-name-part><tp:taxon-name-part taxon-name-part-type="species" reg="cochlearis">cochlearis</tp:taxon-name-part></tp:taxon-name>
                  </italic>
                </td><td rowspan="1" colspan="1">SLE2412</td><td rowspan="1" colspan="1">French Guiana</td><td rowspan="1" colspan="1" style="color: #427bbe">
                  <ext-link xmlns:xlink="http://www.w3.org/1999/xlink" xlink:href="OQ918491" ext-link-type="gen" xlink:type="simple">OQ918491</ext-link>
                </td><td rowspan="1" colspan="1">N/A</td></tr><tr><td rowspan="1" colspan="1">
                  <italic>
                    <tp:taxon-name><tp:taxon-name-part taxon-name-part-type="genus" reg="Novochares">N.</tp:taxon-name-part><tp:taxon-name-part taxon-name-part-type="species" reg="cochlearis">cochlearis</tp:taxon-name-part></tp:taxon-name>
                  </italic>
                </td><td rowspan="1" colspan="1">SLE1196</td><td rowspan="1" colspan="1">Venezuela: Guárico</td><td rowspan="1" colspan="1" style="color: #427bbe">
                  <ext-link xmlns:xlink="http://www.w3.org/1999/xlink" xlink:href="MW351398" ext-link-type="gen" xlink:type="simple">MW351398</ext-link>
                </td><td rowspan="1" colspan="1" style="color: #427bbe">
                  <ext-link xmlns:xlink="http://www.w3.org/1999/xlink" xlink:href="MW351054" ext-link-type="gen" xlink:type="simple">MW351054</ext-link>
                </td></tr><tr><td rowspan="1" colspan="1">
                  <italic>
                    <tp:taxon-name><tp:taxon-name-part taxon-name-part-type="genus" reg="Novochares">N.</tp:taxon-name-part><tp:taxon-name-part taxon-name-part-type="species" reg="coya">coya</tp:taxon-name-part></tp:taxon-name>
                  </italic>
                </td><td rowspan="1" colspan="1">SLE1218</td><td rowspan="1" colspan="1">Guyana: Region 8</td><td rowspan="1" colspan="1" style="color: #427bbe">
                  <ext-link xmlns:xlink="http://www.w3.org/1999/xlink" xlink:href="MW351402" ext-link-type="gen" xlink:type="simple">MW351402</ext-link>
                </td><td rowspan="1" colspan="1" style="color: #427bbe">
                  <ext-link xmlns:xlink="http://www.w3.org/1999/xlink" xlink:href="MW351058" ext-link-type="gen" xlink:type="simple">MW351058</ext-link>
                </td></tr><tr><td rowspan="1" colspan="1">
                  <italic>
                    <tp:taxon-name><tp:taxon-name-part taxon-name-part-type="genus" reg="Novochares">N.</tp:taxon-name-part><tp:taxon-name-part taxon-name-part-type="species" reg="coya">coya</tp:taxon-name-part></tp:taxon-name>
                  </italic>
                </td><td rowspan="1" colspan="1">SLE2463</td><td rowspan="1" colspan="1">Peru: Madre de Dios</td><td rowspan="1" colspan="1" style="color: #427bbe">
                  <ext-link xmlns:xlink="http://www.w3.org/1999/xlink" xlink:href="OQ918492" ext-link-type="gen" xlink:type="simple">OQ918492</ext-link>
                </td><td rowspan="1" colspan="1" style="color: #427bbe">
                  <ext-link xmlns:xlink="http://www.w3.org/1999/xlink" xlink:href="OQ919188" ext-link-type="gen" xlink:type="simple">OQ919188</ext-link>
                </td></tr><tr><td rowspan="1" colspan="1">
                  <italic>
                    <tp:taxon-name><tp:taxon-name-part taxon-name-part-type="genus" reg="Novochares">N.</tp:taxon-name-part><tp:taxon-name-part taxon-name-part-type="species" reg="danta">danta</tp:taxon-name-part></tp:taxon-name>
                  </italic>
                </td><td rowspan="1" colspan="1">SLE1399</td><td rowspan="1" colspan="1">Venezuela: Amazonas</td><td rowspan="1" colspan="1" style="color: #427bbe">
                  <ext-link xmlns:xlink="http://www.w3.org/1999/xlink" xlink:href="OQ918493" ext-link-type="gen" xlink:type="simple">OQ918493</ext-link>
                </td><td rowspan="1" colspan="1" style="color: #427bbe">
                  <ext-link xmlns:xlink="http://www.w3.org/1999/xlink" xlink:href="OQ919189" ext-link-type="gen" xlink:type="simple">OQ919189</ext-link>
                </td></tr><tr><td rowspan="1" colspan="1">
                  <italic>
                    <tp:taxon-name><tp:taxon-name-part taxon-name-part-type="genus" reg="Novochares">N.</tp:taxon-name-part><tp:taxon-name-part taxon-name-part-type="species" reg="dentatus">dentatus</tp:taxon-name-part></tp:taxon-name>
                  </italic>
                </td><td rowspan="1" colspan="1">SLE1188</td><td rowspan="1" colspan="1">Ecuador: Pastaza</td><td rowspan="1" colspan="1" style="color: #427bbe">
                  <ext-link xmlns:xlink="http://www.w3.org/1999/xlink" xlink:href="MW351396" ext-link-type="gen" xlink:type="simple">MW351396</ext-link>
                </td><td rowspan="1" colspan="1" style="color: #427bbe">
                  <ext-link xmlns:xlink="http://www.w3.org/1999/xlink" xlink:href="MW351052" ext-link-type="gen" xlink:type="simple">MW351052</ext-link>
                </td></tr><tr><td rowspan="1" colspan="1">
                  <italic>
                    <tp:taxon-name><tp:taxon-name-part taxon-name-part-type="genus" reg="Novochares">N.</tp:taxon-name-part><tp:taxon-name-part taxon-name-part-type="species" reg="dentatus">dentatus</tp:taxon-name-part></tp:taxon-name>
                  </italic>
                </td><td rowspan="1" colspan="1">SLE1199</td><td rowspan="1" colspan="1">Venezuela: Amazonas</td><td rowspan="1" colspan="1" style="color: #427bbe">
                  <ext-link xmlns:xlink="http://www.w3.org/1999/xlink" xlink:href="MW351400" ext-link-type="gen" xlink:type="simple">MW351400</ext-link>
                </td><td rowspan="1" colspan="1" style="color: #427bbe">
                  <ext-link xmlns:xlink="http://www.w3.org/1999/xlink" xlink:href="MW351056" ext-link-type="gen" xlink:type="simple">MW351056</ext-link>
                </td></tr><tr><td rowspan="1" colspan="1">
                  <italic>
                    <tp:taxon-name><tp:taxon-name-part taxon-name-part-type="genus" reg="Novochares">N.</tp:taxon-name-part><tp:taxon-name-part taxon-name-part-type="species" reg="duo">duo</tp:taxon-name-part></tp:taxon-name>
                  </italic>
                </td><td rowspan="1" colspan="1">SLE1209</td><td rowspan="1" colspan="1">Suriname: Sipaliwini</td><td rowspan="1" colspan="1">N/A</td><td rowspan="1" colspan="1" style="color: #427bbe">
                  <ext-link xmlns:xlink="http://www.w3.org/1999/xlink" xlink:href="OQ919190" ext-link-type="gen" xlink:type="simple">OQ919190</ext-link>
                </td></tr><tr><td rowspan="1" colspan="1">
                  <italic>
                    <tp:taxon-name><tp:taxon-name-part taxon-name-part-type="genus" reg="Novochares">N.</tp:taxon-name-part><tp:taxon-name-part taxon-name-part-type="species" reg="duo">duo</tp:taxon-name-part></tp:taxon-name>
                  </italic>
                </td><td rowspan="1" colspan="1">SLE1211</td><td rowspan="1" colspan="1">Suriname: Sipaliwini</td><td rowspan="1" colspan="1">N/A</td><td rowspan="1" colspan="1" style="color: #427bbe">
                  <ext-link xmlns:xlink="http://www.w3.org/1999/xlink" xlink:href="OQ919191" ext-link-type="gen" xlink:type="simple">OQ919191</ext-link>
                </td></tr><tr><td rowspan="1" colspan="1">
                  <italic>
                    <tp:taxon-name><tp:taxon-name-part taxon-name-part-type="genus" reg="Novochares">N.</tp:taxon-name-part><tp:taxon-name-part taxon-name-part-type="species" reg="duo">duo</tp:taxon-name-part></tp:taxon-name>
                  </italic>
                </td><td rowspan="1" colspan="1">SLE1242</td><td rowspan="1" colspan="1">Guyana: Region 8</td><td rowspan="1" colspan="1" style="color: #427bbe">
                  <ext-link xmlns:xlink="http://www.w3.org/1999/xlink" xlink:href="MW351405" ext-link-type="gen" xlink:type="simple">MW351405</ext-link>
                </td><td rowspan="1" colspan="1" style="color: #427bbe">
                  <ext-link xmlns:xlink="http://www.w3.org/1999/xlink" xlink:href="MW351061" ext-link-type="gen" xlink:type="simple">MW351061</ext-link>
                </td></tr><tr><td rowspan="1" colspan="1">
                  <italic>
                    <tp:taxon-name><tp:taxon-name-part taxon-name-part-type="genus" reg="Novochares">N.</tp:taxon-name-part><tp:taxon-name-part taxon-name-part-type="species" reg="duo">duo</tp:taxon-name-part></tp:taxon-name>
                  </italic>
                </td><td rowspan="1" colspan="1">SLE1906</td><td rowspan="1" colspan="1">Brazil: Amazonas</td><td rowspan="1" colspan="1" style="color: #427bbe">
                  <ext-link xmlns:xlink="http://www.w3.org/1999/xlink" xlink:href="OQ918494" ext-link-type="gen" xlink:type="simple">OQ918494</ext-link>
                </td><td rowspan="1" colspan="1" style="color: #427bbe">
                  <ext-link xmlns:xlink="http://www.w3.org/1999/xlink" xlink:href="OQ919192" ext-link-type="gen" xlink:type="simple">OQ919192</ext-link>
                </td></tr><tr><td rowspan="1" colspan="1">
                  <italic>
                    <tp:taxon-name><tp:taxon-name-part taxon-name-part-type="genus" reg="Novochares">N.</tp:taxon-name-part><tp:taxon-name-part taxon-name-part-type="species" reg="fernandezae">fernandezae</tp:taxon-name-part></tp:taxon-name>
                  </italic>
                </td><td rowspan="1" colspan="1">SLE1992</td><td rowspan="1" colspan="1">Brazil: Amazonas</td><td rowspan="1" colspan="1">N/A</td><td rowspan="1" colspan="1" style="color: #427bbe">
                  <ext-link xmlns:xlink="http://www.w3.org/1999/xlink" xlink:href="OQ919193" ext-link-type="gen" xlink:type="simple">OQ919193</ext-link>
                </td></tr><tr><td rowspan="1" colspan="1">
                  <italic>
                    <tp:taxon-name><tp:taxon-name-part taxon-name-part-type="genus" reg="Novochares">N.</tp:taxon-name-part><tp:taxon-name-part taxon-name-part-type="species" reg="fernandezae">fernandezae</tp:taxon-name-part></tp:taxon-name>
                  </italic>
                </td><td rowspan="1" colspan="1">SLE1099</td><td rowspan="1" colspan="1">Peru: Madre de Dios</td><td rowspan="1" colspan="1" style="color: #427bbe">
                  <ext-link xmlns:xlink="http://www.w3.org/1999/xlink" xlink:href="MW351368" ext-link-type="gen" xlink:type="simple">MW351368</ext-link>
                </td><td rowspan="1" colspan="1" style="color: #427bbe">
                  <ext-link xmlns:xlink="http://www.w3.org/1999/xlink" xlink:href="MW351025" ext-link-type="gen" xlink:type="simple">MW351025</ext-link>
                </td></tr><tr><td rowspan="1" colspan="1">
                  <italic>
                    <tp:taxon-name><tp:taxon-name-part taxon-name-part-type="genus" reg="Novochares">N.</tp:taxon-name-part><tp:taxon-name-part taxon-name-part-type="species" reg="florifer">florifer</tp:taxon-name-part></tp:taxon-name>
                  </italic>
                </td><td rowspan="1" colspan="1">SLE1991</td><td rowspan="1" colspan="1">Brazil: Amazonas</td><td rowspan="1" colspan="1" style="color: #427bbe">
                  <ext-link xmlns:xlink="http://www.w3.org/1999/xlink" xlink:href="OQ918495" ext-link-type="gen" xlink:type="simple">OQ918495</ext-link>
                </td><td rowspan="1" colspan="1" style="color: #427bbe">
                  <ext-link xmlns:xlink="http://www.w3.org/1999/xlink" xlink:href="OQ919194" ext-link-type="gen" xlink:type="simple">OQ919194</ext-link>
                </td></tr><tr><td rowspan="1" colspan="1">
                  <italic>
                    <tp:taxon-name><tp:taxon-name-part taxon-name-part-type="genus" reg="Novochares">N.</tp:taxon-name-part><tp:taxon-name-part taxon-name-part-type="species" reg="furcatus">furcatus</tp:taxon-name-part></tp:taxon-name>
                  </italic>
                </td><td rowspan="1" colspan="1">SLE1931</td><td rowspan="1" colspan="1">Brazil: Amazonas</td><td rowspan="1" colspan="1" style="color: #427bbe">
                  <ext-link xmlns:xlink="http://www.w3.org/1999/xlink" xlink:href="OQ918496" ext-link-type="gen" xlink:type="simple">OQ918496</ext-link>
                </td><td rowspan="1" colspan="1" style="color: #427bbe">
                  <ext-link xmlns:xlink="http://www.w3.org/1999/xlink" xlink:href="OQ919195" ext-link-type="gen" xlink:type="simple">OQ919195</ext-link>
                </td></tr><tr><td rowspan="1" colspan="1">
                  <italic>
                    <tp:taxon-name><tp:taxon-name-part taxon-name-part-type="genus" reg="Novochares">N.</tp:taxon-name-part><tp:taxon-name-part taxon-name-part-type="species" reg="furcatus">furcatus</tp:taxon-name-part></tp:taxon-name>
                  </italic>
                </td><td rowspan="1" colspan="1">SLE2103</td><td rowspan="1" colspan="1">Brazil: Mato Grosso do Sul</td><td rowspan="1" colspan="1" style="color: #427bbe">
                  <ext-link xmlns:xlink="http://www.w3.org/1999/xlink" xlink:href="OQ918497" ext-link-type="gen" xlink:type="simple">OQ918497</ext-link>
                </td><td rowspan="1" colspan="1" style="color: #427bbe">
                  <ext-link xmlns:xlink="http://www.w3.org/1999/xlink" xlink:href="OQ919196" ext-link-type="gen" xlink:type="simple">OQ919196</ext-link>
                </td></tr><tr><td rowspan="1" colspan="1">
                  <italic>
                    <tp:taxon-name><tp:taxon-name-part taxon-name-part-type="genus" reg="Novochares">N.</tp:taxon-name-part><tp:taxon-name-part taxon-name-part-type="species" reg="furcatus">furcatus</tp:taxon-name-part></tp:taxon-name>
                  </italic>
                </td><td rowspan="1" colspan="1">SLE1263</td><td rowspan="1" colspan="1">Brazil: Amazonas</td><td rowspan="1" colspan="1" style="color: #427bbe">
                  <ext-link xmlns:xlink="http://www.w3.org/1999/xlink" xlink:href="MW351376" ext-link-type="gen" xlink:type="simple">MW351376</ext-link>
                </td><td rowspan="1" colspan="1" style="color: #427bbe">
                  <ext-link xmlns:xlink="http://www.w3.org/1999/xlink" xlink:href="MW351032" ext-link-type="gen" xlink:type="simple">MW351032</ext-link>
                </td></tr><tr><td rowspan="1" colspan="1">
                  <italic>
                    <tp:taxon-name><tp:taxon-name-part taxon-name-part-type="genus" reg="Novochares">N.</tp:taxon-name-part><tp:taxon-name-part taxon-name-part-type="species" reg="garfo">garfo</tp:taxon-name-part></tp:taxon-name>
                  </italic>
                </td><td rowspan="1" colspan="1">SLE2003</td><td rowspan="1" colspan="1">Brazil: Rondônia</td><td rowspan="1" colspan="1" style="color: #427bbe">
                  <ext-link xmlns:xlink="http://www.w3.org/1999/xlink" xlink:href="OQ918498" ext-link-type="gen" xlink:type="simple">OQ918498</ext-link>
                </td><td rowspan="1" colspan="1" style="color: #427bbe">
                  <ext-link xmlns:xlink="http://www.w3.org/1999/xlink" xlink:href="OQ919197" ext-link-type="gen" xlink:type="simple">OQ919197</ext-link>
                </td></tr><tr><td rowspan="1" colspan="1">
                  <italic>
                    <tp:taxon-name><tp:taxon-name-part taxon-name-part-type="genus" reg="Novochares">N.</tp:taxon-name-part><tp:taxon-name-part taxon-name-part-type="species" reg="garfo">garfo</tp:taxon-name-part></tp:taxon-name>
                  </italic>
                </td><td rowspan="1" colspan="1">SLE2097</td><td rowspan="1" colspan="1">Brazil: Rondônia</td><td rowspan="1" colspan="1" style="color: #427bbe">
                  <ext-link xmlns:xlink="http://www.w3.org/1999/xlink" xlink:href="OQ918499" ext-link-type="gen" xlink:type="simple">OQ918499</ext-link>
                </td><td rowspan="1" colspan="1" style="color: #427bbe">
                  <ext-link xmlns:xlink="http://www.w3.org/1999/xlink" xlink:href="OQ919198" ext-link-type="gen" xlink:type="simple">OQ919198</ext-link>
                </td></tr><tr><td rowspan="1" colspan="1">
                  <italic>
                    <tp:taxon-name><tp:taxon-name-part taxon-name-part-type="genus" reg="Novochares">N.</tp:taxon-name-part><tp:taxon-name-part taxon-name-part-type="species" reg="geminus">geminus</tp:taxon-name-part></tp:taxon-name>
                  </italic>
                </td><td rowspan="1" colspan="1">SLE2092</td><td rowspan="1" colspan="1">Brazil: Mato Grosso do Sul</td><td rowspan="1" colspan="1" style="color: #427bbe">
                  <ext-link xmlns:xlink="http://www.w3.org/1999/xlink" xlink:href="OQ918500" ext-link-type="gen" xlink:type="simple">OQ918500</ext-link>
                </td><td rowspan="1" colspan="1" style="color: #427bbe">
                  <ext-link xmlns:xlink="http://www.w3.org/1999/xlink" xlink:href="OQ919199" ext-link-type="gen" xlink:type="simple">OQ919199</ext-link>
                </td></tr><tr><td rowspan="1" colspan="1">
                  <italic>
                    <tp:taxon-name><tp:taxon-name-part taxon-name-part-type="genus" reg="Novochares">N.</tp:taxon-name-part><tp:taxon-name-part taxon-name-part-type="species" reg="guadelupensis">guadelupensis</tp:taxon-name-part></tp:taxon-name>
                  </italic>
                </td><td rowspan="1" colspan="1">SLE1803</td><td rowspan="1" colspan="1">Suriname: Sipaliwini</td><td rowspan="1" colspan="1" style="color: #427bbe">
                  <ext-link xmlns:xlink="http://www.w3.org/1999/xlink" xlink:href="OQ918501" ext-link-type="gen" xlink:type="simple">OQ918501</ext-link>
                </td><td rowspan="1" colspan="1" style="color: #427bbe">
                  <ext-link xmlns:xlink="http://www.w3.org/1999/xlink" xlink:href="OQ919200" ext-link-type="gen" xlink:type="simple">OQ919200</ext-link>
                </td></tr><tr><td rowspan="1" colspan="1">
                  <italic>
                    <tp:taxon-name><tp:taxon-name-part taxon-name-part-type="genus" reg="Novochares">N.</tp:taxon-name-part><tp:taxon-name-part taxon-name-part-type="species" reg="guadelupensis">guadelupensis</tp:taxon-name-part></tp:taxon-name>
                  </italic>
                </td><td rowspan="1" colspan="1">SLE2117</td><td rowspan="1" colspan="1">Suriname: Sipaliwini</td><td rowspan="1" colspan="1" style="color: #427bbe">
                  <ext-link xmlns:xlink="http://www.w3.org/1999/xlink" xlink:href="OQ918502" ext-link-type="gen" xlink:type="simple">OQ918502</ext-link>
                </td><td rowspan="1" colspan="1" style="color: #427bbe">
                  <ext-link xmlns:xlink="http://www.w3.org/1999/xlink" xlink:href="OQ919201" ext-link-type="gen" xlink:type="simple">OQ919201</ext-link>
                </td></tr><tr><td rowspan="1" colspan="1">
                  <italic>
                    <tp:taxon-name><tp:taxon-name-part taxon-name-part-type="genus" reg="Novochares">N.</tp:taxon-name-part><tp:taxon-name-part taxon-name-part-type="species" reg="guadelupensis">guadelupensis</tp:taxon-name-part></tp:taxon-name>
                  </italic>
                </td><td rowspan="1" colspan="1">SLE2421</td><td rowspan="1" colspan="1">French Guiana</td><td rowspan="1" colspan="1" style="color: #427bbe">
                  <ext-link xmlns:xlink="http://www.w3.org/1999/xlink" xlink:href="OQ918503" ext-link-type="gen" xlink:type="simple">OQ918503</ext-link>
                </td><td rowspan="1" colspan="1" style="color: #427bbe">
                  <ext-link xmlns:xlink="http://www.w3.org/1999/xlink" xlink:href="OQ919202" ext-link-type="gen" xlink:type="simple">OQ919202</ext-link>
                </td></tr><tr><td rowspan="1" colspan="1">
                  <italic>
                    <tp:taxon-name><tp:taxon-name-part taxon-name-part-type="genus" reg="Novochares">N.</tp:taxon-name-part><tp:taxon-name-part taxon-name-part-type="species" reg="guadelupensis">guadelupensis</tp:taxon-name-part></tp:taxon-name>
                  </italic>
                </td><td rowspan="1" colspan="1">SLE1200</td><td rowspan="1" colspan="1">Guyana: Region 9</td><td rowspan="1" colspan="1" style="color: #427bbe">
                  <ext-link xmlns:xlink="http://www.w3.org/1999/xlink" xlink:href="MW351350" ext-link-type="gen" xlink:type="simple">MW351350</ext-link>
                </td><td rowspan="1" colspan="1" style="color: #427bbe">
                  <ext-link xmlns:xlink="http://www.w3.org/1999/xlink" xlink:href="MW351008" ext-link-type="gen" xlink:type="simple">MW351008</ext-link>
                </td></tr><tr><td rowspan="1" colspan="1">
                  <italic>
                    <tp:taxon-name><tp:taxon-name-part taxon-name-part-type="genus" reg="Novochares">N.</tp:taxon-name-part><tp:taxon-name-part taxon-name-part-type="species" reg="kawsay">kawsay</tp:taxon-name-part></tp:taxon-name>
                  </italic>
                </td><td rowspan="1" colspan="1">SLE2467</td><td rowspan="1" colspan="1">Peru: Madre de Dios</td><td rowspan="1" colspan="1" style="color: #427bbe">
                  <ext-link xmlns:xlink="http://www.w3.org/1999/xlink" xlink:href="OQ918504" ext-link-type="gen" xlink:type="simple">OQ918504</ext-link>
                </td><td rowspan="1" colspan="1" style="color: #427bbe">
                  <ext-link xmlns:xlink="http://www.w3.org/1999/xlink" xlink:href="OQ919203" ext-link-type="gen" xlink:type="simple">OQ919203</ext-link>
                </td></tr><tr><td rowspan="1" colspan="1">
                  <italic>
                    <tp:taxon-name><tp:taxon-name-part taxon-name-part-type="genus" reg="Novochares">N.</tp:taxon-name-part><tp:taxon-name-part taxon-name-part-type="species" reg="latus">latus</tp:taxon-name-part></tp:taxon-name>
                  </italic>
                </td><td rowspan="1" colspan="1">SLE2039</td><td rowspan="1" colspan="1">Brazil: Rondônia</td><td rowspan="1" colspan="1" style="color: #427bbe">
                  <ext-link xmlns:xlink="http://www.w3.org/1999/xlink" xlink:href="OQ918505" ext-link-type="gen" xlink:type="simple">OQ918505</ext-link>
                </td><td rowspan="1" colspan="1" style="color: #427bbe">
                  <ext-link xmlns:xlink="http://www.w3.org/1999/xlink" xlink:href="OQ919204" ext-link-type="gen" xlink:type="simple">OQ919204</ext-link>
                </td></tr><tr><td rowspan="1" colspan="1">
                  <italic>
                    <tp:taxon-name><tp:taxon-name-part taxon-name-part-type="genus" reg="Novochares">N.</tp:taxon-name-part><tp:taxon-name-part taxon-name-part-type="species" reg="minor">minor</tp:taxon-name-part></tp:taxon-name>
                  </italic>
                </td><td rowspan="1" colspan="1">SLE2143</td><td rowspan="1" colspan="1">Peru: Loreto</td><td rowspan="1" colspan="1" style="color: #427bbe">
                  <ext-link xmlns:xlink="http://www.w3.org/1999/xlink" xlink:href="OQ918506" ext-link-type="gen" xlink:type="simple">OQ918506</ext-link>
                </td><td rowspan="1" colspan="1" style="color: #427bbe">
                  <ext-link xmlns:xlink="http://www.w3.org/1999/xlink" xlink:href="OQ919205" ext-link-type="gen" xlink:type="simple">OQ919205</ext-link>
                </td></tr><tr><td rowspan="1" colspan="1">
                  <italic>
                    <tp:taxon-name><tp:taxon-name-part taxon-name-part-type="genus" reg="Novochares">N.</tp:taxon-name-part><tp:taxon-name-part taxon-name-part-type="species" reg="minor">minor</tp:taxon-name-part></tp:taxon-name>
                  </italic>
                </td><td rowspan="1" colspan="1">SLE535</td><td rowspan="1" colspan="1">Suriname: Para</td><td rowspan="1" colspan="1" style="color: #427bbe">
                  <ext-link xmlns:xlink="http://www.w3.org/1999/xlink" xlink:href="MW351360" ext-link-type="gen" xlink:type="simple">MW351360</ext-link>
                </td><td rowspan="1" colspan="1" style="color: #427bbe">
                  <ext-link xmlns:xlink="http://www.w3.org/1999/xlink" xlink:href="MW351018" ext-link-type="gen" xlink:type="simple">MW351018</ext-link>
                </td></tr><tr><td rowspan="1" colspan="1">
                  <italic>
                    <tp:taxon-name><tp:taxon-name-part taxon-name-part-type="genus" reg="Novochares">N.</tp:taxon-name-part><tp:taxon-name-part taxon-name-part-type="species" reg="mura">mura</tp:taxon-name-part></tp:taxon-name>
                  </italic>
                </td><td rowspan="1" colspan="1">SLE1973</td><td rowspan="1" colspan="1">Brazil: Amazonas</td><td rowspan="1" colspan="1" style="color: #427bbe">
                  <ext-link xmlns:xlink="http://www.w3.org/1999/xlink" xlink:href="OQ918507" ext-link-type="gen" xlink:type="simple">OQ918507</ext-link>
                </td><td rowspan="1" colspan="1" style="color: #427bbe">
                  <ext-link xmlns:xlink="http://www.w3.org/1999/xlink" xlink:href="OQ919206" ext-link-type="gen" xlink:type="simple">OQ919206</ext-link>
                </td></tr><tr><td rowspan="1" colspan="1">
                  <italic>
                    <tp:taxon-name><tp:taxon-name-part taxon-name-part-type="genus" reg="Novochares">N.</tp:taxon-name-part><tp:taxon-name-part taxon-name-part-type="species" reg="orchis">orchis</tp:taxon-name-part></tp:taxon-name>
                  </italic>
                </td><td rowspan="1" colspan="1">SLE1851</td><td rowspan="1" colspan="1">Brazil: Amapá</td><td rowspan="1" colspan="1" style="color: #427bbe">
                  <ext-link xmlns:xlink="http://www.w3.org/1999/xlink" xlink:href="OQ918508" ext-link-type="gen" xlink:type="simple">OQ918508</ext-link>
                </td><td rowspan="1" colspan="1" style="color: #427bbe">
                  <ext-link xmlns:xlink="http://www.w3.org/1999/xlink" xlink:href="OQ919207" ext-link-type="gen" xlink:type="simple">OQ919207</ext-link>
                </td></tr><tr><td rowspan="1" colspan="1">
                  <italic>
                    <tp:taxon-name><tp:taxon-name-part taxon-name-part-type="genus" reg="Novochares">N.</tp:taxon-name-part><tp:taxon-name-part taxon-name-part-type="species" reg="orchis">orchis</tp:taxon-name-part></tp:taxon-name>
                  </italic>
                </td><td rowspan="1" colspan="1">SLE2415</td><td rowspan="1" colspan="1">French Guiana</td><td rowspan="1" colspan="1" style="color: #427bbe">
                  <ext-link xmlns:xlink="http://www.w3.org/1999/xlink" xlink:href="OQ918509" ext-link-type="gen" xlink:type="simple">OQ918509</ext-link>
                </td><td rowspan="1" colspan="1">N/A</td></tr><tr><td rowspan="1" colspan="1">
                  <italic>
                    <tp:taxon-name><tp:taxon-name-part taxon-name-part-type="genus" reg="Novochares">N.</tp:taxon-name-part><tp:taxon-name-part taxon-name-part-type="species" reg="orchis">orchis</tp:taxon-name-part></tp:taxon-name>
                  </italic>
                </td><td rowspan="1" colspan="1">SLE1214</td><td rowspan="1" colspan="1">Suriname: Sipaliwini</td><td rowspan="1" colspan="1" style="color: #427bbe">
                  <ext-link xmlns:xlink="http://www.w3.org/1999/xlink" xlink:href="MW351375" ext-link-type="gen" xlink:type="simple">MW351375</ext-link>
                </td><td rowspan="1" colspan="1" style="color: #427bbe">
                  <ext-link xmlns:xlink="http://www.w3.org/1999/xlink" xlink:href="MW351031" ext-link-type="gen" xlink:type="simple">MW351031</ext-link>
                </td></tr><tr><td rowspan="1" colspan="1">
                  <italic>
                    <tp:taxon-name><tp:taxon-name-part taxon-name-part-type="genus" reg="Novochares">N.</tp:taxon-name-part><tp:taxon-name-part taxon-name-part-type="species" reg="piaroa">piaroa</tp:taxon-name-part></tp:taxon-name>
                  </italic>
                </td><td rowspan="1" colspan="1">SLE1194</td><td rowspan="1" colspan="1">Venezuela: Amazonas</td><td rowspan="1" colspan="1">N/A</td><td rowspan="1" colspan="1" style="color: #427bbe">
                  <ext-link xmlns:xlink="http://www.w3.org/1999/xlink" xlink:href="OQ919208" ext-link-type="gen" xlink:type="simple">OQ919208</ext-link>
                </td></tr><tr><td rowspan="1" colspan="1">
                  <italic>
                    <tp:taxon-name><tp:taxon-name-part taxon-name-part-type="genus" reg="Novochares">N.</tp:taxon-name-part><tp:taxon-name-part taxon-name-part-type="species" reg="pilatus">pilatus</tp:taxon-name-part></tp:taxon-name>
                  </italic>
                </td><td rowspan="1" colspan="1">SLE1204</td><td rowspan="1" colspan="1">Venezuela: Bolívar</td><td rowspan="1" colspan="1" style="color: #427bbe">
                  <ext-link xmlns:xlink="http://www.w3.org/1999/xlink" xlink:href="OQ918510" ext-link-type="gen" xlink:type="simple">OQ918510</ext-link>
                </td><td rowspan="1" colspan="1" style="color: #427bbe">
                  <ext-link xmlns:xlink="http://www.w3.org/1999/xlink" xlink:href="OQ919209" ext-link-type="gen" xlink:type="simple">OQ919209</ext-link>
                </td></tr><tr><td rowspan="1" colspan="1">
                  <italic>
                    <tp:taxon-name><tp:taxon-name-part taxon-name-part-type="genus" reg="Novochares">N.</tp:taxon-name-part><tp:taxon-name-part taxon-name-part-type="species" reg="pilatus">pilatus</tp:taxon-name-part></tp:taxon-name>
                  </italic>
                </td><td rowspan="1" colspan="1">SLE1241</td><td rowspan="1" colspan="1">Venezuela: Barinas</td><td rowspan="1" colspan="1" style="color: #427bbe">
                  <ext-link xmlns:xlink="http://www.w3.org/1999/xlink" xlink:href="MW351404" ext-link-type="gen" xlink:type="simple">MW351404</ext-link>
                </td><td rowspan="1" colspan="1" style="color: #427bbe">
                  <ext-link xmlns:xlink="http://www.w3.org/1999/xlink" xlink:href="MW351060" ext-link-type="gen" xlink:type="simple">MW351060</ext-link>
                </td></tr><tr><td rowspan="1" colspan="1">
                  <italic>
                    <tp:taxon-name><tp:taxon-name-part taxon-name-part-type="genus" reg="Novochares">N.</tp:taxon-name-part><tp:taxon-name-part taxon-name-part-type="species" reg="punctatostriatus">punctatostriatus</tp:taxon-name-part></tp:taxon-name>
                  </italic>
                </td><td rowspan="1" colspan="1">SLE1098</td><td rowspan="1" colspan="1">Peru: Madre de Dios</td><td rowspan="1" colspan="1" style="color: #427bbe">
                  <ext-link xmlns:xlink="http://www.w3.org/1999/xlink" xlink:href="MW351393" ext-link-type="gen" xlink:type="simple">MW351393</ext-link>
                </td><td rowspan="1" colspan="1" style="color: #427bbe">
                  <ext-link xmlns:xlink="http://www.w3.org/1999/xlink" xlink:href="MW351049" ext-link-type="gen" xlink:type="simple">MW351049</ext-link>
                </td></tr><tr><td rowspan="1" colspan="1">
                  <italic>
                    <tp:taxon-name><tp:taxon-name-part taxon-name-part-type="genus" reg="Novochares">N.</tp:taxon-name-part><tp:taxon-name-part taxon-name-part-type="species" reg="punctatostriatus">punctatostriatus</tp:taxon-name-part></tp:taxon-name>
                  </italic>
                </td><td rowspan="1" colspan="1">SLE1191</td><td rowspan="1" colspan="1">Bolivia: Santa Cruz</td><td rowspan="1" colspan="1" style="color: #427bbe">
                  <ext-link xmlns:xlink="http://www.w3.org/1999/xlink" xlink:href="MW351397" ext-link-type="gen" xlink:type="simple">MW351397</ext-link>
                </td><td rowspan="1" colspan="1" style="color: #427bbe">
                  <ext-link xmlns:xlink="http://www.w3.org/1999/xlink" xlink:href="MW351053" ext-link-type="gen" xlink:type="simple">MW351053</ext-link>
                </td></tr><tr><td rowspan="1" colspan="1">
                  <italic>
                    <tp:taxon-name><tp:taxon-name-part taxon-name-part-type="genus" reg="Novochares">N.</tp:taxon-name-part><tp:taxon-name-part taxon-name-part-type="species" reg="punctatostriatus">punctatostriatus</tp:taxon-name-part></tp:taxon-name>
                  </italic>
                </td><td rowspan="1" colspan="1">SLE1802</td><td rowspan="1" colspan="1">Suriname: Sipaliwini</td><td rowspan="1" colspan="1" style="color: #427bbe">
                  <ext-link xmlns:xlink="http://www.w3.org/1999/xlink" xlink:href="OQ918513" ext-link-type="gen" xlink:type="simple">OQ918513</ext-link>
                </td><td rowspan="1" colspan="1" style="color: #427bbe">
                  <ext-link xmlns:xlink="http://www.w3.org/1999/xlink" xlink:href="OQ919212" ext-link-type="gen" xlink:type="simple">OQ919212</ext-link>
                </td></tr><tr><td rowspan="1" colspan="1">
                  <italic>
                    <tp:taxon-name><tp:taxon-name-part taxon-name-part-type="genus" reg="Novochares">N.</tp:taxon-name-part><tp:taxon-name-part taxon-name-part-type="species" reg="punctatostriatus">punctatostriatus</tp:taxon-name-part></tp:taxon-name>
                  </italic>
                </td><td rowspan="1" colspan="1">SLE1969</td><td rowspan="1" colspan="1">Brazil: Amazonas</td><td rowspan="1" colspan="1" style="color: #427bbe">
                  <ext-link xmlns:xlink="http://www.w3.org/1999/xlink" xlink:href="OQ918514" ext-link-type="gen" xlink:type="simple">OQ918514</ext-link>
                </td><td rowspan="1" colspan="1">N/A</td></tr><tr><td rowspan="1" colspan="1">
                  <italic>
                    <tp:taxon-name><tp:taxon-name-part taxon-name-part-type="genus" reg="Novochares">N.</tp:taxon-name-part><tp:taxon-name-part taxon-name-part-type="species" reg="punctatostriatus">punctatostriatus</tp:taxon-name-part></tp:taxon-name>
                  </italic>
                </td><td rowspan="1" colspan="1">SLE2037</td><td rowspan="1" colspan="1">Brazil: Rondônia</td><td rowspan="1" colspan="1" style="color: #427bbe">
                  <ext-link xmlns:xlink="http://www.w3.org/1999/xlink" xlink:href="OQ918515" ext-link-type="gen" xlink:type="simple">OQ918515</ext-link>
                </td><td rowspan="1" colspan="1">N/A</td></tr><tr><td rowspan="1" colspan="1">
                  <italic>
                    <tp:taxon-name><tp:taxon-name-part taxon-name-part-type="genus" reg="Novochares">N.</tp:taxon-name-part><tp:taxon-name-part taxon-name-part-type="species" reg="punctatostriatus">punctatostriatus</tp:taxon-name-part></tp:taxon-name>
                  </italic>
                </td><td rowspan="1" colspan="1">SLE2090</td><td rowspan="1" colspan="1">Brazil: Rondônia</td><td rowspan="1" colspan="1" style="color: #427bbe">
                  <ext-link xmlns:xlink="http://www.w3.org/1999/xlink" xlink:href="OQ918516" ext-link-type="gen" xlink:type="simple">OQ918516</ext-link>
                </td><td rowspan="1" colspan="1" style="color: #427bbe">
                  <ext-link xmlns:xlink="http://www.w3.org/1999/xlink" xlink:href="OQ919213" ext-link-type="gen" xlink:type="simple">OQ919213</ext-link>
                </td></tr><tr><td rowspan="1" colspan="1">
                  <italic>
                    <tp:taxon-name><tp:taxon-name-part taxon-name-part-type="genus" reg="Novochares">N.</tp:taxon-name-part><tp:taxon-name-part taxon-name-part-type="species" reg="punctatostriatus">punctatostriatus</tp:taxon-name-part></tp:taxon-name>
                  </italic>
                </td><td rowspan="1" colspan="1">SLE2094</td><td rowspan="1" colspan="1">Brazil: Amapá</td><td rowspan="1" colspan="1" style="color: #427bbe">
                  <ext-link xmlns:xlink="http://www.w3.org/1999/xlink" xlink:href="OQ918517" ext-link-type="gen" xlink:type="simple">OQ918517</ext-link>
                </td><td rowspan="1" colspan="1" style="color: #427bbe">
                  <ext-link xmlns:xlink="http://www.w3.org/1999/xlink" xlink:href="OQ919214" ext-link-type="gen" xlink:type="simple">OQ919214</ext-link>
                </td></tr><tr><td rowspan="1" colspan="1">
                  <italic>
                    <tp:taxon-name><tp:taxon-name-part taxon-name-part-type="genus" reg="Novochares">N.</tp:taxon-name-part><tp:taxon-name-part taxon-name-part-type="species" reg="punctatostriatus">punctatostriatus</tp:taxon-name-part></tp:taxon-name>
                  </italic>
                </td><td rowspan="1" colspan="1">SLE2471</td><td rowspan="1" colspan="1">Peru: Madre de Dios</td><td rowspan="1" colspan="1" style="color: #427bbe">
                  <ext-link xmlns:xlink="http://www.w3.org/1999/xlink" xlink:href="OQ918518" ext-link-type="gen" xlink:type="simple">OQ918518</ext-link>
                </td><td rowspan="1" colspan="1" style="color: #427bbe">
                  <ext-link xmlns:xlink="http://www.w3.org/1999/xlink" xlink:href="OQ919215" ext-link-type="gen" xlink:type="simple">OQ919215</ext-link>
                </td></tr><tr><td rowspan="1" colspan="1">
                  <italic>
                    <tp:taxon-name><tp:taxon-name-part taxon-name-part-type="genus" reg="Novochares">N.</tp:taxon-name-part><tp:taxon-name-part taxon-name-part-type="species" reg="punctatostriatus">punctatostriatus</tp:taxon-name-part></tp:taxon-name>
                  </italic>
                </td><td rowspan="1" colspan="1">SLE452</td><td rowspan="1" colspan="1">Suriname: Sipaliwini</td><td rowspan="1" colspan="1" style="color: #427bbe">
                  <ext-link xmlns:xlink="http://www.w3.org/1999/xlink" xlink:href="OQ918511" ext-link-type="gen" xlink:type="simple">OQ918511</ext-link>
                </td><td rowspan="1" colspan="1" style="color: #427bbe">
                  <ext-link xmlns:xlink="http://www.w3.org/1999/xlink" xlink:href="OQ919210" ext-link-type="gen" xlink:type="simple">OQ919210</ext-link>
                </td></tr><tr><td rowspan="1" colspan="1">
                  <italic>
                    <tp:taxon-name><tp:taxon-name-part taxon-name-part-type="genus" reg="Novochares">N.</tp:taxon-name-part><tp:taxon-name-part taxon-name-part-type="species" reg="punctatostriatus">punctatostriatus</tp:taxon-name-part></tp:taxon-name>
                  </italic>
                </td><td rowspan="1" colspan="1">SLE515</td><td rowspan="1" colspan="1">French Guiana</td><td rowspan="1" colspan="1" style="color: #427bbe">
                  <ext-link xmlns:xlink="http://www.w3.org/1999/xlink" xlink:href="OQ918512" ext-link-type="gen" xlink:type="simple">OQ918512</ext-link>
                </td><td rowspan="1" colspan="1" style="color: #427bbe">
                  <ext-link xmlns:xlink="http://www.w3.org/1999/xlink" xlink:href="OQ919211" ext-link-type="gen" xlink:type="simple">OQ919211</ext-link>
                </td></tr><tr><td rowspan="1" colspan="1">
                  <italic>
                    <tp:taxon-name><tp:taxon-name-part taxon-name-part-type="genus" reg="Novochares">N.</tp:taxon-name-part><tp:taxon-name-part taxon-name-part-type="species" reg="quadrispinus">quadrispinus</tp:taxon-name-part></tp:taxon-name>
                  </italic>
                </td><td rowspan="1" colspan="1">SLE537</td><td rowspan="1" colspan="1">Suriname: Sipaliwini</td><td rowspan="1" colspan="1" style="color: #427bbe">
                  <ext-link xmlns:xlink="http://www.w3.org/1999/xlink" xlink:href="OQ918519" ext-link-type="gen" xlink:type="simple">OQ918519</ext-link>
                </td><td rowspan="1" colspan="1">N/A</td></tr><tr><td rowspan="1" colspan="1">
                  <italic>
                    <tp:taxon-name><tp:taxon-name-part taxon-name-part-type="genus" reg="Novochares">N.</tp:taxon-name-part><tp:taxon-name-part taxon-name-part-type="species" reg="quadrispinus">quadrispinus</tp:taxon-name-part></tp:taxon-name>
                  </italic>
                </td><td rowspan="1" colspan="1">SLE536</td><td rowspan="1" colspan="1">Suriname: Sipaliwini</td><td rowspan="1" colspan="1" style="color: #427bbe">
                  <ext-link xmlns:xlink="http://www.w3.org/1999/xlink" xlink:href="MW351361" ext-link-type="gen" xlink:type="simple">MW351361</ext-link>
                </td><td rowspan="1" colspan="1" style="color: #427bbe">
                  <ext-link xmlns:xlink="http://www.w3.org/1999/xlink" xlink:href="MW351019" ext-link-type="gen" xlink:type="simple">MW351019</ext-link>
                </td></tr><tr><td rowspan="1" colspan="1">
                  <italic>
                    <tp:taxon-name><tp:taxon-name-part taxon-name-part-type="genus" reg="Novochares">N.</tp:taxon-name-part><tp:taxon-name-part taxon-name-part-type="species" reg="sallaei">sallaei</tp:taxon-name-part></tp:taxon-name>
                  </italic>
                </td><td rowspan="1" colspan="1">SLE1212</td><td rowspan="1" colspan="1">Guatemala</td><td rowspan="1" colspan="1" style="color: #427bbe">
                  <ext-link xmlns:xlink="http://www.w3.org/1999/xlink" xlink:href="MW351355" ext-link-type="gen" xlink:type="simple">MW351355</ext-link>
                </td><td rowspan="1" colspan="1" style="color: #427bbe">
                  <ext-link xmlns:xlink="http://www.w3.org/1999/xlink" xlink:href="MW351013" ext-link-type="gen" xlink:type="simple">MW351013</ext-link>
                </td></tr><tr><td rowspan="1" colspan="1"><italic><tp:taxon-name><tp:taxon-name-part taxon-name-part-type="genus" reg="Novochares">N.</tp:taxon-name-part></tp:taxon-name></italic> sp.</td><td rowspan="1" colspan="1">SLE2043</td><td rowspan="1" colspan="1">Bolivia: Villa Tunari</td><td rowspan="1" colspan="1" style="color: #427bbe">
                  <ext-link xmlns:xlink="http://www.w3.org/1999/xlink" xlink:href="OQ918525" ext-link-type="gen" xlink:type="simple">OQ918525</ext-link>
                </td><td rowspan="1" colspan="1" style="color: #427bbe">
                  <ext-link xmlns:xlink="http://www.w3.org/1999/xlink" xlink:href="OQ919219" ext-link-type="gen" xlink:type="simple">OQ919219</ext-link>
                </td></tr><tr><td rowspan="1" colspan="1"><italic><tp:taxon-name><tp:taxon-name-part taxon-name-part-type="genus" reg="Novochares">N.</tp:taxon-name-part></tp:taxon-name></italic> sp.</td><td rowspan="1" colspan="1">SLE2145</td><td rowspan="1" colspan="1">Peru: Loreto</td><td rowspan="1" colspan="1" style="color: #427bbe">
                  <ext-link xmlns:xlink="http://www.w3.org/1999/xlink" xlink:href="OQ918527" ext-link-type="gen" xlink:type="simple">OQ918527</ext-link>
                </td><td rowspan="1" colspan="1" style="color: #427bbe">
                  <ext-link xmlns:xlink="http://www.w3.org/1999/xlink" xlink:href="OQ919221" ext-link-type="gen" xlink:type="simple">OQ919221</ext-link>
                </td></tr><tr><td rowspan="1" colspan="1">
                  <italic>
                    <tp:taxon-name><tp:taxon-name-part taxon-name-part-type="genus" reg="Novochares">N.</tp:taxon-name-part><tp:taxon-name-part taxon-name-part-type="species" reg="spangleri">spangleri</tp:taxon-name-part></tp:taxon-name>
                  </italic>
                </td><td rowspan="1" colspan="1">SLE2472</td><td rowspan="1" colspan="1">Peru: Madre de Dios</td><td rowspan="1" colspan="1" style="color: #427bbe">
                  <ext-link xmlns:xlink="http://www.w3.org/1999/xlink" xlink:href="OQ918529" ext-link-type="gen" xlink:type="simple">OQ918529</ext-link>
                </td><td rowspan="1" colspan="1" style="color: #427bbe">
                  <ext-link xmlns:xlink="http://www.w3.org/1999/xlink" xlink:href="OQ919223" ext-link-type="gen" xlink:type="simple">OQ919223</ext-link>
                </td></tr><tr><td rowspan="1" colspan="1">
                  <italic>
                    <tp:taxon-name><tp:taxon-name-part taxon-name-part-type="genus" reg="Novochares">N.</tp:taxon-name-part><tp:taxon-name-part taxon-name-part-type="species" reg="tectiformis">tectiformis</tp:taxon-name-part></tp:taxon-name>
                  </italic>
                </td><td rowspan="1" colspan="1">SLE1172</td><td rowspan="1" colspan="1">Suriname: Sipaliwini</td><td rowspan="1" colspan="1" style="color: #427bbe">
                  <ext-link xmlns:xlink="http://www.w3.org/1999/xlink" xlink:href="OQ918530" ext-link-type="gen" xlink:type="simple">OQ918530</ext-link>
                </td><td rowspan="1" colspan="1" style="color: #427bbe">
                  <ext-link xmlns:xlink="http://www.w3.org/1999/xlink" xlink:href="OQ919224" ext-link-type="gen" xlink:type="simple">OQ919224</ext-link>
                </td></tr><tr><td rowspan="1" colspan="1">
                  <italic>
                    <tp:taxon-name><tp:taxon-name-part taxon-name-part-type="genus" reg="Novochares">N.</tp:taxon-name-part><tp:taxon-name-part taxon-name-part-type="species" reg="tectiformis">tectiformis</tp:taxon-name-part></tp:taxon-name>
                  </italic>
                </td><td rowspan="1" colspan="1">SLE1905</td><td rowspan="1" colspan="1">Brazil: Amazonas</td><td rowspan="1" colspan="1" style="color: #427bbe">
                  <ext-link xmlns:xlink="http://www.w3.org/1999/xlink" xlink:href="OQ918531" ext-link-type="gen" xlink:type="simple">OQ918531</ext-link>
                </td><td rowspan="1" colspan="1" style="color: #427bbe">
                  <ext-link xmlns:xlink="http://www.w3.org/1999/xlink" xlink:href="OQ919225" ext-link-type="gen" xlink:type="simple">OQ919225</ext-link>
                </td></tr><tr><td rowspan="1" colspan="1">
                  <italic>
                    <tp:taxon-name><tp:taxon-name-part taxon-name-part-type="genus" reg="Novochares">N.</tp:taxon-name-part><tp:taxon-name-part taxon-name-part-type="species" reg="tectiformis">tectiformis</tp:taxon-name-part></tp:taxon-name>
                  </italic>
                </td><td rowspan="1" colspan="1">SLE1981</td><td rowspan="1" colspan="1">Brazil: Amazonas</td><td rowspan="1" colspan="1" style="color: #427bbe">
                  <ext-link xmlns:xlink="http://www.w3.org/1999/xlink" xlink:href="OQ918532" ext-link-type="gen" xlink:type="simple">OQ918532</ext-link>
                </td><td rowspan="1" colspan="1" style="color: #427bbe">
                  <ext-link xmlns:xlink="http://www.w3.org/1999/xlink" xlink:href="OQ919226" ext-link-type="gen" xlink:type="simple">OQ919226</ext-link>
                </td></tr><tr><td rowspan="1" colspan="1">
                  <italic>
                    <tp:taxon-name><tp:taxon-name-part taxon-name-part-type="genus" reg="Novochares">N.</tp:taxon-name-part><tp:taxon-name-part taxon-name-part-type="species" reg="tectiformis">tectiformis</tp:taxon-name-part></tp:taxon-name>
                  </italic>
                </td><td rowspan="1" colspan="1">SLE2089</td><td rowspan="1" colspan="1">Brazil: Rondônia</td><td rowspan="1" colspan="1" style="color: #427bbe">
                  <ext-link xmlns:xlink="http://www.w3.org/1999/xlink" xlink:href="OQ918533" ext-link-type="gen" xlink:type="simple">OQ918533</ext-link>
                </td><td rowspan="1" colspan="1" style="color: #427bbe">
                  <ext-link xmlns:xlink="http://www.w3.org/1999/xlink" xlink:href="OQ919227" ext-link-type="gen" xlink:type="simple">OQ919227</ext-link>
                </td></tr><tr><td rowspan="1" colspan="1">
                  <italic>
                    <tp:taxon-name><tp:taxon-name-part taxon-name-part-type="genus" reg="Novochares">N.</tp:taxon-name-part><tp:taxon-name-part taxon-name-part-type="species" reg="tectiformis">tectiformis</tp:taxon-name-part></tp:taxon-name>
                  </italic>
                </td><td rowspan="1" colspan="1">SLE2093</td><td rowspan="1" colspan="1">Brazil: Mato Grosso do Sul</td><td rowspan="1" colspan="1" style="color: #427bbe">
                  <ext-link xmlns:xlink="http://www.w3.org/1999/xlink" xlink:href="OQ918534" ext-link-type="gen" xlink:type="simple">OQ918534</ext-link>
                </td><td rowspan="1" colspan="1" style="color: #427bbe">
                  <ext-link xmlns:xlink="http://www.w3.org/1999/xlink" xlink:href="OQ919228" ext-link-type="gen" xlink:type="simple">OQ919228</ext-link>
                </td></tr><tr><td rowspan="1" colspan="1">
                  <italic>
                    <tp:taxon-name><tp:taxon-name-part taxon-name-part-type="genus" reg="Novochares">N.</tp:taxon-name-part><tp:taxon-name-part taxon-name-part-type="species" reg="tectiformis">tectiformis</tp:taxon-name-part></tp:taxon-name>
                  </italic>
                </td><td rowspan="1" colspan="1">SLE2095</td><td rowspan="1" colspan="1">Brazil: Mato Grosso do Sul</td><td rowspan="1" colspan="1" style="color: #427bbe">
                  <ext-link xmlns:xlink="http://www.w3.org/1999/xlink" xlink:href="OQ918535" ext-link-type="gen" xlink:type="simple">OQ918535</ext-link>
                </td><td rowspan="1" colspan="1" style="color: #427bbe">
                  <ext-link xmlns:xlink="http://www.w3.org/1999/xlink" xlink:href="OQ919229" ext-link-type="gen" xlink:type="simple">OQ919229</ext-link>
                </td></tr><tr><td rowspan="1" colspan="1">
                  <italic>
                    <tp:taxon-name><tp:taxon-name-part taxon-name-part-type="genus" reg="Novochares">N.</tp:taxon-name-part><tp:taxon-name-part taxon-name-part-type="species" reg="tectiformis">tectiformis</tp:taxon-name-part></tp:taxon-name>
                  </italic>
                </td><td rowspan="1" colspan="1">SLE1220</td><td rowspan="1" colspan="1">Guyana: Region 9</td><td rowspan="1" colspan="1" style="color: #427bbe">
                  <ext-link xmlns:xlink="http://www.w3.org/1999/xlink" xlink:href="MW351403" ext-link-type="gen" xlink:type="simple">MW351403</ext-link>
                </td><td rowspan="1" colspan="1" style="color: #427bbe">
                  <ext-link xmlns:xlink="http://www.w3.org/1999/xlink" xlink:href="MW351059" ext-link-type="gen" xlink:type="simple">MW351059</ext-link>
                </td></tr><tr><td rowspan="1" colspan="1">
                  <italic>
                    <tp:taxon-name><tp:taxon-name-part taxon-name-part-type="genus" reg="Novochares">N.</tp:taxon-name-part><tp:taxon-name-part taxon-name-part-type="species" reg="tectiformis">tectiformis</tp:taxon-name-part></tp:taxon-name>
                  </italic>
                </td><td rowspan="1" colspan="1">SLE448</td><td rowspan="1" colspan="1">Suriname: Sipaliwini</td><td rowspan="1" colspan="1" style="color: #427bbe">
                  <ext-link xmlns:xlink="http://www.w3.org/1999/xlink" xlink:href="MW351357" ext-link-type="gen" xlink:type="simple">MW351357</ext-link>
                </td><td rowspan="1" colspan="1" style="color: #427bbe">
                  <ext-link xmlns:xlink="http://www.w3.org/1999/xlink" xlink:href="MW351015" ext-link-type="gen" xlink:type="simple">MW351015</ext-link>
                </td></tr><tr><td rowspan="1" colspan="1">
                  <italic>
                    <tp:taxon-name><tp:taxon-name-part taxon-name-part-type="genus" reg="Novochares">N.</tp:taxon-name-part><tp:taxon-name-part taxon-name-part-type="species" reg="tenedor">tenedor</tp:taxon-name-part></tp:taxon-name>
                  </italic>
                </td><td rowspan="1" colspan="1">SLE1219</td><td rowspan="1" colspan="1">Guyana: Region 8</td><td rowspan="1" colspan="1" style="color: #427bbe">
                  <ext-link xmlns:xlink="http://www.w3.org/1999/xlink" xlink:href="OQ918536" ext-link-type="gen" xlink:type="simple">OQ918536</ext-link>
                </td><td rowspan="1" colspan="1" style="color: #427bbe">
                  <ext-link xmlns:xlink="http://www.w3.org/1999/xlink" xlink:href="OQ919230" ext-link-type="gen" xlink:type="simple">OQ919230</ext-link>
                </td></tr><tr><td rowspan="1" colspan="1">
                  <italic>
                    <tp:taxon-name><tp:taxon-name-part taxon-name-part-type="genus" reg="Novochares">N.</tp:taxon-name-part><tp:taxon-name-part taxon-name-part-type="species" reg="tenedor">tenedor</tp:taxon-name-part></tp:taxon-name>
                  </italic>
                </td><td rowspan="1" colspan="1">SLE1205</td><td rowspan="1" colspan="1">Venezuela</td><td rowspan="1" colspan="1" style="color: #427bbe">
                  <ext-link xmlns:xlink="http://www.w3.org/1999/xlink" xlink:href="MW351374" ext-link-type="gen" xlink:type="simple">MW351374</ext-link>
                </td><td rowspan="1" colspan="1" style="color: #427bbe">
                  <ext-link xmlns:xlink="http://www.w3.org/1999/xlink" xlink:href="MW351030" ext-link-type="gen" xlink:type="simple">MW351030</ext-link>
                </td></tr><tr><td rowspan="1" colspan="1">
                  <italic>
                    <tp:taxon-name><tp:taxon-name-part taxon-name-part-type="genus" reg="Novochares">N.</tp:taxon-name-part><tp:taxon-name-part taxon-name-part-type="species" reg="trifurcatus">trifurcatus</tp:taxon-name-part></tp:taxon-name>
                  </italic>
                </td><td rowspan="1" colspan="1">SLE2147</td><td rowspan="1" colspan="1">Peru: Loreto</td><td rowspan="1" colspan="1" style="color: #427bbe">
                  <ext-link xmlns:xlink="http://www.w3.org/1999/xlink" xlink:href="OQ918537" ext-link-type="gen" xlink:type="simple">OQ918537</ext-link>
                </td><td rowspan="1" colspan="1" style="color: #427bbe">
                  <ext-link xmlns:xlink="http://www.w3.org/1999/xlink" xlink:href="OQ919231" ext-link-type="gen" xlink:type="simple">OQ919231</ext-link>
                </td></tr><tr><td rowspan="1" colspan="1">
                  <italic>
                    <tp:taxon-name><tp:taxon-name-part taxon-name-part-type="genus" reg="Novochares">N.</tp:taxon-name-part><tp:taxon-name-part taxon-name-part-type="species" reg="unguis">unguis</tp:taxon-name-part></tp:taxon-name>
                  </italic>
                </td><td rowspan="1" colspan="1">SLE2136</td><td rowspan="1" colspan="1">Peru: Madre de Dios</td><td rowspan="1" colspan="1" style="color: #427bbe">
                  <ext-link xmlns:xlink="http://www.w3.org/1999/xlink" xlink:href="OQ918538" ext-link-type="gen" xlink:type="simple">OQ918538</ext-link>
                </td><td rowspan="1" colspan="1" style="color: #427bbe">
                  <ext-link xmlns:xlink="http://www.w3.org/1999/xlink" xlink:href="OQ919232" ext-link-type="gen" xlink:type="simple">OQ919232</ext-link>
                </td></tr><tr><td rowspan="1" colspan="1">
                  <italic>
                    <tp:taxon-name><tp:taxon-name-part taxon-name-part-type="genus" reg="Novochares">N.</tp:taxon-name-part><tp:taxon-name-part taxon-name-part-type="species" reg="unguis">unguis</tp:taxon-name-part></tp:taxon-name>
                  </italic>
                </td><td rowspan="1" colspan="1">SLE2460</td><td rowspan="1" colspan="1">Peru: Madre de Dios</td><td rowspan="1" colspan="1" style="color: #427bbe">
                  <ext-link xmlns:xlink="http://www.w3.org/1999/xlink" xlink:href="OQ918539" ext-link-type="gen" xlink:type="simple">OQ918539</ext-link>
                </td><td rowspan="1" colspan="1" style="color: #427bbe">
                  <ext-link xmlns:xlink="http://www.w3.org/1999/xlink" xlink:href="OQ919233" ext-link-type="gen" xlink:type="simple">OQ919233</ext-link>
                </td></tr><tr><td rowspan="1" colspan="1"><italic><tp:taxon-name><tp:taxon-name-part taxon-name-part-type="genus" reg="Sindolus">Sindolus</tp:taxon-name-part></tp:taxon-name></italic> sp.</td><td rowspan="1" colspan="1">SLE1239</td><td rowspan="1" colspan="1">Venezuela: Cojedes</td><td rowspan="1" colspan="1" style="color: #427bbe">
                  <ext-link xmlns:xlink="http://www.w3.org/1999/xlink" xlink:href="OQ918540" ext-link-type="gen" xlink:type="simple">OQ918540</ext-link>
                </td><td rowspan="1" colspan="1" style="color: #427bbe">
                  <ext-link xmlns:xlink="http://www.w3.org/1999/xlink" xlink:href="OQ919234" ext-link-type="gen" xlink:type="simple">OQ919234</ext-link>
                </td></tr></tbody></table></table-wrap></tp:treatment-sec><ref-list><ref id="B23"><mixed-citation xmlns:xlink="http://www.w3.org/1999/xlink" xlink:type="simple"><person-group><name name-style="western"><surname>Girón</surname><given-names>JC</given-names></name><name name-style="western"><surname>Short</surname><given-names>AEZ</given-names></name></person-group> (<year>2021</year>) <article-title>The <tp:taxon-name><tp:taxon-name-part taxon-name-part-type="subfamily">Acidocerinae</tp:taxon-name-part></tp:taxon-name> (<tp:taxon-name><tp:taxon-name-part taxon-name-part-type="order">Coleoptera</tp:taxon-name-part></tp:taxon-name>, <tp:taxon-name><tp:taxon-name-part taxon-name-part-type="family">Hydrophilidae</tp:taxon-name-part></tp:taxon-name>): Taxonomy, classification, and catalog of species.</article-title><source>ZooKeys</source><volume>1045</volume>: <fpage>1</fpage>–<lpage>236</lpage>. <ext-link xlink:href="10.3897/zookeys.1045.63810" ext-link-type="doi" xlink:type="simple">https://doi.org/10.3897/zookeys.1045.63810</ext-link></mixed-citation></ref><ref id="B39"><mixed-citation xmlns:xlink="http://www.w3.org/1999/xlink" xlink:type="simple"><person-group><name name-style="western"><surname>Short</surname><given-names>AEZ</given-names></name><name name-style="western"><surname>Girón</surname><given-names>JC</given-names></name></person-group> (<year>2018</year>) <article-title>Review of the <tp:taxon-name><tp:taxon-name-part taxon-name-part-type="genus">Helochares</tp:taxon-name-part> (<tp:taxon-name-part taxon-name-part-type="subgenus">Hydrobaticus</tp:taxon-name-part>)</tp:taxon-name> MacLeay of the New World (<tp:taxon-name><tp:taxon-name-part taxon-name-part-type="order">Coleoptera</tp:taxon-name-part></tp:taxon-name>: <tp:taxon-name><tp:taxon-name-part taxon-name-part-type="family">Hydrophilidae</tp:taxon-name-part></tp:taxon-name>: <tp:taxon-name><tp:taxon-name-part taxon-name-part-type="subfamily">Acidocerinae</tp:taxon-name-part></tp:taxon-name>).</article-title><source>Zootaxa</source><volume>4407</volume>(<issue>1</issue>): <fpage>29</fpage>–<lpage>50</lpage>. <ext-link xlink:href="10.11646/zootaxa.4407.1.2" ext-link-type="doi" xlink:type="simple">https://doi.org/10.11646/zootaxa.4407.1.2</ext-link></mixed-citation></ref><ref id="B17"><mixed-citation xmlns:xlink="http://www.w3.org/1999/xlink" xlink:type="simple"><person-group><name name-style="western"><surname>Fernández</surname><given-names>LA</given-names></name></person-group> (<year>1983</year>) <article-title><tp:taxon-name><tp:taxon-name-part taxon-name-part-type="genus">Helochares</tp:taxon-name-part> (<tp:taxon-name-part taxon-name-part-type="subgenus">Sindolus</tp:taxon-name-part>) <tp:taxon-name-part taxon-name-part-type="species">talarum</tp:taxon-name-part></tp:taxon-name> sp. nov., y redescripción de <tp:taxon-name><tp:taxon-name-part taxon-name-part-type="genus">Helochares</tp:taxon-name-part> (<tp:taxon-name-part taxon-name-part-type="subgenus">Helochares</tp:taxon-name-part>) <tp:taxon-name-part taxon-name-part-type="species">pallipes</tp:taxon-name-part></tp:taxon-name> (Brullé), con descripción de los estados preimaginales (<tp:taxon-name><tp:taxon-name-part taxon-name-part-type="order">Coleoptera</tp:taxon-name-part></tp:taxon-name>: <tp:taxon-name><tp:taxon-name-part taxon-name-part-type="family">Hydrophilidae</tp:taxon-name-part></tp:taxon-name>).</article-title><source>Limnobios</source><volume>2</volume>: <fpage>439</fpage>–<lpage>449</lpage>.</mixed-citation></ref><ref id="B14"><mixed-citation xmlns:xlink="http://www.w3.org/1999/xlink" xlink:type="simple"><person-group><name name-style="western"><surname>Fabricius</surname><given-names>JC</given-names></name></person-group> (<year>1801</year>) <source>Systema Eleutheratorum: secundum ordines, genera, species, adiectis synonymis, locis, observationibus, descriptionibus. Tomus I.</source><publisher-name>Bibliopolii Academici Novi</publisher-name>, <publisher-loc>Kiliae</publisher-loc>, <size units="page">506 pp</size>. <ext-link xlink:href="https://babel.hathitrust.org/cgi/pt?id=chi.73265320&amp;view=1up&amp;seq=11&amp;skin=2021" ext-link-type="uri" xlink:type="simple">https://babel.hathitrust.org/cgi/pt?id=chi.73265320&amp;view=1up&amp;seq=11&amp;skin=2021</ext-link></mixed-citation></ref><ref id="B5"><mixed-citation xmlns:xlink="http://www.w3.org/1999/xlink" xlink:type="simple"><person-group><name name-style="western"><surname>Brullé</surname><given-names>A</given-names></name></person-group> (<year>1841</year>) Famille des Hydrophiliens. In: d’Orbigny A. Voyage dans l’Amérique méridionale, tome sexiéme, 2e partie, Insectes. P. Bertrand, Paris, France, 52–59. <ext-link xlink:href="https://biodiversitylibrary.org/page/2531016" ext-link-type="uri" xlink:type="simple">https://biodiversitylibrary.org/page/2531016</ext-link></mixed-citation></ref><ref id="B36"><mixed-citation xmlns:xlink="http://www.w3.org/1999/xlink" xlink:type="simple"><person-group><name name-style="western"><surname>Sharp</surname><given-names>D</given-names></name></person-group> (<year>1882</year>) Fam. <tp:taxon-name><tp:taxon-name-part taxon-name-part-type="family">Hydrophilidae</tp:taxon-name-part></tp:taxon-name>. In: Biologia Centrali-Americana <tp:taxon-name><tp:taxon-name-part taxon-name-part-type="class">Insecta</tp:taxon-name-part></tp:taxon-name>. <tp:taxon-name><tp:taxon-name-part taxon-name-part-type="order">Coleoptera</tp:taxon-name-part></tp:taxon-name>. Vol. 1. Part 2, 53–80. <ext-link xlink:href="https://biodiversitylibrary.org/page/577106" ext-link-type="uri" xlink:type="simple">https://biodiversitylibrary.org/page/577106</ext-link></mixed-citation></ref><ref id="B8"><mixed-citation xmlns:xlink="http://www.w3.org/1999/xlink" xlink:type="simple"><person-group><name name-style="western"><surname>d’Orchymont</surname><given-names>A</given-names></name></person-group> (<year>1926</year>) <article-title>Contribution à l’étude des Hydrophilides VI.</article-title><source>Bulletin et Annales de la Société entomologique de Belgique</source><volume>66</volume>: <fpage>201</fpage>–<lpage>248</lpage>. <ext-link xlink:href="https://babel.hathitrust.org/cgi/pt?id=uc1.b3307256&amp;view=1up&amp;seq=207" ext-link-type="uri" xlink:type="simple">https://babel.hathitrust.org/cgi/pt?id=uc1.b3307256&amp;view=1up&amp;seq=207</ext-link></mixed-citation></ref><ref id="B9"><mixed-citation xmlns:xlink="http://www.w3.org/1999/xlink" xlink:type="simple"><person-group><name name-style="western"><surname>d’Orchymont</surname><given-names>A</given-names></name></person-group> (<year>1936</year>) <article-title>Quelques synonymies nouvelles d’<tp:taxon-name><tp:taxon-name-part taxon-name-part-type="family">Hydrophilidae</tp:taxon-name-part></tp:taxon-name> (Col.).</article-title><source>Bulletin du Musée Royal d’Histoire Naturelle de Belgique</source><volume>12</volume>(<issue>23</issue>): <fpage>1</fpage>–<lpage>29</lpage>. <ext-link xlink:href="https://biblio.naturalsciences.be/rbins-publications/bulletin-of-the-royal-belgian-natural-history-museum/bulletin-of-the-royal-belgian-natural-history-museum-1930-1948/12-36/irscnb_p4087_0126ffp_12_bulletin-23.pdf" ext-link-type="uri" xlink:type="simple">https://biblio.naturalsciences.be/rbins-publications/bulletin-of-the-royal-belgian-natural-history-museum/bulletin-of-the-royal-belgian-natural-history-museum-1930-1948/12-36/irscnb_p4087_0126ffp_12_bulletin-23.pdf</ext-link></mixed-citation></ref><ref id="B50"><mixed-citation xmlns:xlink="http://www.w3.org/1999/xlink" xlink:type="simple"><person-group><name name-style="western"><surname>Zimsen</surname><given-names>E</given-names></name></person-group> (<year>1964</year>) <source>The type material of I.C. Fabricius.</source><publisher-name>Copenhagen</publisher-name>, <publisher-loc>Munksgaard</publisher-loc>, <size units="page">666 pp</size>.</mixed-citation></ref><ref id="B43"><mixed-citation xmlns:xlink="http://www.w3.org/1999/xlink" xlink:type="simple"><person-group><name name-style="western"><surname>Spangler</surname><given-names>PJ</given-names></name></person-group> (<year>1981</year>) <article-title>Supplement to the aquatic and semiaquatic <tp:taxon-name><tp:taxon-name-part taxon-name-part-type="order">Coleoptera</tp:taxon-name-part></tp:taxon-name> of Cuba collected by the Biospeleological Expeditions to Cuba by the academies of science of Cuba and Romania.</article-title> In: <person-group><name name-style="western"><surname>Orghidan</surname><given-names>T</given-names></name></person-group> (<role>Ed.</role>) <issue-title>Résultats des Expéditions Biospéologiques Cubano-Roumaines à Cuba, 3.</issue-title><source>Academiell Republieli Socialiste România, Bucuresti</source>, <fpage>145</fpage>–<lpage>171</lpage>.</mixed-citation></ref><ref id="B13"><mixed-citation xmlns:xlink="http://www.w3.org/1999/xlink" xlink:type="simple"><person-group><name name-style="western"><surname>Evenhuis</surname><given-names>NL</given-names></name></person-group> (<year>2012</year>) <article-title>Francois-Louis Comte de Castelnau (1802–1880) and the mysterious disappearance of his original insect collection.</article-title><source>Zootaxa</source><volume>3168</volume>(<issue>1</issue>): <fpage>53</fpage>–<lpage>63</lpage>. <ext-link xlink:href="10.11646/zootaxa.3168.1.4" ext-link-type="doi" xlink:type="simple">https://doi.org/10.11646/zootaxa.3168.1.4</ext-link></mixed-citation></ref><ref id="B10"><mixed-citation xmlns:xlink="http://www.w3.org/1999/xlink" xlink:type="simple"><person-group><name name-style="western"><surname>d’Orchymont</surname><given-names>A</given-names></name></person-group> (<year>1939</year>) <article-title>Notes sur quelques Palpicornia de la Republique Argentine.</article-title><source>Revista de la Sociedad Entomológica Argentina</source><volume>10</volume>: <fpage>253</fpage>–<lpage>264</lpage>.</mixed-citation></ref><ref id="B1"><mixed-citation xmlns:xlink="http://www.w3.org/1999/xlink" xlink:type="simple"><person-group><name name-style="western"><surname>Balfour-Browne</surname><given-names>J</given-names></name></person-group> (<year>1939</year>) <article-title>Contribution to the Study of the Palpicornia. Part III.</article-title><source>Annals &amp; Magazine of Natural History</source><volume>11</volume>(<issue>4</issue>): <fpage>289</fpage>–<lpage>310</lpage>. <ext-link xlink:href="10.10%C2%AD80%C2%AD/00222933908526990" ext-link-type="doi" xlink:type="simple">https://doi.org/10.10­80­/00222933908526990</ext-link></mixed-citation></ref><ref id="B15"><mixed-citation xmlns:xlink="http://www.w3.org/1999/xlink" xlink:type="simple"><person-group><name name-style="western"><surname>Fernández</surname><given-names>LA</given-names></name></person-group> (<year>1982a</year>) <article-title>Notas sobre el género <italic><tp:taxon-name><tp:taxon-name-part taxon-name-part-type="genus">Helochares</tp:taxon-name-part></tp:taxon-name></italic> (<tp:taxon-name><tp:taxon-name-part taxon-name-part-type="class">Insecta</tp:taxon-name-part></tp:taxon-name>, <tp:taxon-name><tp:taxon-name-part taxon-name-part-type="order">Coleoptera</tp:taxon-name-part></tp:taxon-name>: <tp:taxon-name><tp:taxon-name-part taxon-name-part-type="family">Hydrophilidae</tp:taxon-name-part></tp:taxon-name>).</article-title><source>Neotrópica</source><volume>8</volume>(<issue>79</issue>): <fpage>31</fpage>–<lpage>40</lpage>.</mixed-citation></ref></ref-list></tp:taxon-treatment>
