# Supplementary material for: ﻿Revision of the Neotropical water scavenger beetle genus Novochares Girón & Short (Coleoptera, Hydrophilidae, Acidocerinae)
Source: Zookeys. 2023 Jul 20;1171:1–112. doi: 10.3897/zookeys.1171.104142 (PMC10846839; doi:10.3897/zookeys.1171.104142)
Supplement: XML Treatment for Novochares abbreviatus [file zookeys.1171.104142-treatment2.xml]

<!DOCTYPE tp:taxon-treatment
  PUBLIC "-//TaxonX//DTD Taxonomic Treatment Publishing DTD v0 20100105//EN" "tax-treatment-NSO.dtd">
<tp:taxon-treatment xmlns:tp="http://www.plazi.org/taxpub"><tp:treatment-meta><kwd-group><label>Taxon classification</label><kwd>
                <named-content content-type="kingdom">Animalia</named-content>
              </kwd><kwd>
                <named-content content-type="order">Coleoptera</named-content>
              </kwd><kwd>
                <named-content content-type="family">Hydrophilidae</named-content>
              </kwd></kwd-group><mixed-citation publication-type="journal"><person-group><name><surname>Short</surname><given-names>Andrew Edward Z.</given-names></name><name><surname>Girón</surname><given-names>Jennifer C.</given-names></name></person-group><article-title>﻿Revision of the Neotropical water scavenger beetle genus <italic><tp:taxon-name><tp:taxon-name-part taxon-name-part-type="genus" reg="Novochares">Novochares</tp:taxon-name-part></tp:taxon-name></italic> Girón &amp; Short (<tp:taxon-name><tp:taxon-name-part taxon-name-part-type="order">Coleoptera</tp:taxon-name-part></tp:taxon-name>, <tp:taxon-name><tp:taxon-name-part taxon-name-part-type="family">Hydrophilidae</tp:taxon-name-part></tp:taxon-name>, <tp:taxon-name><tp:taxon-name-part taxon-name-part-type="subfamily">Acidocerinae</tp:taxon-name-part></tp:taxon-name>)</article-title><source>Zookeys</source><day>20</day><month>07</month><year>2023</year><volume>1171</volume><fpage>1</fpage><lpage>112</lpage><pub-id pub-id-type="doi">10.3897/zookeys.1171.104142</pub-id></mixed-citation></tp:treatment-meta><tp:nomenclature><label>﻿</label><tp:taxon-name>
              <object-id xmlns:xlink="http://www.w3.org/1999/xlink" content-type="arpha" xlink:type="simple">DC80CB0C-D118-55FA-BFC3-D3D647E97124</object-id>
              <tp:taxon-name-part taxon-name-part-type="genus" reg="Novochares">Novochares</tp:taxon-name-part>
              <tp:taxon-name-part taxon-name-part-type="species" reg="abbreviatus">abbreviatus</tp:taxon-name-part>
            </tp:taxon-name><tp:taxon-authority>(Fabricius, 1801)</tp:taxon-authority><xref ref-type="fig" rid="F2">Figs 2</xref><xref ref-type="fig" rid="F3">, 3A</xref><xref ref-type="fig" rid="F7">, 7A</xref><xref ref-type="fig" rid="F8">, 8A–L</xref><xref ref-type="fig" rid="F10">, 10A</xref><tp:nomenclature-citation-list><tp:nomenclature-citation><tp:taxon-name>
                  <tp:taxon-name-part taxon-name-part-type="genus" reg="Hydrophilus">Hydrophilus</tp:taxon-name-part>
                  <tp:taxon-name-part taxon-name-part-type="species" reg="abbreviatus">abbreviatus</tp:taxon-name-part>
                </tp:taxon-name><comment>Fabricius, 1801: 251 - [America meridionali]; <xref ref-type="bibr" rid="B50">Zimsen 1964</xref>: 66 [lists type specimens].</comment></tp:nomenclature-citation><tp:nomenclature-citation><tp:taxon-name>
                  <tp:taxon-name-part taxon-name-part-type="genus" reg="Helochares">Helochares</tp:taxon-name-part>
                  <tp:taxon-name-part taxon-name-part-type="sensu">(s. str.)</tp:taxon-name-part>
                  <tp:taxon-name-part taxon-name-part-type="species" reg="abbreviatus">abbreviatus</tp:taxon-name-part>
                </tp:taxon-name><comment>(Fabricius, 1801); <xref ref-type="bibr" rid="B10">d’Orchymont 1939</xref>: 258 [taxonomic treatment]; <xref ref-type="bibr" rid="B11">d’Orchymont 1943</xref>: 55 [faunistic treatment]; <xref ref-type="bibr" rid="B15">Fernández 1982a</xref>: 32 [taxonomic treatment]; <xref ref-type="bibr" rid="B18">Fernández 1989</xref>: 148 [in key]; <xref ref-type="bibr" rid="B25">Hansen 1999</xref>: 159 [catalog]; <xref ref-type="bibr" rid="B37">Short 2005</xref>: 215 [new record];<xref ref-type="bibr" rid="B7">Clarkson and Ferreira Jr. 2014</xref> : 400 [faunistic treatment]; <xref ref-type="bibr" rid="B42">Silva et al. 2018</xref>: 9 [faunistic treatment].</comment></tp:nomenclature-citation><tp:nomenclature-citation><tp:taxon-name>
                  <tp:taxon-name-part taxon-name-part-type="genus" reg="Helochares">Helochares</tp:taxon-name-part>
                  <tp:taxon-name-part taxon-name-part-type="species" reg="abbreviatus">abbreviatus</tp:taxon-name-part>
                </tp:taxon-name><comment>(Fabricius, 1801); <xref ref-type="bibr" rid="B24">Gonzalez-Rodriguez et al. 2017</xref>: 606 [checklist].</comment></tp:nomenclature-citation><tp:nomenclature-citation><tp:taxon-name>
                  <tp:taxon-name-part taxon-name-part-type="genus" reg="Philhydrus">Philhydrus</tp:taxon-name-part>
                  <tp:taxon-name-part taxon-name-part-type="species" reg="pallidus">pallidus</tp:taxon-name-part>
                </tp:taxon-name><comment>Castelnau, 1840: 53 - Brazil (secondary homonym of <tp:taxon-name><tp:taxon-name-part taxon-name-part-type="genus" reg="Hydrophilus">Hydrophilus</tp:taxon-name-part><tp:taxon-name-part taxon-name-part-type="species" reg="pallidus">pallidus</tp:taxon-name-part></tp:taxon-name> Rossi, 1792); <xref ref-type="bibr" rid="B9">d’Orchymont 1936</xref>: 10 [synonymy].</comment></tp:nomenclature-citation><tp:nomenclature-citation><tp:taxon-name>
                  <tp:taxon-name-part taxon-name-part-type="genus" reg="Philhydrus">Philhydrus</tp:taxon-name-part>
                  <tp:taxon-name-part taxon-name-part-type="species" reg="pallidus">pallidus</tp:taxon-name-part>
                </tp:taxon-name><comment>Castelnau, 1840; Gemminger and Harold 1868: 482 [checklist].</comment></tp:nomenclature-citation><tp:nomenclature-citation><tp:taxon-name>
                  <tp:taxon-name-part taxon-name-part-type="genus" reg="Helochares">Helochares</tp:taxon-name-part>
                  <tp:taxon-name-part taxon-name-part-type="species" reg="pallidus">pallidus</tp:taxon-name-part>
                </tp:taxon-name><comment>(Castelnau, 1840); <xref ref-type="bibr" rid="B19">Fleutiaux and Sallé 1889</xref>: 376 [checklist].</comment></tp:nomenclature-citation><tp:nomenclature-citation><tp:taxon-name><tp:taxon-name-part taxon-name-part-type="genus" reg="Enochrus">Enochrus</tp:taxon-name-part> (<tp:taxon-name-part taxon-name-part-type="subgenus" reg="Lumetus">Lumetus</tp:taxon-name-part>) <tp:taxon-name-part taxon-name-part-type="species" reg="pallidus">pallidus</tp:taxon-name-part></tp:taxon-name><comment>(Castelnau, 1840); <xref ref-type="bibr" rid="B49">Zaitzev 1908</xref>: 388 [checklist].</comment></tp:nomenclature-citation><tp:nomenclature-citation><tp:taxon-name><tp:taxon-name-part taxon-name-part-type="genus" reg="Helochares">Helochares</tp:taxon-name-part> (<tp:taxon-name-part taxon-name-part-type="subgenus" reg="Hydrobaticus">Hydrobaticus</tp:taxon-name-part>) <tp:taxon-name-part taxon-name-part-type="species" reg="rufobrunneus">rufobrunneus</tp:taxon-name-part></tp:taxon-name><comment>Balfour-Browne, 1939: 293. - Lesser Antilles, Grenada, Balthazar; <xref ref-type="bibr" rid="B43">Spangler 1981</xref>: 158 [synonymy].</comment></tp:nomenclature-citation><tp:nomenclature-citation><tp:taxon-name>
                  <tp:taxon-name-part taxon-name-part-type="genus" reg="Novochares">Novochares</tp:taxon-name-part>
                  <tp:taxon-name-part taxon-name-part-type="species" reg="abbreviatus">abbreviatus</tp:taxon-name-part>
                </tp:taxon-name><comment>(Fabricius, 1801); <xref ref-type="bibr" rid="B23">Girón and Short 2021</xref>: 203.</comment></tp:nomenclature-citation></tp:nomenclature-citation-list></tp:nomenclature><tp:treatment-sec sec-type="material" id="SECID0E5FCK"><title>Material examined</title><p><bold>(98 exs.). Bolivia: Santa Cruz</bold>: Ayacucho, 13–14.v.1969 leg. P. &amp; P. Spangler (1, <abbrev xmlns:xlink="http://www.w3.org/1999/xlink" xlink:title="U.S. National Museum of Natural History, Smithsonian Institution" id="ABBRID0EGGCK" xlink:type="simple">USNM</abbrev>); Santa Cruz, 11–12.v.1969, leg. P. &amp; P. Spangler (1, <abbrev xmlns:xlink="http://www.w3.org/1999/xlink" xlink:title="U.S. National Museum of Natural History, Smithsonian Institution" id="ABBRID0EKGCK" xlink:type="simple">USNM</abbrev>); 60 mi <tp:taxon-name><tp:taxon-name-part taxon-name-part-type="genus" reg="Novochares">N.</tp:taxon-name-part></tp:taxon-name> Santa Cruz, Saavedra Experiment Station, 3–5.i.1960, leg. Robert Cumming (1, <abbrev xmlns:xlink="http://www.w3.org/1999/xlink" xlink:title="U.S. National Museum of Natural History, Smithsonian Institution" id="ABBRID0EUGCK" xlink:type="simple">USNM</abbrev>); Potrerillos del Guenda, Preserva Natura, <named-content xmlns:xlink="http://www.w3.org/1999/xlink" content-type="dwc:verbatimCoordinates" xlink:type="simple"><named-content content-type="geo-json" specific-use="{&#34;type&#34;:&#34;Point&#34;,&#34;coordinates&#34;:[-63.450000,-17.666667]}" id="NCID0E2GCK" xlink:type="simple">17°40'S, 63°27'W</named-content></named-content>, 370 m, 17–22.x.2007, lights, leg. Cline &amp; Wappes, BOL1Cline07 007 (1, <abbrev xmlns:xlink="http://www.w3.org/1999/xlink" xlink:title="Snow Entomological Collection, University of Kansas" id="ABBRID0EAHCK" xlink:type="simple">SEMC</abbrev>); 3.7 km SSE Buena Vista, Hotel Flora y Fauna, 23–30.iv.2004, lights, leg. A.R. Cline (4, <abbrev xmlns:xlink="http://www.w3.org/1999/xlink" xlink:title="Snow Entomological Collection, University of Kansas" id="ABBRID0EEHCK" xlink:type="simple">SEMC</abbrev>, <abbrev xmlns:xlink="http://www.w3.org/1999/xlink" xlink:title="Invertebrate Zoology Collection, Natural Science Research Laboratory, Museum of Texas Tech University" id="ABBRID0EIHCK" xlink:type="simple">TTU-Z</abbrev>), same data but 1–12.v.2004 (4, <abbrev xmlns:xlink="http://www.w3.org/1999/xlink" xlink:title="Snow Entomological Collection, University of Kansas" id="ABBRID0EMHCK" xlink:type="simple">SEMC</abbrev>). <bold>Brazil: Bahia</bold>: 15 km E. Itabuna, 3.vii.1963, leg. P. &amp; P. Spangler (2, <abbrev xmlns:xlink="http://www.w3.org/1999/xlink" xlink:title="U.S. National Museum of Natural History, Smithsonian Institution" id="ABBRID0ESHCK" xlink:type="simple">USNM</abbrev>). <bold>Goiás</bold>: Divinópolis de Goiás, 2 km SE on GO-447, Roadside ponds, BR18-0222-02A (1, <abbrev xmlns:xlink="http://www.w3.org/1999/xlink" xlink:title="Snow Entomological Collection, University of Kansas" id="ABBRID0EYHCK" xlink:type="simple">SEMC</abbrev>, DNA voucher, SLE2087). <bold>Pará</bold>: Murumuru, 1.5 km E, Muddy shallow marsh along road, BR18-0205-02A (1, <abbrev xmlns:xlink="http://www.w3.org/1999/xlink" xlink:title="Snow Entomological Collection, University of Kansas" id="ABBRID0E5HCK" xlink:type="simple">SEMC</abbrev>, DNA voucher SLE 2083). <bold>Mato Grosso do Sul</bold>: Corumba (ca. 29 km SE) on BR-262, 25.vi.2018, leg. Hamada et al., drying marsh, BR18-0625-02A (1, <abbrev xmlns:xlink="http://www.w3.org/1999/xlink" xlink:title="Snow Entomological Collection, University of Kansas" id="ABBRID0EEICK" xlink:type="simple">SEMC</abbrev>); Miranda (ca. 9.5 km SW) on MS-339, Marsh area alongside stream, BR18-0626-03A (2, <abbrev xmlns:xlink="http://www.w3.org/1999/xlink" xlink:title="Snow Entomological Collection, University of Kansas" id="ABBRID0EIICK" xlink:type="simple">SEMC</abbrev>, including DNA voucher SLE2086). <bold>Rio Grande do Norte</bold>: Ceara-Mirim, 6–7.vii.1969, leg. P. &amp; P. Spangler (1, <abbrev xmlns:xlink="http://www.w3.org/1999/xlink" xlink:title="U.S. National Museum of Natural History, Smithsonian Institution" id="ABBRID0EOICK" xlink:type="simple">USNM</abbrev>). <bold>Roraima</bold>: BR-401, ca. 6 km SW of Bonfim, 3°21.615'N, 59°53.361'W, 100 m, 12.i.2018, leg. Short, Benetti &amp; Santana, large marsh with abundant vegetation, BR18-0112-02A (1, <abbrev xmlns:xlink="http://www.w3.org/1999/xlink" xlink:title="Snow Entomological Collection, University of Kansas" id="ABBRID0EUICK" xlink:type="simple">SEMC</abbrev>); BR-401, ca. 26 km NE of Boa Vista, <named-content xmlns:xlink="http://www.w3.org/1999/xlink" content-type="dwc:verbatimCoordinates" xlink:type="simple"><named-content content-type="geo-json" specific-use="{&#34;type&#34;:&#34;Point&#34;,&#34;coordinates&#34;:[-60.466950,2.936517]}" id="NCID0E2ICK" xlink:type="simple">2°56.191'N, 60°28.017'W</named-content></named-content>, 92 m, 12.i.2018, leg. Short, pooled up morichal, BR18-0112-06B (1, <abbrev xmlns:xlink="http://www.w3.org/1999/xlink" xlink:title="Snow Entomological Collection, University of Kansas" id="ABBRID0EAJCK" xlink:type="simple">SEMC</abbrev>); Caroebe, Rio Jatapu, nr. Usina de Jatapu, <named-content xmlns:xlink="http://www.w3.org/1999/xlink" content-type="dwc:verbatimCoordinates" xlink:type="simple"><named-content content-type="geo-json" specific-use="{&#34;type&#34;:&#34;Point&#34;,&#34;coordinates&#34;:[-59.304367,0.848983]}" id="NCID0EHJCK" xlink:type="simple">00°50.939'N, 59°18.262'W</named-content></named-content>, 145 m, 17.i.2018, leg. A. Short, marginal pools of river, BR18-0117-02A (1, <abbrev xmlns:xlink="http://www.w3.org/1999/xlink" xlink:title="Snow Entomological Collection, University of Kansas" id="ABBRID0EMJCK" xlink:type="simple">SEMC</abbrev>). <bold>São Paulo</bold>: Piracicaba, 12.xii.1965, leg. C.A. Triplehorn (1 male, <abbrev xmlns:xlink="http://www.w3.org/1999/xlink" xlink:title="U.S. National Museum of Natural History, Smithsonian Institution" id="ABBRID0ESJCK" xlink:type="simple">USNM</abbrev>); same data but 6.x.1965 (1, <abbrev xmlns:xlink="http://www.w3.org/1999/xlink" xlink:title="U.S. National Museum of Natural History, Smithsonian Institution" id="ABBRID0EWJCK" xlink:type="simple">USNM</abbrev>). <bold>Colombia: Amazonas</bold>: Leticia, 12–15.iii.1969, leg. P. &amp; P. Spangler (1, <abbrev xmlns:xlink="http://www.w3.org/1999/xlink" xlink:title="U.S. National Museum of Natural History, Smithsonian Institution" id="ABBRID0E3JCK" xlink:type="simple">USNM</abbrev>). <bold>Costa Rica: Guanacaste</bold>: nr. Carmona, laguna de crocodile, 34 m, 16.i.2003, leg. Short, Roughly, &amp; Porras, HG light (3, <abbrev xmlns:xlink="http://www.w3.org/1999/xlink" xlink:title="Snow Entomological Collection, University of Kansas" id="ABBRID0ECKCK" xlink:type="simple">SEMC</abbrev>); Rio Animas, River w/ volcanic rock bottom, small cascades, small isolated detrital backwaters, AS-04-040 (1, <abbrev xmlns:xlink="http://www.w3.org/1999/xlink" xlink:title="Snow Entomological Collection, University of Kansas" id="ABBRID0EGKCK" xlink:type="simple">SEMC</abbrev>, DNA Voucher SLE1180). <bold>Puntarenas</bold>: Puntarenas, 22.vii.1965, leg. P.J. Spangler (1, <abbrev xmlns:xlink="http://www.w3.org/1999/xlink" xlink:title="U.S. National Museum of Natural History, Smithsonian Institution" id="ABBRID0EMKCK" xlink:type="simple">USNM</abbrev>). <bold>Dominica</bold>: Cabrit Swamp, 10–13.v.1965, leg. D.R. Davis (1, <abbrev xmlns:xlink="http://www.w3.org/1999/xlink" xlink:title="U.S. National Museum of Natural History, Smithsonian Institution" id="ABBRID0ESKCK" xlink:type="simple">USNM</abbrev>); Postsmouth, 19–21.x.1966 (1, <abbrev xmlns:xlink="http://www.w3.org/1999/xlink" xlink:title="U.S. National Museum of Natural History, Smithsonian Institution" id="ABBRID0EWKCK" xlink:type="simple">USNM</abbrev>). <bold>Dominican Republic</bold>: La Toma N of San Cristobal, 9–10.vi.1969, leg. Flint &amp; Gomez (1, <abbrev xmlns:xlink="http://www.w3.org/1999/xlink" xlink:title="U.S. National Museum of Natural History, Smithsonian Institution" id="ABBRID0E3KCK" xlink:type="simple">USNM</abbrev>). <bold>Guadeloupe</bold>: Pointe-a-Pitre, 1936, Henri Stehle (1, <abbrev xmlns:xlink="http://www.w3.org/1999/xlink" xlink:title="U.S. National Museum of Natural History, Smithsonian Institution" id="ABBRID0ECLCK" xlink:type="simple">USNM</abbrev>). <bold>Guyana</bold>: Good Hope (7 mi. NW, on road to Karasabai), 26.iv.1995, leg. Spangler &amp; Perry (1, <abbrev xmlns:xlink="http://www.w3.org/1999/xlink" xlink:title="U.S. National Museum of Natural History, Smithsonian Institution" id="ABBRID0EILCK" xlink:type="simple">USNM</abbrev>); <bold>Region 9</bold>: Tributary of the Takatu River, NW of Kusad Mts., <named-content xmlns:xlink="http://www.w3.org/1999/xlink" content-type="dwc:verbatimCoordinates" xlink:type="simple"><named-content content-type="geo-json" specific-use="{&#34;type&#34;:&#34;Point&#34;,&#34;coordinates&#34;:[-59.985217,2.842717]}" id="NCID0ERLCK" xlink:type="simple">2°50.563'N, 59°59.113'W</named-content></named-content>, 109 m, 24.x.2013, leg. Short, Isaacs, &amp; Salisbury, vegetated creek margins, GY13-1024-02B (1, <abbrev xmlns:xlink="http://www.w3.org/1999/xlink" xlink:title="Center for the study of Biological Diversity, University of Guyana" id="ABBRID0EWLCK" xlink:type="simple">CBDG</abbrev>); nr. Kusad Mts., <named-content xmlns:xlink="http://www.w3.org/1999/xlink" content-type="dwc:verbatimCoordinates" xlink:type="simple"><named-content content-type="geo-json" specific-use="{&#34;type&#34;:&#34;Point&#34;,&#34;coordinates&#34;:[-59.806017,2.829883]}" id="NCID0E4LCK" xlink:type="simple">2°49.793'N, 59°48.361'W</named-content></named-content>, 123 m, 25.x.2013, leg. Short, Isaacs, &amp; Salisbury, large vegetated marsh, GY13-1025-01A (1, <abbrev xmlns:xlink="http://www.w3.org/1999/xlink" xlink:title="Snow Entomological Collection, University of Kansas" id="ABBRID0ECMCK" xlink:type="simple">SEMC</abbrev>, DNA Voucher SLE1221); Pirara Ranch &amp; River, 3°32.1'N, 59°40.5'W, 23–27.iv.1995, leg. O.S. Flint (1, <abbrev xmlns:xlink="http://www.w3.org/1999/xlink" xlink:title="U.S. National Museum of Natural History, Smithsonian Institution" id="ABBRID0EGMCK" xlink:type="simple">USNM</abbrev>). <bold>Nicaragua</bold>: 13 mi <tp:taxon-name><tp:taxon-name-part taxon-name-part-type="genus" reg="Novochares">N.</tp:taxon-name-part></tp:taxon-name> Sn. Benito, 11.vii.1965, leg. P.J. Spangler (1, <abbrev xmlns:xlink="http://www.w3.org/1999/xlink" xlink:title="U.S. National Museum of Natural History, Smithsonian Institution" id="ABBRID0ESMCK" xlink:type="simple">USNM</abbrev>); Rivas, Reserva Silvestri Domitila, 5–9.vi.2005, 400 ft., lights, W.D. Shepard (2, <abbrev xmlns:xlink="http://www.w3.org/1999/xlink" xlink:title="Snow Entomological Collection, University of Kansas" id="ABBRID0EWMCK" xlink:type="simple">SEMC</abbrev>). <bold>Panama: Chiriqui Province</bold>, Las Lajas (8 km S.), 10 m, 5.vi.1983, leg. P.J. Spangler, roadside ditch (1, <abbrev xmlns:xlink="http://www.w3.org/1999/xlink" xlink:title="U.S. National Museum of Natural History, Smithsonian Institution" id="ABBRID0E3MCK" xlink:type="simple">USNM</abbrev>). <bold>Panama Province</bold>: Pond at Panama Canal, Explosive Depot, 31.viii.2006, leg. W.D. Shepard &amp; D. Post (3, <abbrev xmlns:xlink="http://www.w3.org/1999/xlink" xlink:title="Snow Entomological Collection, University of Kansas" id="ABBRID0ECNCK" xlink:type="simple">SEMC</abbrev>). <bold>Paraguay: Central Department</bold>: San Bernardino, 10.iv.1980, leg. Spangler, Culzoni, &amp; Wood (1, <abbrev xmlns:xlink="http://www.w3.org/1999/xlink" xlink:title="U.S. National Museum of Natural History, Smithsonian Institution" id="ABBRID0EINCK" xlink:type="simple">USNM</abbrev>); same locality but 22.vi.1969, leg. P. &amp; P. Spangler; Aregua, 26–27.iv.1980, leg. P.J. Spangler (1, <abbrev xmlns:xlink="http://www.w3.org/1999/xlink" xlink:title="U.S. National Museum of Natural History, Smithsonian Institution" id="ABBRID0EMNCK" xlink:type="simple">USNM</abbrev>). <bold>Peru: Huanuco</bold>: Tingo María, 19–24.iv.1969, leg. P. &amp; P. Spangler (1, <abbrev xmlns:xlink="http://www.w3.org/1999/xlink" xlink:title="U.S. National Museum of Natural History, Smithsonian Institution" id="ABBRID0ESNCK" xlink:type="simple">USNM</abbrev>); <bold>Loreto</bold>: SW Iquitos, Aguajal next to Iquitos-Nauta highway, Margins and saturated leaves of aguajal (palm swamp) PE20-0119-01A (1, <abbrev xmlns:xlink="http://www.w3.org/1999/xlink" xlink:title="Snow Entomological Collection, University of Kansas" id="ABBRID0EYNCK" xlink:type="simple">SEMC</abbrev>, DNA voucher SLE2152). <bold>Puerto Rico</bold>: San Germán, 23.xii.1962, leg. P. &amp; P Spangler (1, <abbrev xmlns:xlink="http://www.w3.org/1999/xlink" xlink:title="U.S. National Museum of Natural History, Smithsonian Institution" id="ABBRID0E5NCK" xlink:type="simple">USNM</abbrev>); nr. La Cueva del Indio, 14.i.1963, leg. P.J. Spangler (1, <abbrev xmlns:xlink="http://www.w3.org/1999/xlink" xlink:title="U.S. National Museum of Natural History, Smithsonian Institution" id="ABBRID0ECOCK" xlink:type="simple">USNM</abbrev>); Hwy 3, km 32.6 nr. Palmer, 10.i.1963 (1, <abbrev xmlns:xlink="http://www.w3.org/1999/xlink" xlink:title="U.S. National Museum of Natural History, Smithsonian Institution" id="ABBRID0EGOCK" xlink:type="simple">USNM</abbrev>). <bold>Suriname: Commewinje</bold>: East-West Highway, ca. 6 km E. of Suriname River, <named-content xmlns:xlink="http://www.w3.org/1999/xlink" content-type="dwc:verbatimCoordinates" xlink:type="simple"><named-content content-type="geo-json" specific-use="{&#34;type&#34;:&#34;Point&#34;,&#34;coordinates&#34;:[-55.112167,5.791067]}" id="NCID0EPOCK" xlink:type="simple">5°47.464’N, 55°06.730’W</named-content></named-content>, leg. Short, SR13-0809-01A (3, NSCS, <abbrev xmlns:xlink="http://www.w3.org/1999/xlink" xlink:title="Snow Entomological Collection, University of Kansas" id="ABBRID0EUOCK" xlink:type="simple">SEMC</abbrev>). <bold>Marowijne</bold>: East-West Highway, 15 Km E. Commewijne River, 4.iii.2012, leg. Short &amp; Kadosoe, sandy/marshy roadside swale, SR12-0304-04 (1, <abbrev xmlns:xlink="http://www.w3.org/1999/xlink" xlink:title="Snow Entomological Collection, University of Kansas" id="ABBRID0E1OCK" xlink:type="simple">SEMC</abbrev>, DNA voucher SLE1210). <bold>Saramacca</bold>: 1 km E. Sidiredjo, 5.iii.2012, leg. Short &amp; Kadosoe, roadside swale, SR12-0305-02A (1, <abbrev xmlns:xlink="http://www.w3.org/1999/xlink" xlink:title="Snow Entomological Collection, University of Kansas" id="ABBRID0EAPCK" xlink:type="simple">SEMC</abbrev>, DNA voucher 1215). <bold>Trinidad And Tobago</bold>: Trinidad, Debe, 17.vii.1969, leg. P. &amp; P. Spangler (1, <abbrev xmlns:xlink="http://www.w3.org/1999/xlink" xlink:title="U.S. National Museum of Natural History, Smithsonian Institution" id="ABBRID0EGPCK" xlink:type="simple">USNM</abbrev>). <bold>Venezuela: Anzoátegui</bold>: El Tigre, N of, river along highway, <named-content xmlns:xlink="http://www.w3.org/1999/xlink" content-type="dwc:verbatimCoordinates" xlink:type="simple"><named-content content-type="geo-json" specific-use="{&#34;type&#34;:&#34;Point&#34;,&#34;coordinates&#34;:[-64.324083,9.096800]}" id="NCID0EPPCK" xlink:type="simple">9°5.808'N, 64°19.445'W</named-content></named-content>, 236 m, 3.ii.2010, leg. García, shaded margins without vegetation, VZ10-0203-03A (1, <abbrev xmlns:xlink="http://www.w3.org/1999/xlink" xlink:title="Snow Entomological Collection, University of Kansas" id="ABBRID0EUPCK" xlink:type="simple">SEMC</abbrev>); same data except leg. Short, vegetated backwater margins, VZ10-0203-03B (1, <abbrev xmlns:xlink="http://www.w3.org/1999/xlink" xlink:title="Snow Entomological Collection, University of Kansas" id="ABBRID0EYPCK" xlink:type="simple">SEMC</abbrev>). <bold>Apure</bold>: Bruzual, edge of town, <named-content xmlns:xlink="http://www.w3.org/1999/xlink" content-type="dwc:verbatimCoordinates" xlink:type="simple"><named-content content-type="geo-json" specific-use="{&#34;type&#34;:&#34;Point&#34;,&#34;coordinates&#34;:[-69.342167,8.042233]}" id="NCID0EBQCK" xlink:type="simple">8°2.534’N, 69°20.530’W</named-content></named-content>, 83 m, 18.i.2009, leg. Short, Camacho, Miller, large marsh VZ09-0118-04X (1, <abbrev xmlns:xlink="http://www.w3.org/1999/xlink" xlink:title="Snow Entomological Collection, University of Kansas" id="ABBRID0EGQCK" xlink:type="simple">SEMC</abbrev>). <bold>Barinas</bold>: Obispo, 25.ii.1969, leg. P. &amp; P. Spangler (1, <abbrev xmlns:xlink="http://www.w3.org/1999/xlink" xlink:title="U.S. National Museum of Natural History, Smithsonian Institution" id="ABBRID0EMQCK" xlink:type="simple">USNM</abbrev>); Libertad, E of, along side gravel road, <named-content xmlns:xlink="http://www.w3.org/1999/xlink" content-type="dwc:verbatimCoordinates" xlink:type="simple"><named-content content-type="geo-json" specific-use="{&#34;type&#34;:&#34;Point&#34;,&#34;coordinates&#34;:[-69.586700,8.429550]}" id="NCID0ETQCK" xlink:type="simple">8°25.773’N, 69°35.202’W</named-content></named-content>, 106 m, 19.i.2009, leg. Short, Camacho, Miller, forested canal, VZ09-0119-01X (2, <abbrev xmlns:xlink="http://www.w3.org/1999/xlink" xlink:title="Snow Entomological Collection, University of Kansas" id="ABBRID0EYQCK" xlink:type="simple">SEMC</abbrev>); Ciudad Bolivia, approx. 13 km SE, large Hacienda, <named-content xmlns:xlink="http://www.w3.org/1999/xlink" content-type="dwc:verbatimCoordinates" xlink:type="simple"><named-content content-type="geo-json" specific-use="{&#34;type&#34;:&#34;Point&#34;,&#34;coordinates&#34;:[-70.470633,8.323233]}" id="NCID0E6QCK" xlink:type="simple">8°19.394'N, 70°28.238'W</named-content></named-content>, 173 m, 25.i.2012, leg. Short, Arias, &amp; Gustafson, marsh, VZ12-0125-02A (1, <abbrev xmlns:xlink="http://www.w3.org/1999/xlink" xlink:title="Snow Entomological Collection, University of Kansas" id="ABBRID0EERCK" xlink:type="simple">SEMC</abbrev>, DNA voucher SLE1217). <bold>Bolívar</bold>: Gran Sabana, <tp:taxon-name><tp:taxon-name-part taxon-name-part-type="genus" reg="Novochares">N.</tp:taxon-name-part></tp:taxon-name> Santa Elena, Rio Guara at Rt. 10, <named-content xmlns:xlink="http://www.w3.org/1999/xlink" content-type="dwc:verbatimCoordinates" xlink:type="simple"><named-content content-type="geo-json" specific-use="{&#34;type&#34;:&#34;Point&#34;,&#34;coordinates&#34;:[-61.094650,4.622700]}" id="NCID0ETRCK" xlink:type="simple">4°37.362’N, 61°5.679’W</named-content></named-content>, 876 m, 17.vii.2010, leg. Short, Tellez, &amp; Arias, marshy area, VZ10-0717-02A (2, <abbrev xmlns:xlink="http://www.w3.org/1999/xlink" xlink:title="Snow Entomological Collection, University of Kansas" id="ABBRID0EYRCK" xlink:type="simple">SEMC</abbrev>). <bold>Cojedes</bold>: El Baul, 5 km S, 21.i.2012, leg. Short, Arias, &amp; Gustafson, large marsh, VZ12-0121-03A (1, <abbrev xmlns:xlink="http://www.w3.org/1999/xlink" xlink:title="Snow Entomological Collection, University of Kansas" id="ABBRID0E5RCK" xlink:type="simple">SEMC</abbrev>, DNA Voucher SLE1240). <bold>Delta Amacuro</bold>: Between Tucupita &amp; Los Guires, <named-content xmlns:xlink="http://www.w3.org/1999/xlink" content-type="dwc:verbatimCoordinates" xlink:type="simple"><named-content content-type="geo-json" specific-use="{&#34;type&#34;:&#34;Point&#34;,&#34;coordinates&#34;:[-61.910167,9.175067]}" id="NCID0EHSCK" xlink:type="simple">9°10.504’N, 61°54.610’W</named-content></named-content>, 8 m, 3.ii.2010, leg. Short &amp; García, marsh by road, VZ10-0203-01A (1, <abbrev xmlns:xlink="http://www.w3.org/1999/xlink" xlink:title="Snow Entomological Collection, University of Kansas" id="ABBRID0EMSCK" xlink:type="simple">SEMC</abbrev>, DNA Voucher SLE1208); between Tucupita &amp; Temblador, small pond along road, <named-content xmlns:xlink="http://www.w3.org/1999/xlink" content-type="dwc:verbatimCoordinates" xlink:type="simple"><named-content content-type="geo-json" specific-use="{&#34;type&#34;:&#34;Point&#34;,&#34;coordinates&#34;:[-62.238433,8.773983]}" id="NCID0ETSCK" xlink:type="simple">8°46.439'N, 62°14.306'W</named-content></named-content>, 19 m, 2.ii.2010, leg. Short, García, Joly, margins of vegetated pond, VZ10-0203-02A (1, <abbrev xmlns:xlink="http://www.w3.org/1999/xlink" xlink:title="Snow Entomological Collection, University of Kansas" id="ABBRID0EYSCK" xlink:type="simple">SEMC</abbrev>). <bold>Guárico</bold>: San Fernando, 12.ii1969, leg. P.&amp;P. Spangler (1, <abbrev xmlns:xlink="http://www.w3.org/1999/xlink" xlink:title="U.S. National Museum of Natural History, Smithsonian Institution" id="ABBRID0E5SCK" xlink:type="simple">USNM</abbrev>). <bold>Monagas</bold>: S of Maturin, morichal at road crossing, <named-content xmlns:xlink="http://www.w3.org/1999/xlink" content-type="dwc:verbatimCoordinates" xlink:type="simple"><named-content content-type="geo-json" specific-use="{&#34;type&#34;:&#34;Point&#34;,&#34;coordinates&#34;:[-62.937433,9.273300]}" id="NCID0EHTCK" xlink:type="simple">9°16.398'N, 62°56.246'W</named-content></named-content>, 22 m, 2.ii.2010, leg. Short, García, &amp; Joly, morichal margin, VZ10-0202-02A (2, <abbrev xmlns:xlink="http://www.w3.org/1999/xlink" xlink:title="Snow Entomological Collection, University of Kansas" id="ABBRID0EMTCK" xlink:type="simple">SEMC</abbrev>). <bold>Sucre</bold>: El Pilar, approx. 5 km SE, <named-content xmlns:xlink="http://www.w3.org/1999/xlink" content-type="dwc:verbatimCoordinates" xlink:type="simple"><named-content content-type="geo-json" specific-use="{&#34;type&#34;:&#34;Point&#34;,&#34;coordinates&#34;:[-63.117833,10.523650]}" id="NCID0EVTCK" xlink:type="simple">10°31.419'N, 63°7.070'W</named-content></named-content>, 2 m, 29.i.2010, leg. Short &amp; Garcia, marsh/swamp along road, VZ10-0129-04A (17, <abbrev xmlns:xlink="http://www.w3.org/1999/xlink" xlink:title="Museo del Instituto de Zoología Agrícola" id="ABBRID0E1TCK" xlink:type="simple">MIZA</abbrev>, <abbrev xmlns:xlink="http://www.w3.org/1999/xlink" xlink:title="Snow Entomological Collection, University of Kansas" id="ABBRID0E5TCK" xlink:type="simple">SEMC</abbrev>, <abbrev xmlns:xlink="http://www.w3.org/1999/xlink" xlink:title="Invertebrate Zoology Collection, Natural Science Research Laboratory, Museum of Texas Tech University" id="ABBRID0ECUCK" xlink:type="simple">TTU-Z</abbrev>, including DNA voucher SLE1207). <bold>Trujillo</bold>: Sabana Grande, Rio Jirijara, <named-content xmlns:xlink="http://www.w3.org/1999/xlink" content-type="dwc:verbatimCoordinates" xlink:type="simple"><named-content content-type="geo-json" specific-use="{&#34;type&#34;:&#34;Point&#34;,&#34;coordinates&#34;:[-70.542833,9.705117]}" id="NCID0ELUCK" xlink:type="simple">9°42.307'N, 70°32.570'W</named-content></named-content>, 199 m, 29.i.2012, leg. Short, Arias, Gustafson, small muddy pool in river floodplain, VZ12-0129-02A (1, <abbrev xmlns:xlink="http://www.w3.org/1999/xlink" xlink:title="Snow Entomological Collection, University of Kansas" id="ABBRID0EQUCK" xlink:type="simple">SEMC</abbrev>). <bold>Zulia</bold>: Puente del Zulia, lagoon on finca, 17.i.2012, leg. Short et al., large lagoon, V12-0127-01A (1, <abbrev xmlns:xlink="http://www.w3.org/1999/xlink" xlink:title="Snow Entomological Collection, University of Kansas" id="ABBRID0EWUCK" xlink:type="simple">SEMC</abbrev>, DNA voucher SLE1237); Sabana de Machango, <named-content xmlns:xlink="http://www.w3.org/1999/xlink" content-type="dwc:verbatimCoordinates" xlink:type="simple"><named-content content-type="geo-json" specific-use="{&#34;type&#34;:&#34;Point&#34;,&#34;coordinates&#34;:[-71.007133,10.043017]}" id="NCID0E4UCK" xlink:type="simple">10°2.581'N, 71°0.428'W</named-content></named-content>, 35 m, 29.i.2012, leg. Short, Arias, &amp; Gustafson, margin of artificial pond, VZ12-0129-03A (1, <abbrev xmlns:xlink="http://www.w3.org/1999/xlink" xlink:title="Snow Entomological Collection, University of Kansas" id="ABBRID0ECVCK" xlink:type="simple">SEMC</abbrev>). <bold>Virgin Islands</bold>: St. Thomas, 20.i.1963, leg. P.J. Spangler (2, <abbrev xmlns:xlink="http://www.w3.org/1999/xlink" xlink:title="U.S. National Museum of Natural History, Smithsonian Institution" id="ABBRID0EIVCK" xlink:type="simple">USNM</abbrev>).</p></tp:treatment-sec><tp:treatment-sec sec-type="Differential diagnosis" id="SECID0EMVCK"><title>Differential diagnosis.</title><p>The defining feature of this species is the shape of the apical region of the dorsal plate of the median lobe, which bears a small rounded “cup” at its apex with two or three small teeth along its distal margin (Fig. <xref ref-type="fig" rid="F8">8A–L</xref>). However, only specimens that very closely match the illustrated forms should be considered <italic><tp:taxon-name><tp:taxon-name-part taxon-name-part-type="genus" reg="Novochares">N.</tp:taxon-name-part><tp:taxon-name-part taxon-name-part-type="species" reg="abbreviatus">abbreviatus</tp:taxon-name-part></tp:taxon-name></italic>. Specimens that possess expanded apical “cups” or long distal arms are likely other species such as <italic><tp:taxon-name><tp:taxon-name-part taxon-name-part-type="genus" reg="Novochares">N.</tp:taxon-name-part><tp:taxon-name-part taxon-name-part-type="species" reg="oculatus">oculatus</tp:taxon-name-part></tp:taxon-name></italic> (Fig. <xref ref-type="fig" rid="F9">9A, B</xref>), <italic><tp:taxon-name><tp:taxon-name-part taxon-name-part-type="genus" reg="Novochares">N.</tp:taxon-name-part><tp:taxon-name-part taxon-name-part-type="species" reg="baca">baca</tp:taxon-name-part></tp:taxon-name></italic> (Fig. <xref ref-type="fig" rid="F9">9N</xref>), or other still undefined lineages.</p></tp:treatment-sec><tp:treatment-sec sec-type="description" id="SECID0E6WCK"><title>Description.</title><p>Body length 5.5–7.0 mm. <bold><italic>Coloration</italic></bold>: Dorsal surfaces pale brown to yellowish brown, with paler (yellowish) clypeus and margins of pronotum and elytra (Fig. <xref ref-type="fig" rid="F7">7A</xref>). <bold><italic>Head</italic></bold>: Maxillary palps 1.2–1.6× width of head, uniformly orange to brown in color (Fig. <xref ref-type="fig" rid="F7">7A</xref>). <bold><italic>Thorax</italic></bold>: Elytra without rows of serial punctures, each with very faint rows (one dorsal and two or three lateral) of scarce and weakly marked systematic punctures. Prosternum medially weakly and broadly convex. Posterior elevation of mesoventrite broadly and somewhat triangularly elevated, sometimes posteriorly transversely impressed, with low medial longitudinal ridge extending anteriorly. <bold><italic>Abdomen</italic></bold>: Apical emargination of fifth ventrite shallow to moderately deep and broad. <bold><italic>Aedeagus</italic></bold>: (Figs <xref ref-type="fig" rid="F3">3A</xref>, <xref ref-type="fig" rid="F8">8A–L</xref>) Outer margin and apical region of each paramere rounded at apex and laterally pointed to hook-shaped; dorsal plate of median lobe (in dorsal view) with long and narrow neck, ovally expanded at apical region, with two or three very short distal arms; ventral plate of median lobe triangular, strongly sclerotized.</p></tp:treatment-sec><tp:treatment-sec sec-type="distribution" id="SECID0EEYCK"><title>Distribution.</title><p>Argentina, Bolivia, Brazil (Espírito Santo, Mato Grosso do Sul, Pará, Pernambuco, Piauí, Rio Grande do Norte, Roraima, São Paulo), Colombia, Costa Rica, Cuba, Dominica (new record), Dominican Republic (new record), French Guiana, Guadeloupe (new record), Guyana (new record), Nicaragua (new record), Panama, Paraguay, Peru (new record), Puerto Rico (new record), Suriname, St. Thomas (new record), Trinidad and Tobago (new record), Venezuela (Fig. <xref ref-type="fig" rid="F10">10A</xref>).</p><fig id="F10" position="float" orientation="portrait"><object-id xmlns:xlink="http://www.w3.org/1999/xlink" content-type="doi" xlink:type="simple">10.3897/zookeys.1171.104142.figure10</object-id><object-id xmlns:xlink="http://www.w3.org/1999/xlink" content-type="arpha" xlink:type="simple">5188ABB0-1A03-5C87-A1C2-BD0F6A27A4E2</object-id><label>Figure 10.</label><caption><p>Distribution of <italic><tp:taxon-name><tp:taxon-name-part taxon-name-part-type="genus" reg="Novochares">Novochares</tp:taxon-name-part><tp:taxon-name-part taxon-name-part-type="species" reg="abbreviatus">abbreviatus</tp:taxon-name-part></tp:taxon-name></italic> species group <bold>A</bold><italic><tp:taxon-name><tp:taxon-name-part taxon-name-part-type="genus" reg="Novochares">N.</tp:taxon-name-part><tp:taxon-name-part taxon-name-part-type="species" reg="abbreviatus">abbreviatus</tp:taxon-name-part></tp:taxon-name></italic>: examined specimens (red) and literature/unconfirmed records (blue) <bold>B</bold><italic><tp:taxon-name><tp:taxon-name-part taxon-name-part-type="genus" reg="Novochares">N.</tp:taxon-name-part><tp:taxon-name-part taxon-name-part-type="species" reg="oculatus">oculatus</tp:taxon-name-part></tp:taxon-name></italic>: examined specimens (red) and literature/unconfirmed records (blue) <bold>C</bold><italic><tp:taxon-name><tp:taxon-name-part taxon-name-part-type="genus" reg="Novochares">N.</tp:taxon-name-part><tp:taxon-name-part taxon-name-part-type="species" reg="pallipes">pallipes</tp:taxon-name-part></tp:taxon-name></italic> (red), <italic><tp:taxon-name><tp:taxon-name-part taxon-name-part-type="genus" reg="Novochares">N.</tp:taxon-name-part><tp:taxon-name-part taxon-name-part-type="species" reg="latus">latus</tp:taxon-name-part></tp:taxon-name></italic> (yellow), <italic><tp:taxon-name><tp:taxon-name-part taxon-name-part-type="genus" reg="Novochares">N.</tp:taxon-name-part><tp:taxon-name-part taxon-name-part-type="species" reg="baca">baca</tp:taxon-name-part></tp:taxon-name></italic> (blue), <italic><tp:taxon-name><tp:taxon-name-part taxon-name-part-type="genus" reg="Novochares">N.</tp:taxon-name-part><tp:taxon-name-part taxon-name-part-type="species" reg="pilatus">pilatus</tp:taxon-name-part></tp:taxon-name></italic> (green).</p></caption><graphic xmlns:xlink="http://www.w3.org/1999/xlink" xlink:href="zookeys-1171-001_article-104142__-g010.jpg" position="float" orientation="portrait" xlink:type="simple" id="oo_881177.jpg"><uri content-type="original_file" xlink:type="simple">https://binary.pensoft.net/fig/881177</uri></graphic></fig></tp:treatment-sec><tp:treatment-sec sec-type="habitat" id="SECID0EO2CK"><title>Habitat.</title><p>This species is a common element of the lentic water beetle fauna throughout much of the Neotropics. It is most frequently collected in open marshes, swamps, pond margins, or along the margins of larger rivers.</p></tp:treatment-sec><tp:treatment-sec sec-type="remarks" id="SECID0ET2CK"><title>Remarks.</title><p>The body length measurements presented here correspond to confirmed males for the species. See extensive discussion and remarks under the species group for further history and information that relates to this name and taxon.</p><p>Among the thirteen specimens we sequenced from Costa Rica to southern Brazil, the maximum intraspecific pairwise divergence in COI was a relatively meager 3.7%, and along with relatively uniform morphology, this supports the conclusion that this species is extremely widespread throughout the Neotropical region as the literature suggests.</p></tp:treatment-sec><tp:treatment-sec><!--Section generated to contain objects referenced in tp:taxon-treatment.--><fig id="F2" position="float" orientation="portrait"><object-id xmlns:xlink="http://www.w3.org/1999/xlink" content-type="doi" xlink:type="simple">10.3897/zookeys.1171.104142.figure2</object-id><object-id xmlns:xlink="http://www.w3.org/1999/xlink" content-type="arpha" xlink:type="simple">39108C43-EAA1-5DC3-8607-170128F39537</object-id><label>Figure 2.</label><caption><p>Phylogeny of <italic><tp:taxon-name><tp:taxon-name-part taxon-name-part-type="genus" reg="Novochares">Novochares</tp:taxon-name-part></tp:taxon-name></italic> spp. Part 2: <italic><tp:taxon-name><tp:taxon-name-part taxon-name-part-type="genus" reg="Novochares"/><tp:taxon-name-part taxon-name-part-type="species" reg="abbreviatus">abbreviatus</tp:taxon-name-part></tp:taxon-name></italic> species group. Inferred from COI and 28S combined sequence data. Numbers next to taxon names are extraction numbers (see Table <xref ref-type="table" rid="T1">1</xref>).</p></caption><graphic xmlns:xlink="http://www.w3.org/1999/xlink" xlink:href="zookeys-1171-001_article-104142__-g002.jpg" position="float" orientation="portrait" xlink:type="simple" id="oo_881169.jpg"><uri content-type="original_file" xlink:type="simple">https://binary.pensoft.net/fig/881169</uri></graphic></fig><table-wrap id="T1" position="float" orientation="portrait"><label>Table 1.</label><caption><p>List of DNA vouchers and GenBank accessions.</p></caption><table id="TID0E1FDK" rules="all"><tbody><tr><th rowspan="1" colspan="1">Species</th><th rowspan="1" colspan="1">Voucher</th><th rowspan="1" colspan="1">Locality</th><th rowspan="1" colspan="1">COI</th><th rowspan="1" colspan="1">28S</th></tr><tr><td rowspan="1" colspan="1">
                  <italic>
                    <tp:taxon-name><tp:taxon-name-part taxon-name-part-type="genus" reg="Novochares">N.</tp:taxon-name-part><tp:taxon-name-part taxon-name-part-type="species" reg="abbreviatus">abbreviatus</tp:taxon-name-part></tp:taxon-name>
                  </italic>
                </td><td rowspan="1" colspan="1">SLE1207</td><td rowspan="1" colspan="1">Venezuela: Sucre</td><td rowspan="1" colspan="1" style="color: #427bbe">
                  <ext-link xmlns:xlink="http://www.w3.org/1999/xlink" xlink:href="OQ918469" ext-link-type="gen" xlink:type="simple">OQ918469</ext-link>
                </td><td rowspan="1" colspan="1">N/A</td></tr><tr><td rowspan="1" colspan="1">
                  <italic>
                    <tp:taxon-name><tp:taxon-name-part taxon-name-part-type="genus" reg="Novochares">N.</tp:taxon-name-part><tp:taxon-name-part taxon-name-part-type="species" reg="abbreviatus">abbreviatus</tp:taxon-name-part></tp:taxon-name>
                  </italic>
                </td><td rowspan="1" colspan="1">SLE1208</td><td rowspan="1" colspan="1">Venezuela: Delta Amacuro</td><td rowspan="1" colspan="1" style="color: #427bbe">
                  <ext-link xmlns:xlink="http://www.w3.org/1999/xlink" xlink:href="OQ918470" ext-link-type="gen" xlink:type="simple">OQ918470</ext-link>
                </td><td rowspan="1" colspan="1" style="color: #427bbe">
                  <ext-link xmlns:xlink="http://www.w3.org/1999/xlink" xlink:href="OQ919169" ext-link-type="gen" xlink:type="simple">OQ919169</ext-link>
                </td></tr><tr><td rowspan="1" colspan="1">
                  <italic>
                    <tp:taxon-name><tp:taxon-name-part taxon-name-part-type="genus" reg="Novochares">N.</tp:taxon-name-part><tp:taxon-name-part taxon-name-part-type="species" reg="abbreviatus">abbreviatus</tp:taxon-name-part></tp:taxon-name>
                  </italic>
                </td><td rowspan="1" colspan="1">SLE1210</td><td rowspan="1" colspan="1">Suriname: Sipaliwini</td><td rowspan="1" colspan="1" style="color: #427bbe">
                  <ext-link xmlns:xlink="http://www.w3.org/1999/xlink" xlink:href="OQ918471" ext-link-type="gen" xlink:type="simple">OQ918471</ext-link>
                </td><td rowspan="1" colspan="1">N/A</td></tr><tr><td rowspan="1" colspan="1">
                  <italic>
                    <tp:taxon-name><tp:taxon-name-part taxon-name-part-type="genus" reg="Novochares">N.</tp:taxon-name-part><tp:taxon-name-part taxon-name-part-type="species" reg="abbreviatus">abbreviatus</tp:taxon-name-part></tp:taxon-name>
                  </italic>
                </td><td rowspan="1" colspan="1">SLE1215</td><td rowspan="1" colspan="1">Suriname: Sipaliwini</td><td rowspan="1" colspan="1" style="color: #427bbe">
                  <ext-link xmlns:xlink="http://www.w3.org/1999/xlink" xlink:href="OQ918472" ext-link-type="gen" xlink:type="simple">OQ918472</ext-link>
                </td><td rowspan="1" colspan="1" style="color: #427bbe">
                  <ext-link xmlns:xlink="http://www.w3.org/1999/xlink" xlink:href="OQ919169" ext-link-type="gen" xlink:type="simple">OQ919169</ext-link>
                </td></tr><tr><td rowspan="1" colspan="1">
                  <italic>
                    <tp:taxon-name><tp:taxon-name-part taxon-name-part-type="genus" reg="Novochares">N.</tp:taxon-name-part><tp:taxon-name-part taxon-name-part-type="species" reg="abbreviatus">abbreviatus</tp:taxon-name-part></tp:taxon-name>
                  </italic>
                </td><td rowspan="1" colspan="1">SLE1221</td><td rowspan="1" colspan="1">Guyana: Region 8</td><td rowspan="1" colspan="1" style="color: #427bbe">
                  <ext-link xmlns:xlink="http://www.w3.org/1999/xlink" xlink:href="OQ918473" ext-link-type="gen" xlink:type="simple">OQ918473</ext-link>
                </td><td rowspan="1" colspan="1" style="color: #427bbe">
                  <ext-link xmlns:xlink="http://www.w3.org/1999/xlink" xlink:href="OQ919170" ext-link-type="gen" xlink:type="simple">OQ919170</ext-link>
                </td></tr><tr><td rowspan="1" colspan="1">
                  <italic>
                    <tp:taxon-name><tp:taxon-name-part taxon-name-part-type="genus" reg="Novochares">N.</tp:taxon-name-part><tp:taxon-name-part taxon-name-part-type="species" reg="abbreviatus">abbreviatus</tp:taxon-name-part></tp:taxon-name>
                  </italic>
                </td><td rowspan="1" colspan="1">SLE1237</td><td rowspan="1" colspan="1">Venezuela: Zulia</td><td rowspan="1" colspan="1" style="color: #427bbe">
                  <ext-link xmlns:xlink="http://www.w3.org/1999/xlink" xlink:href="OQ918474" ext-link-type="gen" xlink:type="simple">OQ918474</ext-link>
                </td><td rowspan="1" colspan="1" style="color: #427bbe">
                  <ext-link xmlns:xlink="http://www.w3.org/1999/xlink" xlink:href="OQ919171" ext-link-type="gen" xlink:type="simple">OQ919171</ext-link>
                </td></tr><tr><td rowspan="1" colspan="1">
                  <italic>
                    <tp:taxon-name><tp:taxon-name-part taxon-name-part-type="genus" reg="Novochares">N.</tp:taxon-name-part><tp:taxon-name-part taxon-name-part-type="species" reg="abbreviatus">abbreviatus</tp:taxon-name-part></tp:taxon-name>
                  </italic>
                </td><td rowspan="1" colspan="1">SLE1240</td><td rowspan="1" colspan="1">Venezuela: Cojedes</td><td rowspan="1" colspan="1" style="color: #427bbe">
                  <ext-link xmlns:xlink="http://www.w3.org/1999/xlink" xlink:href="OQ918475" ext-link-type="gen" xlink:type="simple">OQ918475</ext-link>
                </td><td rowspan="1" colspan="1" style="color: #427bbe">
                  <ext-link xmlns:xlink="http://www.w3.org/1999/xlink" xlink:href="OQ919172" ext-link-type="gen" xlink:type="simple">OQ919172</ext-link>
                </td></tr><tr><td rowspan="1" colspan="1">
                  <italic>
                    <tp:taxon-name><tp:taxon-name-part taxon-name-part-type="genus" reg="Novochares">N.</tp:taxon-name-part><tp:taxon-name-part taxon-name-part-type="species" reg="abbreviatus">abbreviatus</tp:taxon-name-part></tp:taxon-name>
                  </italic>
                </td><td rowspan="1" colspan="1">SLE2083</td><td rowspan="1" colspan="1">Brazil: Pará</td><td rowspan="1" colspan="1" style="color: #427bbe">
                  <ext-link xmlns:xlink="http://www.w3.org/1999/xlink" xlink:href="OQ918476" ext-link-type="gen" xlink:type="simple">OQ918476</ext-link>
                </td><td rowspan="1" colspan="1" style="color: #427bbe">
                  <ext-link xmlns:xlink="http://www.w3.org/1999/xlink" xlink:href="OQ919173" ext-link-type="gen" xlink:type="simple">OQ919173</ext-link>
                </td></tr><tr><td rowspan="1" colspan="1">
                  <italic>
                    <tp:taxon-name><tp:taxon-name-part taxon-name-part-type="genus" reg="Novochares">N.</tp:taxon-name-part><tp:taxon-name-part taxon-name-part-type="species" reg="abbreviatus">abbreviatus</tp:taxon-name-part></tp:taxon-name>
                  </italic>
                </td><td rowspan="1" colspan="1">SLE2086</td><td rowspan="1" colspan="1">Brazil: Mato Grosso do Sul</td><td rowspan="1" colspan="1" style="color: #427bbe">
                  <ext-link xmlns:xlink="http://www.w3.org/1999/xlink" xlink:href="OQ918477" ext-link-type="gen" xlink:type="simple">OQ918477</ext-link>
                </td><td rowspan="1" colspan="1" style="color: #427bbe">
                  <ext-link xmlns:xlink="http://www.w3.org/1999/xlink" xlink:href="OQ919174" ext-link-type="gen" xlink:type="simple">OQ919174</ext-link>
                </td></tr><tr><td rowspan="1" colspan="1">
                  <italic>
                    <tp:taxon-name><tp:taxon-name-part taxon-name-part-type="genus" reg="Novochares">N.</tp:taxon-name-part><tp:taxon-name-part taxon-name-part-type="species" reg="abbreviatus">abbreviatus</tp:taxon-name-part></tp:taxon-name>
                  </italic>
                </td><td rowspan="1" colspan="1">SLE2087</td><td rowspan="1" colspan="1">Brazil: Goiás</td><td rowspan="1" colspan="1" style="color: #427bbe">
                  <ext-link xmlns:xlink="http://www.w3.org/1999/xlink" xlink:href="OQ918478" ext-link-type="gen" xlink:type="simple">OQ918478</ext-link>
                </td><td rowspan="1" colspan="1" style="color: #427bbe">
                  <ext-link xmlns:xlink="http://www.w3.org/1999/xlink" xlink:href="OQ919175" ext-link-type="gen" xlink:type="simple">OQ919175</ext-link>
                </td></tr><tr><td rowspan="1" colspan="1">
                  <italic>
                    <tp:taxon-name><tp:taxon-name-part taxon-name-part-type="genus" reg="Novochares">N.</tp:taxon-name-part><tp:taxon-name-part taxon-name-part-type="species" reg="abbreviatus">abbreviatus</tp:taxon-name-part></tp:taxon-name>
                  </italic>
                </td><td rowspan="1" colspan="1">SLE2152</td><td rowspan="1" colspan="1">Peru: Loreto</td><td rowspan="1" colspan="1" style="color: #427bbe">
                  <ext-link xmlns:xlink="http://www.w3.org/1999/xlink" xlink:href="OQ918479" ext-link-type="gen" xlink:type="simple">OQ918479</ext-link>
                </td><td rowspan="1" colspan="1" style="color: #427bbe">
                  <ext-link xmlns:xlink="http://www.w3.org/1999/xlink" xlink:href="OQ919176" ext-link-type="gen" xlink:type="simple">OQ919176</ext-link>
                </td></tr><tr><td rowspan="1" colspan="1">
                  <italic>
                    <tp:taxon-name><tp:taxon-name-part taxon-name-part-type="genus" reg="Novochares">N.</tp:taxon-name-part><tp:taxon-name-part taxon-name-part-type="species" reg="abbreviatus">abbreviatus</tp:taxon-name-part></tp:taxon-name>
                  </italic>
                </td><td rowspan="1" colspan="1">SLE1180</td><td rowspan="1" colspan="1">Costa Rica: Guanacaste</td><td rowspan="1" colspan="1" style="color: #427bbe">
                  <ext-link xmlns:xlink="http://www.w3.org/1999/xlink" xlink:href="MW351395" ext-link-type="gen" xlink:type="simple">MW351395</ext-link>
                </td><td rowspan="1" colspan="1" style="color: #427bbe">
                  <ext-link xmlns:xlink="http://www.w3.org/1999/xlink" xlink:href="MW351051" ext-link-type="gen" xlink:type="simple">MW351051</ext-link>
                </td></tr><tr><td rowspan="1" colspan="1">
                  <italic>
                    <tp:taxon-name><tp:taxon-name-part taxon-name-part-type="genus" reg="Novochares">N.</tp:taxon-name-part><tp:taxon-name-part taxon-name-part-type="species" reg="abbreviatus">abbreviatus</tp:taxon-name-part></tp:taxon-name>
                  </italic>
                </td><td rowspan="1" colspan="1">SLE1217</td><td rowspan="1" colspan="1">Venezuela: Barinas</td><td rowspan="1" colspan="1" style="color: #427bbe">
                  <ext-link xmlns:xlink="http://www.w3.org/1999/xlink" xlink:href="MW351401" ext-link-type="gen" xlink:type="simple">MW351401</ext-link>
                </td><td rowspan="1" colspan="1" style="color: #427bbe">
                  <ext-link xmlns:xlink="http://www.w3.org/1999/xlink" xlink:href="MW351057" ext-link-type="gen" xlink:type="simple">MW351057</ext-link>
                </td></tr><tr><td rowspan="1" colspan="1"><italic><tp:taxon-name><tp:taxon-name-part taxon-name-part-type="genus" reg="Novochares">N.</tp:taxon-name-part><tp:taxon-name-part taxon-name-part-type="species" reg="abbreviatus">abbreviatus</tp:taxon-name-part></tp:taxon-name></italic> group</td><td rowspan="1" colspan="1">SLE1193</td><td rowspan="1" colspan="1">Venezuela: Amazonas</td><td rowspan="1" colspan="1" style="color: #427bbe">
                  <ext-link xmlns:xlink="http://www.w3.org/1999/xlink" xlink:href="OQ918520" ext-link-type="gen" xlink:type="simple">OQ918520</ext-link>
                </td><td rowspan="1" colspan="1">N/A</td></tr><tr><td rowspan="1" colspan="1"><italic><tp:taxon-name><tp:taxon-name-part taxon-name-part-type="genus" reg="Novochares">N.</tp:taxon-name-part><tp:taxon-name-part taxon-name-part-type="species" reg="abbreviatus">abbreviatus</tp:taxon-name-part></tp:taxon-name></italic> group</td><td rowspan="1" colspan="1">SLE1203</td><td rowspan="1" colspan="1">Venezuela: Amazonas</td><td rowspan="1" colspan="1" style="color: #427bbe">
                  <ext-link xmlns:xlink="http://www.w3.org/1999/xlink" xlink:href="OQ918521" ext-link-type="gen" xlink:type="simple">OQ918521</ext-link>
                </td><td rowspan="1" colspan="1" style="color: #427bbe">
                  <ext-link xmlns:xlink="http://www.w3.org/1999/xlink" xlink:href="OQ919216" ext-link-type="gen" xlink:type="simple">OQ919216</ext-link>
                </td></tr><tr><td rowspan="1" colspan="1"><italic><tp:taxon-name><tp:taxon-name-part taxon-name-part-type="genus" reg="Novochares">N.</tp:taxon-name-part><tp:taxon-name-part taxon-name-part-type="species" reg="abbreviatus">abbreviatus</tp:taxon-name-part></tp:taxon-name></italic> group</td><td rowspan="1" colspan="1">SLE1271</td><td rowspan="1" colspan="1">Brazil: Amazonas</td><td rowspan="1" colspan="1" style="color: #427bbe">
                  <ext-link xmlns:xlink="http://www.w3.org/1999/xlink" xlink:href="OQ918522" ext-link-type="gen" xlink:type="simple">OQ918522</ext-link>
                </td><td rowspan="1" colspan="1">N/A</td></tr><tr><td rowspan="1" colspan="1"><italic><tp:taxon-name><tp:taxon-name-part taxon-name-part-type="genus" reg="Novochares">N.</tp:taxon-name-part><tp:taxon-name-part taxon-name-part-type="species" reg="abbreviatus">abbreviatus</tp:taxon-name-part></tp:taxon-name></italic> group</td><td rowspan="1" colspan="1">SLE1837</td><td rowspan="1" colspan="1">Brazil: Mato Grosso do Sul</td><td rowspan="1" colspan="1" style="color: #427bbe">
                  <ext-link xmlns:xlink="http://www.w3.org/1999/xlink" xlink:href="OQ918523" ext-link-type="gen" xlink:type="simple">OQ918523</ext-link>
                </td><td rowspan="1" colspan="1" style="color: #427bbe">
                  <ext-link xmlns:xlink="http://www.w3.org/1999/xlink" xlink:href="OQ919217" ext-link-type="gen" xlink:type="simple">OQ919217</ext-link>
                </td></tr><tr><td rowspan="1" colspan="1"><italic><tp:taxon-name><tp:taxon-name-part taxon-name-part-type="genus" reg="Novochares">N.</tp:taxon-name-part><tp:taxon-name-part taxon-name-part-type="species" reg="abbreviatus">abbreviatus</tp:taxon-name-part></tp:taxon-name></italic> group</td><td rowspan="1" colspan="1">SLE2006</td><td rowspan="1" colspan="1">Brazil: Rondônia</td><td rowspan="1" colspan="1" style="color: #427bbe">
                  <ext-link xmlns:xlink="http://www.w3.org/1999/xlink" xlink:href="OQ918524" ext-link-type="gen" xlink:type="simple">OQ918524</ext-link>
                </td><td rowspan="1" colspan="1" style="color: #427bbe">
                  <ext-link xmlns:xlink="http://www.w3.org/1999/xlink" xlink:href="OQ919218" ext-link-type="gen" xlink:type="simple">OQ919218</ext-link>
                </td></tr><tr><td rowspan="1" colspan="1"><italic><tp:taxon-name><tp:taxon-name-part taxon-name-part-type="genus" reg="Novochares">N.</tp:taxon-name-part><tp:taxon-name-part taxon-name-part-type="species" reg="abbreviatus">abbreviatus</tp:taxon-name-part></tp:taxon-name></italic> group</td><td rowspan="1" colspan="1">SLE2099</td><td rowspan="1" colspan="1">Brazil: Roraima</td><td rowspan="1" colspan="1" style="color: #427bbe">
                  <ext-link xmlns:xlink="http://www.w3.org/1999/xlink" xlink:href="OQ918526" ext-link-type="gen" xlink:type="simple">OQ918526</ext-link>
                </td><td rowspan="1" colspan="1" style="color: #427bbe">
                  <ext-link xmlns:xlink="http://www.w3.org/1999/xlink" xlink:href="OQ919220" ext-link-type="gen" xlink:type="simple">OQ919220</ext-link>
                </td></tr><tr><td rowspan="1" colspan="1"><italic><tp:taxon-name><tp:taxon-name-part taxon-name-part-type="genus" reg="Novochares">N.</tp:taxon-name-part><tp:taxon-name-part taxon-name-part-type="species" reg="abbreviatus">abbreviatus</tp:taxon-name-part></tp:taxon-name></italic> group</td><td rowspan="1" colspan="1">SLE2468</td><td rowspan="1" colspan="1">Peru: Madre de Dios</td><td rowspan="1" colspan="1" style="color: #427bbe">
                  <ext-link xmlns:xlink="http://www.w3.org/1999/xlink" xlink:href="OQ918528" ext-link-type="gen" xlink:type="simple">OQ918528</ext-link>
                </td><td rowspan="1" colspan="1" style="color: #427bbe">
                  <ext-link xmlns:xlink="http://www.w3.org/1999/xlink" xlink:href="OQ919222" ext-link-type="gen" xlink:type="simple">OQ919222</ext-link>
                </td></tr><tr><td rowspan="1" colspan="1"><italic><tp:taxon-name><tp:taxon-name-part taxon-name-part-type="genus" reg="Novochares">N.</tp:taxon-name-part><tp:taxon-name-part taxon-name-part-type="species" reg="abbreviatus">abbreviatus</tp:taxon-name-part></tp:taxon-name></italic> group</td><td rowspan="1" colspan="1">SLE1197</td><td rowspan="1" colspan="1">Venezuela: Guárico</td><td rowspan="1" colspan="1" style="color: #427bbe">
                  <ext-link xmlns:xlink="http://www.w3.org/1999/xlink" xlink:href="MW351399" ext-link-type="gen" xlink:type="simple">MW351399</ext-link>
                </td><td rowspan="1" colspan="1" style="color: #427bbe">
                  <ext-link xmlns:xlink="http://www.w3.org/1999/xlink" xlink:href="MW351055" ext-link-type="gen" xlink:type="simple">MW351055</ext-link>
                </td></tr><tr><td rowspan="1" colspan="1">
                  <italic>
                    <tp:taxon-name><tp:taxon-name-part taxon-name-part-type="genus" reg="Novochares">N.</tp:taxon-name-part><tp:taxon-name-part taxon-name-part-type="species" reg="baca">baca</tp:taxon-name-part></tp:taxon-name>
                  </italic>
                </td><td rowspan="1" colspan="1">SLE1513</td><td rowspan="1" colspan="1">Brazil: Pará</td><td rowspan="1" colspan="1" style="color: #427bbe">
                  <ext-link xmlns:xlink="http://www.w3.org/1999/xlink" xlink:href="OQ918480" ext-link-type="gen" xlink:type="simple">OQ918480</ext-link>
                </td><td rowspan="1" colspan="1" style="color: #427bbe">
                  <ext-link xmlns:xlink="http://www.w3.org/1999/xlink" xlink:href="OQ919177" ext-link-type="gen" xlink:type="simple">OQ919177</ext-link>
                </td></tr><tr><td rowspan="1" colspan="1">
                  <italic>
                    <tp:taxon-name><tp:taxon-name-part taxon-name-part-type="genus" reg="Novochares">N.</tp:taxon-name-part><tp:taxon-name-part taxon-name-part-type="species" reg="baca">baca</tp:taxon-name-part></tp:taxon-name>
                  </italic>
                </td><td rowspan="1" colspan="1">SLE1617</td><td rowspan="1" colspan="1">Brazil: Pará</td><td rowspan="1" colspan="1" style="color: #427bbe">
                  <ext-link xmlns:xlink="http://www.w3.org/1999/xlink" xlink:href="OQ918481" ext-link-type="gen" xlink:type="simple">OQ918481</ext-link>
                </td><td rowspan="1" colspan="1" style="color: #427bbe">
                  <ext-link xmlns:xlink="http://www.w3.org/1999/xlink" xlink:href="OQ919178" ext-link-type="gen" xlink:type="simple">OQ919178</ext-link>
                </td></tr><tr><td rowspan="1" colspan="1">
                  <italic>
                    <tp:taxon-name><tp:taxon-name-part taxon-name-part-type="genus" reg="Novochares">N.</tp:taxon-name-part><tp:taxon-name-part taxon-name-part-type="species" reg="baca">baca</tp:taxon-name-part></tp:taxon-name>
                  </italic>
                </td><td rowspan="1" colspan="1">SLE2081</td><td rowspan="1" colspan="1">Brazil: Pará</td><td rowspan="1" colspan="1" style="color: #427bbe">
                  <ext-link xmlns:xlink="http://www.w3.org/1999/xlink" xlink:href="OQ918482" ext-link-type="gen" xlink:type="simple">OQ918482</ext-link>
                </td><td rowspan="1" colspan="1" style="color: #427bbe">
                  <ext-link xmlns:xlink="http://www.w3.org/1999/xlink" xlink:href="OQ919179" ext-link-type="gen" xlink:type="simple">OQ919179</ext-link>
                </td></tr><tr><td rowspan="1" colspan="1">
                  <italic>
                    <tp:taxon-name><tp:taxon-name-part taxon-name-part-type="genus" reg="Novochares">N.</tp:taxon-name-part><tp:taxon-name-part taxon-name-part-type="species" reg="baca">baca</tp:taxon-name-part></tp:taxon-name>
                  </italic>
                </td><td rowspan="1" colspan="1">SLE2137</td><td rowspan="1" colspan="1">Peru: Madre de Dios</td><td rowspan="1" colspan="1" style="color: #427bbe">
                  <ext-link xmlns:xlink="http://www.w3.org/1999/xlink" xlink:href="OQ918483" ext-link-type="gen" xlink:type="simple">OQ918483</ext-link>
                </td><td rowspan="1" colspan="1" style="color: #427bbe">
                  <ext-link xmlns:xlink="http://www.w3.org/1999/xlink" xlink:href="OQ919180" ext-link-type="gen" xlink:type="simple">OQ919180</ext-link>
                </td></tr><tr><td rowspan="1" colspan="1">
                  <italic>
                    <tp:taxon-name><tp:taxon-name-part taxon-name-part-type="genus" reg="Novochares">N.</tp:taxon-name-part><tp:taxon-name-part taxon-name-part-type="species" reg="baca">baca</tp:taxon-name-part></tp:taxon-name>
                  </italic>
                </td><td rowspan="1" colspan="1">SLE1162</td><td rowspan="1" colspan="1">Suriname: Sipaliwini</td><td rowspan="1" colspan="1" style="color: #427bbe">
                  <ext-link xmlns:xlink="http://www.w3.org/1999/xlink" xlink:href="MW351394" ext-link-type="gen" xlink:type="simple">MW351394</ext-link>
                </td><td rowspan="1" colspan="1" style="color: #427bbe">
                  <ext-link xmlns:xlink="http://www.w3.org/1999/xlink" xlink:href="MW351050" ext-link-type="gen" xlink:type="simple">MW351050</ext-link>
                </td></tr><tr><td rowspan="1" colspan="1">
                  <italic>
                    <tp:taxon-name><tp:taxon-name-part taxon-name-part-type="genus" reg="Novochares">N.</tp:taxon-name-part><tp:taxon-name-part taxon-name-part-type="species" reg="clavieri">clavieri</tp:taxon-name-part></tp:taxon-name>
                  </italic>
                </td><td rowspan="1" colspan="1">SLE1514</td><td rowspan="1" colspan="1">Brazil: Pará</td><td rowspan="1" colspan="1" style="color: #427bbe">
                  <ext-link xmlns:xlink="http://www.w3.org/1999/xlink" xlink:href="OQ918484" ext-link-type="gen" xlink:type="simple">OQ918484</ext-link>
                </td><td rowspan="1" colspan="1" style="color: #427bbe">
                  <ext-link xmlns:xlink="http://www.w3.org/1999/xlink" xlink:href="OQ919181" ext-link-type="gen" xlink:type="simple">OQ919181</ext-link>
                </td></tr><tr><td rowspan="1" colspan="1">
                  <italic>
                    <tp:taxon-name><tp:taxon-name-part taxon-name-part-type="genus" reg="Novochares">N.</tp:taxon-name-part><tp:taxon-name-part taxon-name-part-type="species" reg="clavieri">clavieri</tp:taxon-name-part></tp:taxon-name>
                  </italic>
                </td><td rowspan="1" colspan="1">SLE2085</td><td rowspan="1" colspan="1">Brazil: Amapá</td><td rowspan="1" colspan="1" style="color: #427bbe">
                  <ext-link xmlns:xlink="http://www.w3.org/1999/xlink" xlink:href="OQ918485" ext-link-type="gen" xlink:type="simple">OQ918485</ext-link>
                </td><td rowspan="1" colspan="1" style="color: #427bbe">
                  <ext-link xmlns:xlink="http://www.w3.org/1999/xlink" xlink:href="OQ919182" ext-link-type="gen" xlink:type="simple">OQ919182</ext-link>
                </td></tr><tr><td rowspan="1" colspan="1">
                  <italic>
                    <tp:taxon-name><tp:taxon-name-part taxon-name-part-type="genus" reg="Novochares">N.</tp:taxon-name-part><tp:taxon-name-part taxon-name-part-type="species" reg="clavieri">clavieri</tp:taxon-name-part></tp:taxon-name>
                  </italic>
                </td><td rowspan="1" colspan="1">SLE2420</td><td rowspan="1" colspan="1">French Guiana</td><td rowspan="1" colspan="1" style="color: #427bbe">
                  <ext-link xmlns:xlink="http://www.w3.org/1999/xlink" xlink:href="OQ918486" ext-link-type="gen" xlink:type="simple">OQ918486</ext-link>
                </td><td rowspan="1" colspan="1" style="color: #427bbe">
                  <ext-link xmlns:xlink="http://www.w3.org/1999/xlink" xlink:href="OQ919183" ext-link-type="gen" xlink:type="simple">OQ919183</ext-link>
                </td></tr><tr><td rowspan="1" colspan="1">
                  <italic>
                    <tp:taxon-name><tp:taxon-name-part taxon-name-part-type="genus" reg="Novochares">N.</tp:taxon-name-part><tp:taxon-name-part taxon-name-part-type="species" reg="cochlearis">cochlearis</tp:taxon-name-part></tp:taxon-name>
                  </italic>
                </td><td rowspan="1" colspan="1">SLE1175</td><td rowspan="1" colspan="1">Venezuela: Monagas</td><td rowspan="1" colspan="1" style="color: #427bbe">
                  <ext-link xmlns:xlink="http://www.w3.org/1999/xlink" xlink:href="OQ918487" ext-link-type="gen" xlink:type="simple">OQ918487</ext-link>
                </td><td rowspan="1" colspan="1" style="color: #427bbe">
                  <ext-link xmlns:xlink="http://www.w3.org/1999/xlink" xlink:href="OQ919184" ext-link-type="gen" xlink:type="simple">OQ919184</ext-link>
                </td></tr><tr><td rowspan="1" colspan="1">
                  <italic>
                    <tp:taxon-name><tp:taxon-name-part taxon-name-part-type="genus" reg="Novochares">N.</tp:taxon-name-part><tp:taxon-name-part taxon-name-part-type="species" reg="cochlearis">cochlearis</tp:taxon-name-part></tp:taxon-name>
                  </italic>
                </td><td rowspan="1" colspan="1">SLE1628</td><td rowspan="1" colspan="1">Brazil: Bahia</td><td rowspan="1" colspan="1" style="color: #427bbe">
                  <ext-link xmlns:xlink="http://www.w3.org/1999/xlink" xlink:href="OQ918488" ext-link-type="gen" xlink:type="simple">OQ918488</ext-link>
                </td><td rowspan="1" colspan="1" style="color: #427bbe">
                  <ext-link xmlns:xlink="http://www.w3.org/1999/xlink" xlink:href="OQ919185" ext-link-type="gen" xlink:type="simple">OQ919185</ext-link>
                </td></tr><tr><td rowspan="1" colspan="1">
                  <italic>
                    <tp:taxon-name><tp:taxon-name-part taxon-name-part-type="genus" reg="Novochares">N.</tp:taxon-name-part><tp:taxon-name-part taxon-name-part-type="species" reg="cochlearis">cochlearis</tp:taxon-name-part></tp:taxon-name>
                  </italic>
                </td><td rowspan="1" colspan="1">SLE1922</td><td rowspan="1" colspan="1">Brazil: Amapá</td><td rowspan="1" colspan="1" style="color: #427bbe">
                  <ext-link xmlns:xlink="http://www.w3.org/1999/xlink" xlink:href="OQ918489" ext-link-type="gen" xlink:type="simple">OQ918489</ext-link>
                </td><td rowspan="1" colspan="1" style="color: #427bbe">
                  <ext-link xmlns:xlink="http://www.w3.org/1999/xlink" xlink:href="OQ919186" ext-link-type="gen" xlink:type="simple">OQ919186</ext-link>
                </td></tr><tr><td rowspan="1" colspan="1">
                  <italic>
                    <tp:taxon-name><tp:taxon-name-part taxon-name-part-type="genus" reg="Novochares">N.</tp:taxon-name-part><tp:taxon-name-part taxon-name-part-type="species" reg="cochlearis">cochlearis</tp:taxon-name-part></tp:taxon-name>
                  </italic>
                </td><td rowspan="1" colspan="1">SLE2080</td><td rowspan="1" colspan="1">Brazil: Minas Gerais</td><td rowspan="1" colspan="1" style="color: #427bbe">
                  <ext-link xmlns:xlink="http://www.w3.org/1999/xlink" xlink:href="OQ918490" ext-link-type="gen" xlink:type="simple">OQ918490</ext-link>
                </td><td rowspan="1" colspan="1" style="color: #427bbe">
                  <ext-link xmlns:xlink="http://www.w3.org/1999/xlink" xlink:href="OQ919187" ext-link-type="gen" xlink:type="simple">OQ919187</ext-link>
                </td></tr><tr><td rowspan="1" colspan="1">
                  <italic>
                    <tp:taxon-name><tp:taxon-name-part taxon-name-part-type="genus" reg="Novochares">N.</tp:taxon-name-part><tp:taxon-name-part taxon-name-part-type="species" reg="cochlearis">cochlearis</tp:taxon-name-part></tp:taxon-name>
                  </italic>
                </td><td rowspan="1" colspan="1">SLE2412</td><td rowspan="1" colspan="1">French Guiana</td><td rowspan="1" colspan="1" style="color: #427bbe">
                  <ext-link xmlns:xlink="http://www.w3.org/1999/xlink" xlink:href="OQ918491" ext-link-type="gen" xlink:type="simple">OQ918491</ext-link>
                </td><td rowspan="1" colspan="1">N/A</td></tr><tr><td rowspan="1" colspan="1">
                  <italic>
                    <tp:taxon-name><tp:taxon-name-part taxon-name-part-type="genus" reg="Novochares">N.</tp:taxon-name-part><tp:taxon-name-part taxon-name-part-type="species" reg="cochlearis">cochlearis</tp:taxon-name-part></tp:taxon-name>
                  </italic>
                </td><td rowspan="1" colspan="1">SLE1196</td><td rowspan="1" colspan="1">Venezuela: Guárico</td><td rowspan="1" colspan="1" style="color: #427bbe">
                  <ext-link xmlns:xlink="http://www.w3.org/1999/xlink" xlink:href="MW351398" ext-link-type="gen" xlink:type="simple">MW351398</ext-link>
                </td><td rowspan="1" colspan="1" style="color: #427bbe">
                  <ext-link xmlns:xlink="http://www.w3.org/1999/xlink" xlink:href="MW351054" ext-link-type="gen" xlink:type="simple">MW351054</ext-link>
                </td></tr><tr><td rowspan="1" colspan="1">
                  <italic>
                    <tp:taxon-name><tp:taxon-name-part taxon-name-part-type="genus" reg="Novochares">N.</tp:taxon-name-part><tp:taxon-name-part taxon-name-part-type="species" reg="coya">coya</tp:taxon-name-part></tp:taxon-name>
                  </italic>
                </td><td rowspan="1" colspan="1">SLE1218</td><td rowspan="1" colspan="1">Guyana: Region 8</td><td rowspan="1" colspan="1" style="color: #427bbe">
                  <ext-link xmlns:xlink="http://www.w3.org/1999/xlink" xlink:href="MW351402" ext-link-type="gen" xlink:type="simple">MW351402</ext-link>
                </td><td rowspan="1" colspan="1" style="color: #427bbe">
                  <ext-link xmlns:xlink="http://www.w3.org/1999/xlink" xlink:href="MW351058" ext-link-type="gen" xlink:type="simple">MW351058</ext-link>
                </td></tr><tr><td rowspan="1" colspan="1">
                  <italic>
                    <tp:taxon-name><tp:taxon-name-part taxon-name-part-type="genus" reg="Novochares">N.</tp:taxon-name-part><tp:taxon-name-part taxon-name-part-type="species" reg="coya">coya</tp:taxon-name-part></tp:taxon-name>
                  </italic>
                </td><td rowspan="1" colspan="1">SLE2463</td><td rowspan="1" colspan="1">Peru: Madre de Dios</td><td rowspan="1" colspan="1" style="color: #427bbe">
                  <ext-link xmlns:xlink="http://www.w3.org/1999/xlink" xlink:href="OQ918492" ext-link-type="gen" xlink:type="simple">OQ918492</ext-link>
                </td><td rowspan="1" colspan="1" style="color: #427bbe">
                  <ext-link xmlns:xlink="http://www.w3.org/1999/xlink" xlink:href="OQ919188" ext-link-type="gen" xlink:type="simple">OQ919188</ext-link>
                </td></tr><tr><td rowspan="1" colspan="1">
                  <italic>
                    <tp:taxon-name><tp:taxon-name-part taxon-name-part-type="genus" reg="Novochares">N.</tp:taxon-name-part><tp:taxon-name-part taxon-name-part-type="species" reg="danta">danta</tp:taxon-name-part></tp:taxon-name>
                  </italic>
                </td><td rowspan="1" colspan="1">SLE1399</td><td rowspan="1" colspan="1">Venezuela: Amazonas</td><td rowspan="1" colspan="1" style="color: #427bbe">
                  <ext-link xmlns:xlink="http://www.w3.org/1999/xlink" xlink:href="OQ918493" ext-link-type="gen" xlink:type="simple">OQ918493</ext-link>
                </td><td rowspan="1" colspan="1" style="color: #427bbe">
                  <ext-link xmlns:xlink="http://www.w3.org/1999/xlink" xlink:href="OQ919189" ext-link-type="gen" xlink:type="simple">OQ919189</ext-link>
                </td></tr><tr><td rowspan="1" colspan="1">
                  <italic>
                    <tp:taxon-name><tp:taxon-name-part taxon-name-part-type="genus" reg="Novochares">N.</tp:taxon-name-part><tp:taxon-name-part taxon-name-part-type="species" reg="dentatus">dentatus</tp:taxon-name-part></tp:taxon-name>
                  </italic>
                </td><td rowspan="1" colspan="1">SLE1188</td><td rowspan="1" colspan="1">Ecuador: Pastaza</td><td rowspan="1" colspan="1" style="color: #427bbe">
                  <ext-link xmlns:xlink="http://www.w3.org/1999/xlink" xlink:href="MW351396" ext-link-type="gen" xlink:type="simple">MW351396</ext-link>
                </td><td rowspan="1" colspan="1" style="color: #427bbe">
                  <ext-link xmlns:xlink="http://www.w3.org/1999/xlink" xlink:href="MW351052" ext-link-type="gen" xlink:type="simple">MW351052</ext-link>
                </td></tr><tr><td rowspan="1" colspan="1">
                  <italic>
                    <tp:taxon-name><tp:taxon-name-part taxon-name-part-type="genus" reg="Novochares">N.</tp:taxon-name-part><tp:taxon-name-part taxon-name-part-type="species" reg="dentatus">dentatus</tp:taxon-name-part></tp:taxon-name>
                  </italic>
                </td><td rowspan="1" colspan="1">SLE1199</td><td rowspan="1" colspan="1">Venezuela: Amazonas</td><td rowspan="1" colspan="1" style="color: #427bbe">
                  <ext-link xmlns:xlink="http://www.w3.org/1999/xlink" xlink:href="MW351400" ext-link-type="gen" xlink:type="simple">MW351400</ext-link>
                </td><td rowspan="1" colspan="1" style="color: #427bbe">
                  <ext-link xmlns:xlink="http://www.w3.org/1999/xlink" xlink:href="MW351056" ext-link-type="gen" xlink:type="simple">MW351056</ext-link>
                </td></tr><tr><td rowspan="1" colspan="1">
                  <italic>
                    <tp:taxon-name><tp:taxon-name-part taxon-name-part-type="genus" reg="Novochares">N.</tp:taxon-name-part><tp:taxon-name-part taxon-name-part-type="species" reg="duo">duo</tp:taxon-name-part></tp:taxon-name>
                  </italic>
                </td><td rowspan="1" colspan="1">SLE1209</td><td rowspan="1" colspan="1">Suriname: Sipaliwini</td><td rowspan="1" colspan="1">N/A</td><td rowspan="1" colspan="1" style="color: #427bbe">
                  <ext-link xmlns:xlink="http://www.w3.org/1999/xlink" xlink:href="OQ919190" ext-link-type="gen" xlink:type="simple">OQ919190</ext-link>
                </td></tr><tr><td rowspan="1" colspan="1">
                  <italic>
                    <tp:taxon-name><tp:taxon-name-part taxon-name-part-type="genus" reg="Novochares">N.</tp:taxon-name-part><tp:taxon-name-part taxon-name-part-type="species" reg="duo">duo</tp:taxon-name-part></tp:taxon-name>
                  </italic>
                </td><td rowspan="1" colspan="1">SLE1211</td><td rowspan="1" colspan="1">Suriname: Sipaliwini</td><td rowspan="1" colspan="1">N/A</td><td rowspan="1" colspan="1" style="color: #427bbe">
                  <ext-link xmlns:xlink="http://www.w3.org/1999/xlink" xlink:href="OQ919191" ext-link-type="gen" xlink:type="simple">OQ919191</ext-link>
                </td></tr><tr><td rowspan="1" colspan="1">
                  <italic>
                    <tp:taxon-name><tp:taxon-name-part taxon-name-part-type="genus" reg="Novochares">N.</tp:taxon-name-part><tp:taxon-name-part taxon-name-part-type="species" reg="duo">duo</tp:taxon-name-part></tp:taxon-name>
                  </italic>
                </td><td rowspan="1" colspan="1">SLE1242</td><td rowspan="1" colspan="1">Guyana: Region 8</td><td rowspan="1" colspan="1" style="color: #427bbe">
                  <ext-link xmlns:xlink="http://www.w3.org/1999/xlink" xlink:href="MW351405" ext-link-type="gen" xlink:type="simple">MW351405</ext-link>
                </td><td rowspan="1" colspan="1" style="color: #427bbe">
                  <ext-link xmlns:xlink="http://www.w3.org/1999/xlink" xlink:href="MW351061" ext-link-type="gen" xlink:type="simple">MW351061</ext-link>
                </td></tr><tr><td rowspan="1" colspan="1">
                  <italic>
                    <tp:taxon-name><tp:taxon-name-part taxon-name-part-type="genus" reg="Novochares">N.</tp:taxon-name-part><tp:taxon-name-part taxon-name-part-type="species" reg="duo">duo</tp:taxon-name-part></tp:taxon-name>
                  </italic>
                </td><td rowspan="1" colspan="1">SLE1906</td><td rowspan="1" colspan="1">Brazil: Amazonas</td><td rowspan="1" colspan="1" style="color: #427bbe">
                  <ext-link xmlns:xlink="http://www.w3.org/1999/xlink" xlink:href="OQ918494" ext-link-type="gen" xlink:type="simple">OQ918494</ext-link>
                </td><td rowspan="1" colspan="1" style="color: #427bbe">
                  <ext-link xmlns:xlink="http://www.w3.org/1999/xlink" xlink:href="OQ919192" ext-link-type="gen" xlink:type="simple">OQ919192</ext-link>
                </td></tr><tr><td rowspan="1" colspan="1">
                  <italic>
                    <tp:taxon-name><tp:taxon-name-part taxon-name-part-type="genus" reg="Novochares">N.</tp:taxon-name-part><tp:taxon-name-part taxon-name-part-type="species" reg="fernandezae">fernandezae</tp:taxon-name-part></tp:taxon-name>
                  </italic>
                </td><td rowspan="1" colspan="1">SLE1992</td><td rowspan="1" colspan="1">Brazil: Amazonas</td><td rowspan="1" colspan="1">N/A</td><td rowspan="1" colspan="1" style="color: #427bbe">
                  <ext-link xmlns:xlink="http://www.w3.org/1999/xlink" xlink:href="OQ919193" ext-link-type="gen" xlink:type="simple">OQ919193</ext-link>
                </td></tr><tr><td rowspan="1" colspan="1">
                  <italic>
                    <tp:taxon-name><tp:taxon-name-part taxon-name-part-type="genus" reg="Novochares">N.</tp:taxon-name-part><tp:taxon-name-part taxon-name-part-type="species" reg="fernandezae">fernandezae</tp:taxon-name-part></tp:taxon-name>
                  </italic>
                </td><td rowspan="1" colspan="1">SLE1099</td><td rowspan="1" colspan="1">Peru: Madre de Dios</td><td rowspan="1" colspan="1" style="color: #427bbe">
                  <ext-link xmlns:xlink="http://www.w3.org/1999/xlink" xlink:href="MW351368" ext-link-type="gen" xlink:type="simple">MW351368</ext-link>
                </td><td rowspan="1" colspan="1" style="color: #427bbe">
                  <ext-link xmlns:xlink="http://www.w3.org/1999/xlink" xlink:href="MW351025" ext-link-type="gen" xlink:type="simple">MW351025</ext-link>
                </td></tr><tr><td rowspan="1" colspan="1">
                  <italic>
                    <tp:taxon-name><tp:taxon-name-part taxon-name-part-type="genus" reg="Novochares">N.</tp:taxon-name-part><tp:taxon-name-part taxon-name-part-type="species" reg="florifer">florifer</tp:taxon-name-part></tp:taxon-name>
                  </italic>
                </td><td rowspan="1" colspan="1">SLE1991</td><td rowspan="1" colspan="1">Brazil: Amazonas</td><td rowspan="1" colspan="1" style="color: #427bbe">
                  <ext-link xmlns:xlink="http://www.w3.org/1999/xlink" xlink:href="OQ918495" ext-link-type="gen" xlink:type="simple">OQ918495</ext-link>
                </td><td rowspan="1" colspan="1" style="color: #427bbe">
                  <ext-link xmlns:xlink="http://www.w3.org/1999/xlink" xlink:href="OQ919194" ext-link-type="gen" xlink:type="simple">OQ919194</ext-link>
                </td></tr><tr><td rowspan="1" colspan="1">
                  <italic>
                    <tp:taxon-name><tp:taxon-name-part taxon-name-part-type="genus" reg="Novochares">N.</tp:taxon-name-part><tp:taxon-name-part taxon-name-part-type="species" reg="furcatus">furcatus</tp:taxon-name-part></tp:taxon-name>
                  </italic>
                </td><td rowspan="1" colspan="1">SLE1931</td><td rowspan="1" colspan="1">Brazil: Amazonas</td><td rowspan="1" colspan="1" style="color: #427bbe">
                  <ext-link xmlns:xlink="http://www.w3.org/1999/xlink" xlink:href="OQ918496" ext-link-type="gen" xlink:type="simple">OQ918496</ext-link>
                </td><td rowspan="1" colspan="1" style="color: #427bbe">
                  <ext-link xmlns:xlink="http://www.w3.org/1999/xlink" xlink:href="OQ919195" ext-link-type="gen" xlink:type="simple">OQ919195</ext-link>
                </td></tr><tr><td rowspan="1" colspan="1">
                  <italic>
                    <tp:taxon-name><tp:taxon-name-part taxon-name-part-type="genus" reg="Novochares">N.</tp:taxon-name-part><tp:taxon-name-part taxon-name-part-type="species" reg="furcatus">furcatus</tp:taxon-name-part></tp:taxon-name>
                  </italic>
                </td><td rowspan="1" colspan="1">SLE2103</td><td rowspan="1" colspan="1">Brazil: Mato Grosso do Sul</td><td rowspan="1" colspan="1" style="color: #427bbe">
                  <ext-link xmlns:xlink="http://www.w3.org/1999/xlink" xlink:href="OQ918497" ext-link-type="gen" xlink:type="simple">OQ918497</ext-link>
                </td><td rowspan="1" colspan="1" style="color: #427bbe">
                  <ext-link xmlns:xlink="http://www.w3.org/1999/xlink" xlink:href="OQ919196" ext-link-type="gen" xlink:type="simple">OQ919196</ext-link>
                </td></tr><tr><td rowspan="1" colspan="1">
                  <italic>
                    <tp:taxon-name><tp:taxon-name-part taxon-name-part-type="genus" reg="Novochares">N.</tp:taxon-name-part><tp:taxon-name-part taxon-name-part-type="species" reg="furcatus">furcatus</tp:taxon-name-part></tp:taxon-name>
                  </italic>
                </td><td rowspan="1" colspan="1">SLE1263</td><td rowspan="1" colspan="1">Brazil: Amazonas</td><td rowspan="1" colspan="1" style="color: #427bbe">
                  <ext-link xmlns:xlink="http://www.w3.org/1999/xlink" xlink:href="MW351376" ext-link-type="gen" xlink:type="simple">MW351376</ext-link>
                </td><td rowspan="1" colspan="1" style="color: #427bbe">
                  <ext-link xmlns:xlink="http://www.w3.org/1999/xlink" xlink:href="MW351032" ext-link-type="gen" xlink:type="simple">MW351032</ext-link>
                </td></tr><tr><td rowspan="1" colspan="1">
                  <italic>
                    <tp:taxon-name><tp:taxon-name-part taxon-name-part-type="genus" reg="Novochares">N.</tp:taxon-name-part><tp:taxon-name-part taxon-name-part-type="species" reg="garfo">garfo</tp:taxon-name-part></tp:taxon-name>
                  </italic>
                </td><td rowspan="1" colspan="1">SLE2003</td><td rowspan="1" colspan="1">Brazil: Rondônia</td><td rowspan="1" colspan="1" style="color: #427bbe">
                  <ext-link xmlns:xlink="http://www.w3.org/1999/xlink" xlink:href="OQ918498" ext-link-type="gen" xlink:type="simple">OQ918498</ext-link>
                </td><td rowspan="1" colspan="1" style="color: #427bbe">
                  <ext-link xmlns:xlink="http://www.w3.org/1999/xlink" xlink:href="OQ919197" ext-link-type="gen" xlink:type="simple">OQ919197</ext-link>
                </td></tr><tr><td rowspan="1" colspan="1">
                  <italic>
                    <tp:taxon-name><tp:taxon-name-part taxon-name-part-type="genus" reg="Novochares">N.</tp:taxon-name-part><tp:taxon-name-part taxon-name-part-type="species" reg="garfo">garfo</tp:taxon-name-part></tp:taxon-name>
                  </italic>
                </td><td rowspan="1" colspan="1">SLE2097</td><td rowspan="1" colspan="1">Brazil: Rondônia</td><td rowspan="1" colspan="1" style="color: #427bbe">
                  <ext-link xmlns:xlink="http://www.w3.org/1999/xlink" xlink:href="OQ918499" ext-link-type="gen" xlink:type="simple">OQ918499</ext-link>
                </td><td rowspan="1" colspan="1" style="color: #427bbe">
                  <ext-link xmlns:xlink="http://www.w3.org/1999/xlink" xlink:href="OQ919198" ext-link-type="gen" xlink:type="simple">OQ919198</ext-link>
                </td></tr><tr><td rowspan="1" colspan="1">
                  <italic>
                    <tp:taxon-name><tp:taxon-name-part taxon-name-part-type="genus" reg="Novochares">N.</tp:taxon-name-part><tp:taxon-name-part taxon-name-part-type="species" reg="geminus">geminus</tp:taxon-name-part></tp:taxon-name>
                  </italic>
                </td><td rowspan="1" colspan="1">SLE2092</td><td rowspan="1" colspan="1">Brazil: Mato Grosso do Sul</td><td rowspan="1" colspan="1" style="color: #427bbe">
                  <ext-link xmlns:xlink="http://www.w3.org/1999/xlink" xlink:href="OQ918500" ext-link-type="gen" xlink:type="simple">OQ918500</ext-link>
                </td><td rowspan="1" colspan="1" style="color: #427bbe">
                  <ext-link xmlns:xlink="http://www.w3.org/1999/xlink" xlink:href="OQ919199" ext-link-type="gen" xlink:type="simple">OQ919199</ext-link>
                </td></tr><tr><td rowspan="1" colspan="1">
                  <italic>
                    <tp:taxon-name><tp:taxon-name-part taxon-name-part-type="genus" reg="Novochares">N.</tp:taxon-name-part><tp:taxon-name-part taxon-name-part-type="species" reg="guadelupensis">guadelupensis</tp:taxon-name-part></tp:taxon-name>
                  </italic>
                </td><td rowspan="1" colspan="1">SLE1803</td><td rowspan="1" colspan="1">Suriname: Sipaliwini</td><td rowspan="1" colspan="1" style="color: #427bbe">
                  <ext-link xmlns:xlink="http://www.w3.org/1999/xlink" xlink:href="OQ918501" ext-link-type="gen" xlink:type="simple">OQ918501</ext-link>
                </td><td rowspan="1" colspan="1" style="color: #427bbe">
                  <ext-link xmlns:xlink="http://www.w3.org/1999/xlink" xlink:href="OQ919200" ext-link-type="gen" xlink:type="simple">OQ919200</ext-link>
                </td></tr><tr><td rowspan="1" colspan="1">
                  <italic>
                    <tp:taxon-name><tp:taxon-name-part taxon-name-part-type="genus" reg="Novochares">N.</tp:taxon-name-part><tp:taxon-name-part taxon-name-part-type="species" reg="guadelupensis">guadelupensis</tp:taxon-name-part></tp:taxon-name>
                  </italic>
                </td><td rowspan="1" colspan="1">SLE2117</td><td rowspan="1" colspan="1">Suriname: Sipaliwini</td><td rowspan="1" colspan="1" style="color: #427bbe">
                  <ext-link xmlns:xlink="http://www.w3.org/1999/xlink" xlink:href="OQ918502" ext-link-type="gen" xlink:type="simple">OQ918502</ext-link>
                </td><td rowspan="1" colspan="1" style="color: #427bbe">
                  <ext-link xmlns:xlink="http://www.w3.org/1999/xlink" xlink:href="OQ919201" ext-link-type="gen" xlink:type="simple">OQ919201</ext-link>
                </td></tr><tr><td rowspan="1" colspan="1">
                  <italic>
                    <tp:taxon-name><tp:taxon-name-part taxon-name-part-type="genus" reg="Novochares">N.</tp:taxon-name-part><tp:taxon-name-part taxon-name-part-type="species" reg="guadelupensis">guadelupensis</tp:taxon-name-part></tp:taxon-name>
                  </italic>
                </td><td rowspan="1" colspan="1">SLE2421</td><td rowspan="1" colspan="1">French Guiana</td><td rowspan="1" colspan="1" style="color: #427bbe">
                  <ext-link xmlns:xlink="http://www.w3.org/1999/xlink" xlink:href="OQ918503" ext-link-type="gen" xlink:type="simple">OQ918503</ext-link>
                </td><td rowspan="1" colspan="1" style="color: #427bbe">
                  <ext-link xmlns:xlink="http://www.w3.org/1999/xlink" xlink:href="OQ919202" ext-link-type="gen" xlink:type="simple">OQ919202</ext-link>
                </td></tr><tr><td rowspan="1" colspan="1">
                  <italic>
                    <tp:taxon-name><tp:taxon-name-part taxon-name-part-type="genus" reg="Novochares">N.</tp:taxon-name-part><tp:taxon-name-part taxon-name-part-type="species" reg="guadelupensis">guadelupensis</tp:taxon-name-part></tp:taxon-name>
                  </italic>
                </td><td rowspan="1" colspan="1">SLE1200</td><td rowspan="1" colspan="1">Guyana: Region 9</td><td rowspan="1" colspan="1" style="color: #427bbe">
                  <ext-link xmlns:xlink="http://www.w3.org/1999/xlink" xlink:href="MW351350" ext-link-type="gen" xlink:type="simple">MW351350</ext-link>
                </td><td rowspan="1" colspan="1" style="color: #427bbe">
                  <ext-link xmlns:xlink="http://www.w3.org/1999/xlink" xlink:href="MW351008" ext-link-type="gen" xlink:type="simple">MW351008</ext-link>
                </td></tr><tr><td rowspan="1" colspan="1">
                  <italic>
                    <tp:taxon-name><tp:taxon-name-part taxon-name-part-type="genus" reg="Novochares">N.</tp:taxon-name-part><tp:taxon-name-part taxon-name-part-type="species" reg="kawsay">kawsay</tp:taxon-name-part></tp:taxon-name>
                  </italic>
                </td><td rowspan="1" colspan="1">SLE2467</td><td rowspan="1" colspan="1">Peru: Madre de Dios</td><td rowspan="1" colspan="1" style="color: #427bbe">
                  <ext-link xmlns:xlink="http://www.w3.org/1999/xlink" xlink:href="OQ918504" ext-link-type="gen" xlink:type="simple">OQ918504</ext-link>
                </td><td rowspan="1" colspan="1" style="color: #427bbe">
                  <ext-link xmlns:xlink="http://www.w3.org/1999/xlink" xlink:href="OQ919203" ext-link-type="gen" xlink:type="simple">OQ919203</ext-link>
                </td></tr><tr><td rowspan="1" colspan="1">
                  <italic>
                    <tp:taxon-name><tp:taxon-name-part taxon-name-part-type="genus" reg="Novochares">N.</tp:taxon-name-part><tp:taxon-name-part taxon-name-part-type="species" reg="latus">latus</tp:taxon-name-part></tp:taxon-name>
                  </italic>
                </td><td rowspan="1" colspan="1">SLE2039</td><td rowspan="1" colspan="1">Brazil: Rondônia</td><td rowspan="1" colspan="1" style="color: #427bbe">
                  <ext-link xmlns:xlink="http://www.w3.org/1999/xlink" xlink:href="OQ918505" ext-link-type="gen" xlink:type="simple">OQ918505</ext-link>
                </td><td rowspan="1" colspan="1" style="color: #427bbe">
                  <ext-link xmlns:xlink="http://www.w3.org/1999/xlink" xlink:href="OQ919204" ext-link-type="gen" xlink:type="simple">OQ919204</ext-link>
                </td></tr><tr><td rowspan="1" colspan="1">
                  <italic>
                    <tp:taxon-name><tp:taxon-name-part taxon-name-part-type="genus" reg="Novochares">N.</tp:taxon-name-part><tp:taxon-name-part taxon-name-part-type="species" reg="minor">minor</tp:taxon-name-part></tp:taxon-name>
                  </italic>
                </td><td rowspan="1" colspan="1">SLE2143</td><td rowspan="1" colspan="1">Peru: Loreto</td><td rowspan="1" colspan="1" style="color: #427bbe">
                  <ext-link xmlns:xlink="http://www.w3.org/1999/xlink" xlink:href="OQ918506" ext-link-type="gen" xlink:type="simple">OQ918506</ext-link>
                </td><td rowspan="1" colspan="1" style="color: #427bbe">
                  <ext-link xmlns:xlink="http://www.w3.org/1999/xlink" xlink:href="OQ919205" ext-link-type="gen" xlink:type="simple">OQ919205</ext-link>
                </td></tr><tr><td rowspan="1" colspan="1">
                  <italic>
                    <tp:taxon-name><tp:taxon-name-part taxon-name-part-type="genus" reg="Novochares">N.</tp:taxon-name-part><tp:taxon-name-part taxon-name-part-type="species" reg="minor">minor</tp:taxon-name-part></tp:taxon-name>
                  </italic>
                </td><td rowspan="1" colspan="1">SLE535</td><td rowspan="1" colspan="1">Suriname: Para</td><td rowspan="1" colspan="1" style="color: #427bbe">
                  <ext-link xmlns:xlink="http://www.w3.org/1999/xlink" xlink:href="MW351360" ext-link-type="gen" xlink:type="simple">MW351360</ext-link>
                </td><td rowspan="1" colspan="1" style="color: #427bbe">
                  <ext-link xmlns:xlink="http://www.w3.org/1999/xlink" xlink:href="MW351018" ext-link-type="gen" xlink:type="simple">MW351018</ext-link>
                </td></tr><tr><td rowspan="1" colspan="1">
                  <italic>
                    <tp:taxon-name><tp:taxon-name-part taxon-name-part-type="genus" reg="Novochares">N.</tp:taxon-name-part><tp:taxon-name-part taxon-name-part-type="species" reg="mura">mura</tp:taxon-name-part></tp:taxon-name>
                  </italic>
                </td><td rowspan="1" colspan="1">SLE1973</td><td rowspan="1" colspan="1">Brazil: Amazonas</td><td rowspan="1" colspan="1" style="color: #427bbe">
                  <ext-link xmlns:xlink="http://www.w3.org/1999/xlink" xlink:href="OQ918507" ext-link-type="gen" xlink:type="simple">OQ918507</ext-link>
                </td><td rowspan="1" colspan="1" style="color: #427bbe">
                  <ext-link xmlns:xlink="http://www.w3.org/1999/xlink" xlink:href="OQ919206" ext-link-type="gen" xlink:type="simple">OQ919206</ext-link>
                </td></tr><tr><td rowspan="1" colspan="1">
                  <italic>
                    <tp:taxon-name><tp:taxon-name-part taxon-name-part-type="genus" reg="Novochares">N.</tp:taxon-name-part><tp:taxon-name-part taxon-name-part-type="species" reg="orchis">orchis</tp:taxon-name-part></tp:taxon-name>
                  </italic>
                </td><td rowspan="1" colspan="1">SLE1851</td><td rowspan="1" colspan="1">Brazil: Amapá</td><td rowspan="1" colspan="1" style="color: #427bbe">
                  <ext-link xmlns:xlink="http://www.w3.org/1999/xlink" xlink:href="OQ918508" ext-link-type="gen" xlink:type="simple">OQ918508</ext-link>
                </td><td rowspan="1" colspan="1" style="color: #427bbe">
                  <ext-link xmlns:xlink="http://www.w3.org/1999/xlink" xlink:href="OQ919207" ext-link-type="gen" xlink:type="simple">OQ919207</ext-link>
                </td></tr><tr><td rowspan="1" colspan="1">
                  <italic>
                    <tp:taxon-name><tp:taxon-name-part taxon-name-part-type="genus" reg="Novochares">N.</tp:taxon-name-part><tp:taxon-name-part taxon-name-part-type="species" reg="orchis">orchis</tp:taxon-name-part></tp:taxon-name>
                  </italic>
                </td><td rowspan="1" colspan="1">SLE2415</td><td rowspan="1" colspan="1">French Guiana</td><td rowspan="1" colspan="1" style="color: #427bbe">
                  <ext-link xmlns:xlink="http://www.w3.org/1999/xlink" xlink:href="OQ918509" ext-link-type="gen" xlink:type="simple">OQ918509</ext-link>
                </td><td rowspan="1" colspan="1">N/A</td></tr><tr><td rowspan="1" colspan="1">
                  <italic>
                    <tp:taxon-name><tp:taxon-name-part taxon-name-part-type="genus" reg="Novochares">N.</tp:taxon-name-part><tp:taxon-name-part taxon-name-part-type="species" reg="orchis">orchis</tp:taxon-name-part></tp:taxon-name>
                  </italic>
                </td><td rowspan="1" colspan="1">SLE1214</td><td rowspan="1" colspan="1">Suriname: Sipaliwini</td><td rowspan="1" colspan="1" style="color: #427bbe">
                  <ext-link xmlns:xlink="http://www.w3.org/1999/xlink" xlink:href="MW351375" ext-link-type="gen" xlink:type="simple">MW351375</ext-link>
                </td><td rowspan="1" colspan="1" style="color: #427bbe">
                  <ext-link xmlns:xlink="http://www.w3.org/1999/xlink" xlink:href="MW351031" ext-link-type="gen" xlink:type="simple">MW351031</ext-link>
                </td></tr><tr><td rowspan="1" colspan="1">
                  <italic>
                    <tp:taxon-name><tp:taxon-name-part taxon-name-part-type="genus" reg="Novochares">N.</tp:taxon-name-part><tp:taxon-name-part taxon-name-part-type="species" reg="piaroa">piaroa</tp:taxon-name-part></tp:taxon-name>
                  </italic>
                </td><td rowspan="1" colspan="1">SLE1194</td><td rowspan="1" colspan="1">Venezuela: Amazonas</td><td rowspan="1" colspan="1">N/A</td><td rowspan="1" colspan="1" style="color: #427bbe">
                  <ext-link xmlns:xlink="http://www.w3.org/1999/xlink" xlink:href="OQ919208" ext-link-type="gen" xlink:type="simple">OQ919208</ext-link>
                </td></tr><tr><td rowspan="1" colspan="1">
                  <italic>
                    <tp:taxon-name><tp:taxon-name-part taxon-name-part-type="genus" reg="Novochares">N.</tp:taxon-name-part><tp:taxon-name-part taxon-name-part-type="species" reg="pilatus">pilatus</tp:taxon-name-part></tp:taxon-name>
                  </italic>
                </td><td rowspan="1" colspan="1">SLE1204</td><td rowspan="1" colspan="1">Venezuela: Bolívar</td><td rowspan="1" colspan="1" style="color: #427bbe">
                  <ext-link xmlns:xlink="http://www.w3.org/1999/xlink" xlink:href="OQ918510" ext-link-type="gen" xlink:type="simple">OQ918510</ext-link>
                </td><td rowspan="1" colspan="1" style="color: #427bbe">
                  <ext-link xmlns:xlink="http://www.w3.org/1999/xlink" xlink:href="OQ919209" ext-link-type="gen" xlink:type="simple">OQ919209</ext-link>
                </td></tr><tr><td rowspan="1" colspan="1">
                  <italic>
                    <tp:taxon-name><tp:taxon-name-part taxon-name-part-type="genus" reg="Novochares">N.</tp:taxon-name-part><tp:taxon-name-part taxon-name-part-type="species" reg="pilatus">pilatus</tp:taxon-name-part></tp:taxon-name>
                  </italic>
                </td><td rowspan="1" colspan="1">SLE1241</td><td rowspan="1" colspan="1">Venezuela: Barinas</td><td rowspan="1" colspan="1" style="color: #427bbe">
                  <ext-link xmlns:xlink="http://www.w3.org/1999/xlink" xlink:href="MW351404" ext-link-type="gen" xlink:type="simple">MW351404</ext-link>
                </td><td rowspan="1" colspan="1" style="color: #427bbe">
                  <ext-link xmlns:xlink="http://www.w3.org/1999/xlink" xlink:href="MW351060" ext-link-type="gen" xlink:type="simple">MW351060</ext-link>
                </td></tr><tr><td rowspan="1" colspan="1">
                  <italic>
                    <tp:taxon-name><tp:taxon-name-part taxon-name-part-type="genus" reg="Novochares">N.</tp:taxon-name-part><tp:taxon-name-part taxon-name-part-type="species" reg="punctatostriatus">punctatostriatus</tp:taxon-name-part></tp:taxon-name>
                  </italic>
                </td><td rowspan="1" colspan="1">SLE1098</td><td rowspan="1" colspan="1">Peru: Madre de Dios</td><td rowspan="1" colspan="1" style="color: #427bbe">
                  <ext-link xmlns:xlink="http://www.w3.org/1999/xlink" xlink:href="MW351393" ext-link-type="gen" xlink:type="simple">MW351393</ext-link>
                </td><td rowspan="1" colspan="1" style="color: #427bbe">
                  <ext-link xmlns:xlink="http://www.w3.org/1999/xlink" xlink:href="MW351049" ext-link-type="gen" xlink:type="simple">MW351049</ext-link>
                </td></tr><tr><td rowspan="1" colspan="1">
                  <italic>
                    <tp:taxon-name><tp:taxon-name-part taxon-name-part-type="genus" reg="Novochares">N.</tp:taxon-name-part><tp:taxon-name-part taxon-name-part-type="species" reg="punctatostriatus">punctatostriatus</tp:taxon-name-part></tp:taxon-name>
                  </italic>
                </td><td rowspan="1" colspan="1">SLE1191</td><td rowspan="1" colspan="1">Bolivia: Santa Cruz</td><td rowspan="1" colspan="1" style="color: #427bbe">
                  <ext-link xmlns:xlink="http://www.w3.org/1999/xlink" xlink:href="MW351397" ext-link-type="gen" xlink:type="simple">MW351397</ext-link>
                </td><td rowspan="1" colspan="1" style="color: #427bbe">
                  <ext-link xmlns:xlink="http://www.w3.org/1999/xlink" xlink:href="MW351053" ext-link-type="gen" xlink:type="simple">MW351053</ext-link>
                </td></tr><tr><td rowspan="1" colspan="1">
                  <italic>
                    <tp:taxon-name><tp:taxon-name-part taxon-name-part-type="genus" reg="Novochares">N.</tp:taxon-name-part><tp:taxon-name-part taxon-name-part-type="species" reg="punctatostriatus">punctatostriatus</tp:taxon-name-part></tp:taxon-name>
                  </italic>
                </td><td rowspan="1" colspan="1">SLE1802</td><td rowspan="1" colspan="1">Suriname: Sipaliwini</td><td rowspan="1" colspan="1" style="color: #427bbe">
                  <ext-link xmlns:xlink="http://www.w3.org/1999/xlink" xlink:href="OQ918513" ext-link-type="gen" xlink:type="simple">OQ918513</ext-link>
                </td><td rowspan="1" colspan="1" style="color: #427bbe">
                  <ext-link xmlns:xlink="http://www.w3.org/1999/xlink" xlink:href="OQ919212" ext-link-type="gen" xlink:type="simple">OQ919212</ext-link>
                </td></tr><tr><td rowspan="1" colspan="1">
                  <italic>
                    <tp:taxon-name><tp:taxon-name-part taxon-name-part-type="genus" reg="Novochares">N.</tp:taxon-name-part><tp:taxon-name-part taxon-name-part-type="species" reg="punctatostriatus">punctatostriatus</tp:taxon-name-part></tp:taxon-name>
                  </italic>
                </td><td rowspan="1" colspan="1">SLE1969</td><td rowspan="1" colspan="1">Brazil: Amazonas</td><td rowspan="1" colspan="1" style="color: #427bbe">
                  <ext-link xmlns:xlink="http://www.w3.org/1999/xlink" xlink:href="OQ918514" ext-link-type="gen" xlink:type="simple">OQ918514</ext-link>
                </td><td rowspan="1" colspan="1">N/A</td></tr><tr><td rowspan="1" colspan="1">
                  <italic>
                    <tp:taxon-name><tp:taxon-name-part taxon-name-part-type="genus" reg="Novochares">N.</tp:taxon-name-part><tp:taxon-name-part taxon-name-part-type="species" reg="punctatostriatus">punctatostriatus</tp:taxon-name-part></tp:taxon-name>
                  </italic>
                </td><td rowspan="1" colspan="1">SLE2037</td><td rowspan="1" colspan="1">Brazil: Rondônia</td><td rowspan="1" colspan="1" style="color: #427bbe">
                  <ext-link xmlns:xlink="http://www.w3.org/1999/xlink" xlink:href="OQ918515" ext-link-type="gen" xlink:type="simple">OQ918515</ext-link>
                </td><td rowspan="1" colspan="1">N/A</td></tr><tr><td rowspan="1" colspan="1">
                  <italic>
                    <tp:taxon-name><tp:taxon-name-part taxon-name-part-type="genus" reg="Novochares">N.</tp:taxon-name-part><tp:taxon-name-part taxon-name-part-type="species" reg="punctatostriatus">punctatostriatus</tp:taxon-name-part></tp:taxon-name>
                  </italic>
                </td><td rowspan="1" colspan="1">SLE2090</td><td rowspan="1" colspan="1">Brazil: Rondônia</td><td rowspan="1" colspan="1" style="color: #427bbe">
                  <ext-link xmlns:xlink="http://www.w3.org/1999/xlink" xlink:href="OQ918516" ext-link-type="gen" xlink:type="simple">OQ918516</ext-link>
                </td><td rowspan="1" colspan="1" style="color: #427bbe">
                  <ext-link xmlns:xlink="http://www.w3.org/1999/xlink" xlink:href="OQ919213" ext-link-type="gen" xlink:type="simple">OQ919213</ext-link>
                </td></tr><tr><td rowspan="1" colspan="1">
                  <italic>
                    <tp:taxon-name><tp:taxon-name-part taxon-name-part-type="genus" reg="Novochares">N.</tp:taxon-name-part><tp:taxon-name-part taxon-name-part-type="species" reg="punctatostriatus">punctatostriatus</tp:taxon-name-part></tp:taxon-name>
                  </italic>
                </td><td rowspan="1" colspan="1">SLE2094</td><td rowspan="1" colspan="1">Brazil: Amapá</td><td rowspan="1" colspan="1" style="color: #427bbe">
                  <ext-link xmlns:xlink="http://www.w3.org/1999/xlink" xlink:href="OQ918517" ext-link-type="gen" xlink:type="simple">OQ918517</ext-link>
                </td><td rowspan="1" colspan="1" style="color: #427bbe">
                  <ext-link xmlns:xlink="http://www.w3.org/1999/xlink" xlink:href="OQ919214" ext-link-type="gen" xlink:type="simple">OQ919214</ext-link>
                </td></tr><tr><td rowspan="1" colspan="1">
                  <italic>
                    <tp:taxon-name><tp:taxon-name-part taxon-name-part-type="genus" reg="Novochares">N.</tp:taxon-name-part><tp:taxon-name-part taxon-name-part-type="species" reg="punctatostriatus">punctatostriatus</tp:taxon-name-part></tp:taxon-name>
                  </italic>
                </td><td rowspan="1" colspan="1">SLE2471</td><td rowspan="1" colspan="1">Peru: Madre de Dios</td><td rowspan="1" colspan="1" style="color: #427bbe">
                  <ext-link xmlns:xlink="http://www.w3.org/1999/xlink" xlink:href="OQ918518" ext-link-type="gen" xlink:type="simple">OQ918518</ext-link>
                </td><td rowspan="1" colspan="1" style="color: #427bbe">
                  <ext-link xmlns:xlink="http://www.w3.org/1999/xlink" xlink:href="OQ919215" ext-link-type="gen" xlink:type="simple">OQ919215</ext-link>
                </td></tr><tr><td rowspan="1" colspan="1">
                  <italic>
                    <tp:taxon-name><tp:taxon-name-part taxon-name-part-type="genus" reg="Novochares">N.</tp:taxon-name-part><tp:taxon-name-part taxon-name-part-type="species" reg="punctatostriatus">punctatostriatus</tp:taxon-name-part></tp:taxon-name>
                  </italic>
                </td><td rowspan="1" colspan="1">SLE452</td><td rowspan="1" colspan="1">Suriname: Sipaliwini</td><td rowspan="1" colspan="1" style="color: #427bbe">
                  <ext-link xmlns:xlink="http://www.w3.org/1999/xlink" xlink:href="OQ918511" ext-link-type="gen" xlink:type="simple">OQ918511</ext-link>
                </td><td rowspan="1" colspan="1" style="color: #427bbe">
                  <ext-link xmlns:xlink="http://www.w3.org/1999/xlink" xlink:href="OQ919210" ext-link-type="gen" xlink:type="simple">OQ919210</ext-link>
                </td></tr><tr><td rowspan="1" colspan="1">
                  <italic>
                    <tp:taxon-name><tp:taxon-name-part taxon-name-part-type="genus" reg="Novochares">N.</tp:taxon-name-part><tp:taxon-name-part taxon-name-part-type="species" reg="punctatostriatus">punctatostriatus</tp:taxon-name-part></tp:taxon-name>
                  </italic>
                </td><td rowspan="1" colspan="1">SLE515</td><td rowspan="1" colspan="1">French Guiana</td><td rowspan="1" colspan="1" style="color: #427bbe">
                  <ext-link xmlns:xlink="http://www.w3.org/1999/xlink" xlink:href="OQ918512" ext-link-type="gen" xlink:type="simple">OQ918512</ext-link>
                </td><td rowspan="1" colspan="1" style="color: #427bbe">
                  <ext-link xmlns:xlink="http://www.w3.org/1999/xlink" xlink:href="OQ919211" ext-link-type="gen" xlink:type="simple">OQ919211</ext-link>
                </td></tr><tr><td rowspan="1" colspan="1">
                  <italic>
                    <tp:taxon-name><tp:taxon-name-part taxon-name-part-type="genus" reg="Novochares">N.</tp:taxon-name-part><tp:taxon-name-part taxon-name-part-type="species" reg="quadrispinus">quadrispinus</tp:taxon-name-part></tp:taxon-name>
                  </italic>
                </td><td rowspan="1" colspan="1">SLE537</td><td rowspan="1" colspan="1">Suriname: Sipaliwini</td><td rowspan="1" colspan="1" style="color: #427bbe">
                  <ext-link xmlns:xlink="http://www.w3.org/1999/xlink" xlink:href="OQ918519" ext-link-type="gen" xlink:type="simple">OQ918519</ext-link>
                </td><td rowspan="1" colspan="1">N/A</td></tr><tr><td rowspan="1" colspan="1">
                  <italic>
                    <tp:taxon-name><tp:taxon-name-part taxon-name-part-type="genus" reg="Novochares">N.</tp:taxon-name-part><tp:taxon-name-part taxon-name-part-type="species" reg="quadrispinus">quadrispinus</tp:taxon-name-part></tp:taxon-name>
                  </italic>
                </td><td rowspan="1" colspan="1">SLE536</td><td rowspan="1" colspan="1">Suriname: Sipaliwini</td><td rowspan="1" colspan="1" style="color: #427bbe">
                  <ext-link xmlns:xlink="http://www.w3.org/1999/xlink" xlink:href="MW351361" ext-link-type="gen" xlink:type="simple">MW351361</ext-link>
                </td><td rowspan="1" colspan="1" style="color: #427bbe">
                  <ext-link xmlns:xlink="http://www.w3.org/1999/xlink" xlink:href="MW351019" ext-link-type="gen" xlink:type="simple">MW351019</ext-link>
                </td></tr><tr><td rowspan="1" colspan="1">
                  <italic>
                    <tp:taxon-name><tp:taxon-name-part taxon-name-part-type="genus" reg="Novochares">N.</tp:taxon-name-part><tp:taxon-name-part taxon-name-part-type="species" reg="sallaei">sallaei</tp:taxon-name-part></tp:taxon-name>
                  </italic>
                </td><td rowspan="1" colspan="1">SLE1212</td><td rowspan="1" colspan="1">Guatemala</td><td rowspan="1" colspan="1" style="color: #427bbe">
                  <ext-link xmlns:xlink="http://www.w3.org/1999/xlink" xlink:href="MW351355" ext-link-type="gen" xlink:type="simple">MW351355</ext-link>
                </td><td rowspan="1" colspan="1" style="color: #427bbe">
                  <ext-link xmlns:xlink="http://www.w3.org/1999/xlink" xlink:href="MW351013" ext-link-type="gen" xlink:type="simple">MW351013</ext-link>
                </td></tr><tr><td rowspan="1" colspan="1"><italic><tp:taxon-name><tp:taxon-name-part taxon-name-part-type="genus" reg="Novochares">N.</tp:taxon-name-part></tp:taxon-name></italic> sp.</td><td rowspan="1" colspan="1">SLE2043</td><td rowspan="1" colspan="1">Bolivia: Villa Tunari</td><td rowspan="1" colspan="1" style="color: #427bbe">
                  <ext-link xmlns:xlink="http://www.w3.org/1999/xlink" xlink:href="OQ918525" ext-link-type="gen" xlink:type="simple">OQ918525</ext-link>
                </td><td rowspan="1" colspan="1" style="color: #427bbe">
                  <ext-link xmlns:xlink="http://www.w3.org/1999/xlink" xlink:href="OQ919219" ext-link-type="gen" xlink:type="simple">OQ919219</ext-link>
                </td></tr><tr><td rowspan="1" colspan="1"><italic><tp:taxon-name><tp:taxon-name-part taxon-name-part-type="genus" reg="Novochares">N.</tp:taxon-name-part></tp:taxon-name></italic> sp.</td><td rowspan="1" colspan="1">SLE2145</td><td rowspan="1" colspan="1">Peru: Loreto</td><td rowspan="1" colspan="1" style="color: #427bbe">
                  <ext-link xmlns:xlink="http://www.w3.org/1999/xlink" xlink:href="OQ918527" ext-link-type="gen" xlink:type="simple">OQ918527</ext-link>
                </td><td rowspan="1" colspan="1" style="color: #427bbe">
                  <ext-link xmlns:xlink="http://www.w3.org/1999/xlink" xlink:href="OQ919221" ext-link-type="gen" xlink:type="simple">OQ919221</ext-link>
                </td></tr><tr><td rowspan="1" colspan="1">
                  <italic>
                    <tp:taxon-name><tp:taxon-name-part taxon-name-part-type="genus" reg="Novochares">N.</tp:taxon-name-part><tp:taxon-name-part taxon-name-part-type="species" reg="spangleri">spangleri</tp:taxon-name-part></tp:taxon-name>
                  </italic>
                </td><td rowspan="1" colspan="1">SLE2472</td><td rowspan="1" colspan="1">Peru: Madre de Dios</td><td rowspan="1" colspan="1" style="color: #427bbe">
                  <ext-link xmlns:xlink="http://www.w3.org/1999/xlink" xlink:href="OQ918529" ext-link-type="gen" xlink:type="simple">OQ918529</ext-link>
                </td><td rowspan="1" colspan="1" style="color: #427bbe">
                  <ext-link xmlns:xlink="http://www.w3.org/1999/xlink" xlink:href="OQ919223" ext-link-type="gen" xlink:type="simple">OQ919223</ext-link>
                </td></tr><tr><td rowspan="1" colspan="1">
                  <italic>
                    <tp:taxon-name><tp:taxon-name-part taxon-name-part-type="genus" reg="Novochares">N.</tp:taxon-name-part><tp:taxon-name-part taxon-name-part-type="species" reg="tectiformis">tectiformis</tp:taxon-name-part></tp:taxon-name>
                  </italic>
                </td><td rowspan="1" colspan="1">SLE1172</td><td rowspan="1" colspan="1">Suriname: Sipaliwini</td><td rowspan="1" colspan="1" style="color: #427bbe">
                  <ext-link xmlns:xlink="http://www.w3.org/1999/xlink" xlink:href="OQ918530" ext-link-type="gen" xlink:type="simple">OQ918530</ext-link>
                </td><td rowspan="1" colspan="1" style="color: #427bbe">
                  <ext-link xmlns:xlink="http://www.w3.org/1999/xlink" xlink:href="OQ919224" ext-link-type="gen" xlink:type="simple">OQ919224</ext-link>
                </td></tr><tr><td rowspan="1" colspan="1">
                  <italic>
                    <tp:taxon-name><tp:taxon-name-part taxon-name-part-type="genus" reg="Novochares">N.</tp:taxon-name-part><tp:taxon-name-part taxon-name-part-type="species" reg="tectiformis">tectiformis</tp:taxon-name-part></tp:taxon-name>
                  </italic>
                </td><td rowspan="1" colspan="1">SLE1905</td><td rowspan="1" colspan="1">Brazil: Amazonas</td><td rowspan="1" colspan="1" style="color: #427bbe">
                  <ext-link xmlns:xlink="http://www.w3.org/1999/xlink" xlink:href="OQ918531" ext-link-type="gen" xlink:type="simple">OQ918531</ext-link>
                </td><td rowspan="1" colspan="1" style="color: #427bbe">
                  <ext-link xmlns:xlink="http://www.w3.org/1999/xlink" xlink:href="OQ919225" ext-link-type="gen" xlink:type="simple">OQ919225</ext-link>
                </td></tr><tr><td rowspan="1" colspan="1">
                  <italic>
                    <tp:taxon-name><tp:taxon-name-part taxon-name-part-type="genus" reg="Novochares">N.</tp:taxon-name-part><tp:taxon-name-part taxon-name-part-type="species" reg="tectiformis">tectiformis</tp:taxon-name-part></tp:taxon-name>
                  </italic>
                </td><td rowspan="1" colspan="1">SLE1981</td><td rowspan="1" colspan="1">Brazil: Amazonas</td><td rowspan="1" colspan="1" style="color: #427bbe">
                  <ext-link xmlns:xlink="http://www.w3.org/1999/xlink" xlink:href="OQ918532" ext-link-type="gen" xlink:type="simple">OQ918532</ext-link>
                </td><td rowspan="1" colspan="1" style="color: #427bbe">
                  <ext-link xmlns:xlink="http://www.w3.org/1999/xlink" xlink:href="OQ919226" ext-link-type="gen" xlink:type="simple">OQ919226</ext-link>
                </td></tr><tr><td rowspan="1" colspan="1">
                  <italic>
                    <tp:taxon-name><tp:taxon-name-part taxon-name-part-type="genus" reg="Novochares">N.</tp:taxon-name-part><tp:taxon-name-part taxon-name-part-type="species" reg="tectiformis">tectiformis</tp:taxon-name-part></tp:taxon-name>
                  </italic>
                </td><td rowspan="1" colspan="1">SLE2089</td><td rowspan="1" colspan="1">Brazil: Rondônia</td><td rowspan="1" colspan="1" style="color: #427bbe">
                  <ext-link xmlns:xlink="http://www.w3.org/1999/xlink" xlink:href="OQ918533" ext-link-type="gen" xlink:type="simple">OQ918533</ext-link>
                </td><td rowspan="1" colspan="1" style="color: #427bbe">
                  <ext-link xmlns:xlink="http://www.w3.org/1999/xlink" xlink:href="OQ919227" ext-link-type="gen" xlink:type="simple">OQ919227</ext-link>
                </td></tr><tr><td rowspan="1" colspan="1">
                  <italic>
                    <tp:taxon-name><tp:taxon-name-part taxon-name-part-type="genus" reg="Novochares">N.</tp:taxon-name-part><tp:taxon-name-part taxon-name-part-type="species" reg="tectiformis">tectiformis</tp:taxon-name-part></tp:taxon-name>
                  </italic>
                </td><td rowspan="1" colspan="1">SLE2093</td><td rowspan="1" colspan="1">Brazil: Mato Grosso do Sul</td><td rowspan="1" colspan="1" style="color: #427bbe">
                  <ext-link xmlns:xlink="http://www.w3.org/1999/xlink" xlink:href="OQ918534" ext-link-type="gen" xlink:type="simple">OQ918534</ext-link>
                </td><td rowspan="1" colspan="1" style="color: #427bbe">
                  <ext-link xmlns:xlink="http://www.w3.org/1999/xlink" xlink:href="OQ919228" ext-link-type="gen" xlink:type="simple">OQ919228</ext-link>
                </td></tr><tr><td rowspan="1" colspan="1">
                  <italic>
                    <tp:taxon-name><tp:taxon-name-part taxon-name-part-type="genus" reg="Novochares">N.</tp:taxon-name-part><tp:taxon-name-part taxon-name-part-type="species" reg="tectiformis">tectiformis</tp:taxon-name-part></tp:taxon-name>
                  </italic>
                </td><td rowspan="1" colspan="1">SLE2095</td><td rowspan="1" colspan="1">Brazil: Mato Grosso do Sul</td><td rowspan="1" colspan="1" style="color: #427bbe">
                  <ext-link xmlns:xlink="http://www.w3.org/1999/xlink" xlink:href="OQ918535" ext-link-type="gen" xlink:type="simple">OQ918535</ext-link>
                </td><td rowspan="1" colspan="1" style="color: #427bbe">
                  <ext-link xmlns:xlink="http://www.w3.org/1999/xlink" xlink:href="OQ919229" ext-link-type="gen" xlink:type="simple">OQ919229</ext-link>
                </td></tr><tr><td rowspan="1" colspan="1">
                  <italic>
                    <tp:taxon-name><tp:taxon-name-part taxon-name-part-type="genus" reg="Novochares">N.</tp:taxon-name-part><tp:taxon-name-part taxon-name-part-type="species" reg="tectiformis">tectiformis</tp:taxon-name-part></tp:taxon-name>
                  </italic>
                </td><td rowspan="1" colspan="1">SLE1220</td><td rowspan="1" colspan="1">Guyana: Region 9</td><td rowspan="1" colspan="1" style="color: #427bbe">
                  <ext-link xmlns:xlink="http://www.w3.org/1999/xlink" xlink:href="MW351403" ext-link-type="gen" xlink:type="simple">MW351403</ext-link>
                </td><td rowspan="1" colspan="1" style="color: #427bbe">
                  <ext-link xmlns:xlink="http://www.w3.org/1999/xlink" xlink:href="MW351059" ext-link-type="gen" xlink:type="simple">MW351059</ext-link>
                </td></tr><tr><td rowspan="1" colspan="1">
                  <italic>
                    <tp:taxon-name><tp:taxon-name-part taxon-name-part-type="genus" reg="Novochares">N.</tp:taxon-name-part><tp:taxon-name-part taxon-name-part-type="species" reg="tectiformis">tectiformis</tp:taxon-name-part></tp:taxon-name>
                  </italic>
                </td><td rowspan="1" colspan="1">SLE448</td><td rowspan="1" colspan="1">Suriname: Sipaliwini</td><td rowspan="1" colspan="1" style="color: #427bbe">
                  <ext-link xmlns:xlink="http://www.w3.org/1999/xlink" xlink:href="MW351357" ext-link-type="gen" xlink:type="simple">MW351357</ext-link>
                </td><td rowspan="1" colspan="1" style="color: #427bbe">
                  <ext-link xmlns:xlink="http://www.w3.org/1999/xlink" xlink:href="MW351015" ext-link-type="gen" xlink:type="simple">MW351015</ext-link>
                </td></tr><tr><td rowspan="1" colspan="1">
                  <italic>
                    <tp:taxon-name><tp:taxon-name-part taxon-name-part-type="genus" reg="Novochares">N.</tp:taxon-name-part><tp:taxon-name-part taxon-name-part-type="species" reg="tenedor">tenedor</tp:taxon-name-part></tp:taxon-name>
                  </italic>
                </td><td rowspan="1" colspan="1">SLE1219</td><td rowspan="1" colspan="1">Guyana: Region 8</td><td rowspan="1" colspan="1" style="color: #427bbe">
                  <ext-link xmlns:xlink="http://www.w3.org/1999/xlink" xlink:href="OQ918536" ext-link-type="gen" xlink:type="simple">OQ918536</ext-link>
                </td><td rowspan="1" colspan="1" style="color: #427bbe">
                  <ext-link xmlns:xlink="http://www.w3.org/1999/xlink" xlink:href="OQ919230" ext-link-type="gen" xlink:type="simple">OQ919230</ext-link>
                </td></tr><tr><td rowspan="1" colspan="1">
                  <italic>
                    <tp:taxon-name><tp:taxon-name-part taxon-name-part-type="genus" reg="Novochares">N.</tp:taxon-name-part><tp:taxon-name-part taxon-name-part-type="species" reg="tenedor">tenedor</tp:taxon-name-part></tp:taxon-name>
                  </italic>
                </td><td rowspan="1" colspan="1">SLE1205</td><td rowspan="1" colspan="1">Venezuela</td><td rowspan="1" colspan="1" style="color: #427bbe">
                  <ext-link xmlns:xlink="http://www.w3.org/1999/xlink" xlink:href="MW351374" ext-link-type="gen" xlink:type="simple">MW351374</ext-link>
                </td><td rowspan="1" colspan="1" style="color: #427bbe">
                  <ext-link xmlns:xlink="http://www.w3.org/1999/xlink" xlink:href="MW351030" ext-link-type="gen" xlink:type="simple">MW351030</ext-link>
                </td></tr><tr><td rowspan="1" colspan="1">
                  <italic>
                    <tp:taxon-name><tp:taxon-name-part taxon-name-part-type="genus" reg="Novochares">N.</tp:taxon-name-part><tp:taxon-name-part taxon-name-part-type="species" reg="trifurcatus">trifurcatus</tp:taxon-name-part></tp:taxon-name>
                  </italic>
                </td><td rowspan="1" colspan="1">SLE2147</td><td rowspan="1" colspan="1">Peru: Loreto</td><td rowspan="1" colspan="1" style="color: #427bbe">
                  <ext-link xmlns:xlink="http://www.w3.org/1999/xlink" xlink:href="OQ918537" ext-link-type="gen" xlink:type="simple">OQ918537</ext-link>
                </td><td rowspan="1" colspan="1" style="color: #427bbe">
                  <ext-link xmlns:xlink="http://www.w3.org/1999/xlink" xlink:href="OQ919231" ext-link-type="gen" xlink:type="simple">OQ919231</ext-link>
                </td></tr><tr><td rowspan="1" colspan="1">
                  <italic>
                    <tp:taxon-name><tp:taxon-name-part taxon-name-part-type="genus" reg="Novochares">N.</tp:taxon-name-part><tp:taxon-name-part taxon-name-part-type="species" reg="unguis">unguis</tp:taxon-name-part></tp:taxon-name>
                  </italic>
                </td><td rowspan="1" colspan="1">SLE2136</td><td rowspan="1" colspan="1">Peru: Madre de Dios</td><td rowspan="1" colspan="1" style="color: #427bbe">
                  <ext-link xmlns:xlink="http://www.w3.org/1999/xlink" xlink:href="OQ918538" ext-link-type="gen" xlink:type="simple">OQ918538</ext-link>
                </td><td rowspan="1" colspan="1" style="color: #427bbe">
                  <ext-link xmlns:xlink="http://www.w3.org/1999/xlink" xlink:href="OQ919232" ext-link-type="gen" xlink:type="simple">OQ919232</ext-link>
                </td></tr><tr><td rowspan="1" colspan="1">
                  <italic>
                    <tp:taxon-name><tp:taxon-name-part taxon-name-part-type="genus" reg="Novochares">N.</tp:taxon-name-part><tp:taxon-name-part taxon-name-part-type="species" reg="unguis">unguis</tp:taxon-name-part></tp:taxon-name>
                  </italic>
                </td><td rowspan="1" colspan="1">SLE2460</td><td rowspan="1" colspan="1">Peru: Madre de Dios</td><td rowspan="1" colspan="1" style="color: #427bbe">
                  <ext-link xmlns:xlink="http://www.w3.org/1999/xlink" xlink:href="OQ918539" ext-link-type="gen" xlink:type="simple">OQ918539</ext-link>
                </td><td rowspan="1" colspan="1" style="color: #427bbe">
                  <ext-link xmlns:xlink="http://www.w3.org/1999/xlink" xlink:href="OQ919233" ext-link-type="gen" xlink:type="simple">OQ919233</ext-link>
                </td></tr><tr><td rowspan="1" colspan="1"><italic><tp:taxon-name><tp:taxon-name-part taxon-name-part-type="genus" reg="Sindolus">Sindolus</tp:taxon-name-part></tp:taxon-name></italic> sp.</td><td rowspan="1" colspan="1">SLE1239</td><td rowspan="1" colspan="1">Venezuela: Cojedes</td><td rowspan="1" colspan="1" style="color: #427bbe">
                  <ext-link xmlns:xlink="http://www.w3.org/1999/xlink" xlink:href="OQ918540" ext-link-type="gen" xlink:type="simple">OQ918540</ext-link>
                </td><td rowspan="1" colspan="1" style="color: #427bbe">
                  <ext-link xmlns:xlink="http://www.w3.org/1999/xlink" xlink:href="OQ919234" ext-link-type="gen" xlink:type="simple">OQ919234</ext-link>
                </td></tr></tbody></table></table-wrap><fig id="F3" position="float" orientation="portrait"><object-id xmlns:xlink="http://www.w3.org/1999/xlink" content-type="doi" xlink:type="simple">10.3897/zookeys.1171.104142.figure3</object-id><object-id xmlns:xlink="http://www.w3.org/1999/xlink" content-type="arpha" xlink:type="simple">C6945596-E270-5E02-ABB1-56A687A7228B</object-id><label>Figure 3.</label><caption><p>Aedeagi of the <italic><tp:taxon-name><tp:taxon-name-part taxon-name-part-type="genus" reg="Novochares">Novochares</tp:taxon-name-part><tp:taxon-name-part taxon-name-part-type="species" reg="abbreviatus">abbreviatus</tp:taxon-name-part></tp:taxon-name></italic> species group along with schematic representations of the whole, the parameres (in blue), and the dorsal (in yellow) and ventral (in red) plates of the median lobe <bold>A</bold><italic><tp:taxon-name><tp:taxon-name-part taxon-name-part-type="genus" reg="Novochares">N.</tp:taxon-name-part><tp:taxon-name-part taxon-name-part-type="species" reg="abbreviatus">abbreviatus</tp:taxon-name-part></tp:taxon-name></italic><bold>B</bold><italic><tp:taxon-name><tp:taxon-name-part taxon-name-part-type="genus" reg="Novochares">N.</tp:taxon-name-part><tp:taxon-name-part taxon-name-part-type="species" reg="oculatus">oculatus</tp:taxon-name-part></tp:taxon-name></italic>.</p></caption><graphic xmlns:xlink="http://www.w3.org/1999/xlink" xlink:href="zookeys-1171-001_article-104142__-g003.jpg" position="float" orientation="portrait" xlink:type="simple" id="oo_881170.jpg"><uri content-type="original_file" xlink:type="simple">https://binary.pensoft.net/fig/881170</uri></graphic></fig><fig id="F7" position="float" orientation="portrait"><object-id xmlns:xlink="http://www.w3.org/1999/xlink" content-type="doi" xlink:type="simple">10.3897/zookeys.1171.104142.figure7</object-id><object-id xmlns:xlink="http://www.w3.org/1999/xlink" content-type="arpha" xlink:type="simple">2EB52EF5-3546-5750-8D7D-F3A0ED1E0C6A</object-id><label>Figure 7.</label><caption><p>Dorsal habitus of <italic><tp:taxon-name><tp:taxon-name-part taxon-name-part-type="genus" reg="Novochares">Novochares</tp:taxon-name-part></tp:taxon-name></italic> spp. <bold>A</bold><italic><tp:taxon-name><tp:taxon-name-part taxon-name-part-type="genus" reg="Novochares">N.</tp:taxon-name-part><tp:taxon-name-part taxon-name-part-type="species" reg="abbreviatus">abbreviatus</tp:taxon-name-part></tp:taxon-name></italic><bold>B</bold><italic><tp:taxon-name><tp:taxon-name-part taxon-name-part-type="genus" reg="Novochares">N.</tp:taxon-name-part><tp:taxon-name-part taxon-name-part-type="species" reg="pilatus">pilatus</tp:taxon-name-part></tp:taxon-name></italic><bold>C</bold><italic><tp:taxon-name><tp:taxon-name-part taxon-name-part-type="genus" reg="Novochares">N.</tp:taxon-name-part><tp:taxon-name-part taxon-name-part-type="species" reg="minor">minor</tp:taxon-name-part></tp:taxon-name></italic><bold>D</bold><italic><tp:taxon-name><tp:taxon-name-part taxon-name-part-type="genus" reg="Novochares">N.</tp:taxon-name-part><tp:taxon-name-part taxon-name-part-type="species" reg="tenedor">tenedor</tp:taxon-name-part></tp:taxon-name></italic>.</p></caption><graphic xmlns:xlink="http://www.w3.org/1999/xlink" xlink:href="zookeys-1171-001_article-104142__-g007.jpg" position="float" orientation="portrait" xlink:type="simple" id="oo_881174.jpg"><uri content-type="original_file" xlink:type="simple">https://binary.pensoft.net/fig/881174</uri></graphic></fig><fig id="F8" position="float" orientation="portrait"><object-id xmlns:xlink="http://www.w3.org/1999/xlink" content-type="doi" xlink:type="simple">10.3897/zookeys.1171.104142.figure8</object-id><object-id xmlns:xlink="http://www.w3.org/1999/xlink" content-type="arpha" xlink:type="simple">CC25D221-D01D-5731-AA32-2EF37DA8ECDE</object-id><label>Figure 8.</label><caption><p>Aedeagi of the <italic><tp:taxon-name><tp:taxon-name-part taxon-name-part-type="genus" reg="Novochares">Novochares</tp:taxon-name-part><tp:taxon-name-part taxon-name-part-type="species" reg="abbreviatus">abbreviatus</tp:taxon-name-part></tp:taxon-name></italic> species group <bold>A–L</bold><italic><tp:taxon-name><tp:taxon-name-part taxon-name-part-type="genus" reg="Novochares">N.</tp:taxon-name-part><tp:taxon-name-part taxon-name-part-type="species" reg="abbreviatus">abbreviatus</tp:taxon-name-part></tp:taxon-name></italic><bold>A–C</bold> Nicaragua <bold>D–F</bold> Argentina <bold>G–I</bold> Venezuela <bold>J–L</bold> Guyana <bold>M–O</bold><italic><tp:taxon-name><tp:taxon-name-part taxon-name-part-type="genus" reg="Novochares">N.</tp:taxon-name-part><tp:taxon-name-part taxon-name-part-type="species" reg="latus">latus</tp:taxon-name-part></tp:taxon-name></italic><bold>P–R</bold><italic><tp:taxon-name><tp:taxon-name-part taxon-name-part-type="genus" reg="Novochares">N.</tp:taxon-name-part><tp:taxon-name-part taxon-name-part-type="species" reg="pilatus">pilatus</tp:taxon-name-part></tp:taxon-name></italic><bold>A, D, G, J, M, P</bold> dorsal view <bold>B, E, H, K, N, Q</bold> ventral view <bold>C, F, I, L, O, R</bold> lateral view.</p></caption><graphic xmlns:xlink="http://www.w3.org/1999/xlink" xlink:href="zookeys-1171-001_article-104142__-g008.jpg" position="float" orientation="portrait" xlink:type="simple" id="oo_881175.jpg"><uri content-type="original_file" xlink:type="simple">https://binary.pensoft.net/fig/881175</uri></graphic></fig><fig id="F9" position="float" orientation="portrait"><object-id xmlns:xlink="http://www.w3.org/1999/xlink" content-type="doi" xlink:type="simple">10.3897/zookeys.1171.104142.figure9</object-id><object-id xmlns:xlink="http://www.w3.org/1999/xlink" content-type="arpha" xlink:type="simple">F1EACE76-A713-51DB-A2A4-8D574A1F3659</object-id><label>Figure 9.</label><caption><p>Aedeagi and habitus of the <italic><tp:taxon-name><tp:taxon-name-part taxon-name-part-type="genus" reg="Novochares">Novochares</tp:taxon-name-part><tp:taxon-name-part taxon-name-part-type="species" reg="abbreviatus">abbreviatus</tp:taxon-name-part></tp:taxon-name></italic> species group <bold>A–E</bold><italic><tp:taxon-name><tp:taxon-name-part taxon-name-part-type="genus" reg="Novochares">N.</tp:taxon-name-part><tp:taxon-name-part taxon-name-part-type="species" reg="oculatus">oculatus</tp:taxon-name-part></tp:taxon-name></italic>: <bold>A–C</bold> aedeagus, Mexico <bold>D, E</bold> paralectotype from Guatemala <bold>D</bold> aedeagus <bold>E</bold> habitus <bold>F–K</bold> miscellaneous forms of aedeagi in the <italic><tp:taxon-name><tp:taxon-name-part taxon-name-part-type="genus" reg="Novochares"/><tp:taxon-name-part taxon-name-part-type="species" reg="abbreviatus">abbreviatus</tp:taxon-name-part></tp:taxon-name></italic> species group <bold>F, G</bold> Argentina <bold>H, I</bold> Venezuela <bold>J, K</bold> Bolivia <bold>L, M, R</bold><italic><tp:taxon-name><tp:taxon-name-part taxon-name-part-type="genus" reg="Novochares">N.</tp:taxon-name-part><tp:taxon-name-part taxon-name-part-type="species" reg="pallipes">pallipes</tp:taxon-name-part></tp:taxon-name></italic><bold>N, O</bold><italic><tp:taxon-name><tp:taxon-name-part taxon-name-part-type="genus" reg="Novochares">N.</tp:taxon-name-part><tp:taxon-name-part taxon-name-part-type="species" reg="baca">baca</tp:taxon-name-part></tp:taxon-name></italic><bold>A, D, F, H, J, L, N</bold> dorsal view <bold>B, M</bold> ventral view <bold>C, G, I, K, O</bold> lateral view <bold>R</bold> oblique view.</p></caption><graphic xmlns:xlink="http://www.w3.org/1999/xlink" xlink:href="zookeys-1171-001_article-104142__-g009.jpg" position="float" orientation="portrait" xlink:type="simple" id="oo_881176.jpg"><uri content-type="original_file" xlink:type="simple">https://binary.pensoft.net/fig/881176</uri></graphic></fig></tp:treatment-sec><ref-list><ref id="B50"><mixed-citation xmlns:xlink="http://www.w3.org/1999/xlink" xlink:type="simple"><person-group><name name-style="western"><surname>Zimsen</surname><given-names>E</given-names></name></person-group> (<year>1964</year>) <source>The type material of I.C. Fabricius.</source><publisher-name>Copenhagen</publisher-name>, <publisher-loc>Munksgaard</publisher-loc>, <size units="page">666 pp</size>.</mixed-citation></ref><ref id="B10"><mixed-citation xmlns:xlink="http://www.w3.org/1999/xlink" xlink:type="simple"><person-group><name name-style="western"><surname>d’Orchymont</surname><given-names>A</given-names></name></person-group> (<year>1939</year>) <article-title>Notes sur quelques Palpicornia de la Republique Argentine.</article-title><source>Revista de la Sociedad Entomológica Argentina</source><volume>10</volume>: <fpage>253</fpage>–<lpage>264</lpage>.</mixed-citation></ref><ref id="B11"><mixed-citation xmlns:xlink="http://www.w3.org/1999/xlink" xlink:type="simple"><person-group><name name-style="western"><surname>d’Orchymont</surname><given-names>A</given-names></name></person-group> (<year>1943</year>) Faune du Nord-Est Brésilien (récoltes du Dr. O Schubart). Palpicornia. Mémoires du Musée royal d’Histoire naturelle de Belgique (2)28: 1–85.</mixed-citation></ref><ref id="B15"><mixed-citation xmlns:xlink="http://www.w3.org/1999/xlink" xlink:type="simple"><person-group><name name-style="western"><surname>Fernández</surname><given-names>LA</given-names></name></person-group> (<year>1982a</year>) <article-title>Notas sobre el género <italic><tp:taxon-name><tp:taxon-name-part taxon-name-part-type="genus">Helochares</tp:taxon-name-part></tp:taxon-name></italic> (<tp:taxon-name><tp:taxon-name-part taxon-name-part-type="class">Insecta</tp:taxon-name-part></tp:taxon-name>, <tp:taxon-name><tp:taxon-name-part taxon-name-part-type="order">Coleoptera</tp:taxon-name-part></tp:taxon-name>: <tp:taxon-name><tp:taxon-name-part taxon-name-part-type="family">Hydrophilidae</tp:taxon-name-part></tp:taxon-name>).</article-title><source>Neotrópica</source><volume>8</volume>(<issue>79</issue>): <fpage>31</fpage>–<lpage>40</lpage>.</mixed-citation></ref><ref id="B18"><mixed-citation xmlns:xlink="http://www.w3.org/1999/xlink" xlink:type="simple"><person-group><name name-style="western"><surname>Fernández</surname><given-names>LA</given-names></name></person-group> (<year>1989</year>) <article-title>Notas sobre el género <italic><tp:taxon-name><tp:taxon-name-part taxon-name-part-type="genus">Helochares</tp:taxon-name-part></tp:taxon-name></italic>. II (<tp:taxon-name><tp:taxon-name-part taxon-name-part-type="order">Coleoptera</tp:taxon-name-part></tp:taxon-name>: <tp:taxon-name><tp:taxon-name-part taxon-name-part-type="family">Hydrophilidae</tp:taxon-name-part></tp:taxon-name>). Descripción de dos especies nuevas neotropicales. Clave para determinar las especies argentinas y de áreas vecinas.</article-title><source>Revista de la Sociedad Entomológica Argentina</source><volume>45</volume>: <fpage>145</fpage>–<lpage>151</lpage>. <ext-link xlink:href="https://www.biotaxa.org/RSEA/article/view/36600" ext-link-type="uri" xlink:type="simple">https://www.biotaxa.org/RSEA/article/view/36600</ext-link></mixed-citation></ref><ref id="B25"><mixed-citation xmlns:xlink="http://www.w3.org/1999/xlink" xlink:type="simple"><person-group><name name-style="western"><surname>Hansen</surname><given-names>M</given-names></name></person-group> (<year>1999</year>) <source>World catalogue of insects (Vol. 2). <tp:taxon-name><tp:taxon-name-part taxon-name-part-type="superfamily">Hydrophiloidea</tp:taxon-name-part></tp:taxon-name> (s. str.) (<tp:taxon-name><tp:taxon-name-part taxon-name-part-type="order">Coleoptera</tp:taxon-name-part></tp:taxon-name>).</source><publisher-name>Apollo Books</publisher-name>, <publisher-loc>Stenstrup</publisher-loc>, <size units="page">414 pp</size>.</mixed-citation></ref><ref id="B37"><mixed-citation xmlns:xlink="http://www.w3.org/1999/xlink" xlink:type="simple"><person-group><name name-style="western"><surname>Short</surname><given-names>AEZ</given-names></name></person-group> (<year>2005</year>) <article-title>A review of the subtribe <tp:taxon-name><tp:taxon-name-part taxon-name-part-type="subtribe">Acidocerina</tp:taxon-name-part></tp:taxon-name> of Central America with special reference to Costa Rica (<tp:taxon-name><tp:taxon-name-part taxon-name-part-type="order">Coleoptera</tp:taxon-name-part></tp:taxon-name>: <tp:taxon-name><tp:taxon-name-part taxon-name-part-type="family">Hydrophilidae</tp:taxon-name-part></tp:taxon-name>).</article-title><source>Koleopterologische Rundschau</source><volume>75</volume>: <fpage>191</fpage>–<lpage>226</lpage>. <ext-link xlink:href="http://www.zobodat.at/pdf/KOR_75_2005_0191-0226.pdf" ext-link-type="uri" xlink:type="simple">http://www.zobodat.at/pdf/KOR_75_2005_0191-0226.pdf</ext-link></mixed-citation></ref><ref id="B7"><mixed-citation xmlns:xlink="http://www.w3.org/1999/xlink" xlink:type="simple"><person-group><name name-style="western"><surname>Clarkson</surname><given-names>B</given-names></name><name name-style="western"><surname>Ferreira</surname><given-names>Jr N</given-names></name></person-group> (<year>2014</year>) <article-title>A new species and records of <italic><tp:taxon-name><tp:taxon-name-part taxon-name-part-type="genus">Helochares</tp:taxon-name-part></tp:taxon-name></italic> (<tp:taxon-name><tp:taxon-name-part taxon-name-part-type="class">Insecta</tp:taxon-name-part></tp:taxon-name>: <tp:taxon-name><tp:taxon-name-part taxon-name-part-type="order">Coleoptera</tp:taxon-name-part></tp:taxon-name>: <tp:taxon-name><tp:taxon-name-part taxon-name-part-type="family">Hydrophilidae</tp:taxon-name-part></tp:taxon-name>) from Southeastern Brazil.</article-title><source>Zoologia (Curitiba)</source><volume>31</volume>: <fpage>400</fpage>–<lpage>404</lpage>. <ext-link xlink:href="10.1590/S1984-46702014000400012" ext-link-type="doi" xlink:type="simple">https://doi.org/10.1590/S1984-46702014000400012</ext-link></mixed-citation></ref><ref id="B42"><mixed-citation xmlns:xlink="http://www.w3.org/1999/xlink" xlink:type="simple"><person-group><name name-style="western"><surname>Silva</surname><given-names>GR</given-names></name><name name-style="western"><surname>Clarkson</surname><given-names>B</given-names></name><name name-style="western"><surname>Lima</surname><given-names>LRC</given-names></name></person-group> (<year>2018</year>) <article-title>New distributional records of <tp:taxon-name><tp:taxon-name-part taxon-name-part-type="family">Hydrophilidae</tp:taxon-name-part></tp:taxon-name> Latreille, 1802 (<tp:taxon-name><tp:taxon-name-part taxon-name-part-type="order">Coleoptera</tp:taxon-name-part></tp:taxon-name>: <tp:taxon-name><tp:taxon-name-part taxon-name-part-type="superfamily">Hydrophiloidea</tp:taxon-name-part></tp:taxon-name>) from Brazil.</article-title><source>Aquatic Insects</source><volume>39</volume>(<issue>4</issue>): <fpage>375</fpage>–<lpage>388</lpage>. <ext-link xlink:href="10.1080/01650424.2018.1462886" ext-link-type="doi" xlink:type="simple">https://doi.org/10.1080/01650424.2018.1462886</ext-link></mixed-citation></ref><ref id="B24"><mixed-citation xmlns:xlink="http://www.w3.org/1999/xlink" xlink:type="simple"><person-group><name name-style="western"><surname>Gonzalez-Rodriguez</surname><given-names>LM</given-names></name><name name-style="western"><surname>García-Hernández</surname><given-names>AL</given-names></name><name name-style="western"><surname>Clarkson</surname><given-names>B</given-names></name></person-group> (<year>2017</year>) <article-title>First records of water scavenger beetle species (<tp:taxon-name><tp:taxon-name-part taxon-name-part-type="order">Coleoptera</tp:taxon-name-part></tp:taxon-name>, <tp:taxon-name><tp:taxon-name-part taxon-name-part-type="family">Hydrophilidae</tp:taxon-name-part></tp:taxon-name>) from Quindío Department, Colombia.</article-title><source>Check List</source><volume>13</volume>: <fpage>605</fpage>–<lpage>620</lpage>. <ext-link xlink:href="10.15560/13.5.605" ext-link-type="doi" xlink:type="simple">https://doi.org/10.15560/13.5.605</ext-link></mixed-citation></ref><ref id="B9"><mixed-citation xmlns:xlink="http://www.w3.org/1999/xlink" xlink:type="simple"><person-group><name name-style="western"><surname>d’Orchymont</surname><given-names>A</given-names></name></person-group> (<year>1936</year>) <article-title>Quelques synonymies nouvelles d’<tp:taxon-name><tp:taxon-name-part taxon-name-part-type="family">Hydrophilidae</tp:taxon-name-part></tp:taxon-name> (Col.).</article-title><source>Bulletin du Musée Royal d’Histoire Naturelle de Belgique</source><volume>12</volume>(<issue>23</issue>): <fpage>1</fpage>–<lpage>29</lpage>. <ext-link xlink:href="https://biblio.naturalsciences.be/rbins-publications/bulletin-of-the-royal-belgian-natural-history-museum/bulletin-of-the-royal-belgian-natural-history-museum-1930-1948/12-36/irscnb_p4087_0126ffp_12_bulletin-23.pdf" ext-link-type="uri" xlink:type="simple">https://biblio.naturalsciences.be/rbins-publications/bulletin-of-the-royal-belgian-natural-history-museum/bulletin-of-the-royal-belgian-natural-history-museum-1930-1948/12-36/irscnb_p4087_0126ffp_12_bulletin-23.pdf</ext-link></mixed-citation></ref><ref id="B19"><mixed-citation xmlns:xlink="http://www.w3.org/1999/xlink" xlink:type="simple"><person-group><name name-style="western"><surname>Fleutiaux</surname><given-names>E</given-names></name><name name-style="western"><surname>Sallé</surname><given-names>A</given-names></name></person-group> (<year>1889</year>) [(1889–90)] Liste des Coléoptères de la Guadeloupe et descriptions d’espèces nouvelles. Annales de la Société entomologique de France (6)9: 351–484. [only pp. 351–424 issued in 1889] <ext-link xlink:href="https://biodiversitylibrary.org/page/32438903" ext-link-type="uri" xlink:type="simple">https://biodiversitylibrary.org/page/32438903</ext-link></mixed-citation></ref><ref id="B49"><mixed-citation xmlns:xlink="http://www.w3.org/1999/xlink" xlink:type="simple"><person-group><name name-style="western"><surname>Zaitzev</surname><given-names>P</given-names></name></person-group> (<year>1908</year>) <article-title>Catalogue des Coléoptères aquatiques des familles des <tp:taxon-name><tp:taxon-name-part taxon-name-part-type="family">Dryopidae</tp:taxon-name-part></tp:taxon-name>, <tp:taxon-name><tp:taxon-name-part taxon-name-part-type="family">Georyssidae</tp:taxon-name-part></tp:taxon-name>, <tp:taxon-name><tp:taxon-name-part taxon-name-part-type="family">Cyathoceridae</tp:taxon-name-part></tp:taxon-name>, <tp:taxon-name><tp:taxon-name-part taxon-name-part-type="family">Heteroceridae</tp:taxon-name-part></tp:taxon-name> et <tp:taxon-name><tp:taxon-name-part taxon-name-part-type="family">Hydrophilidae</tp:taxon-name-part></tp:taxon-name>.</article-title><source>Horae Societatis Entomologicae Rossicae</source><volume>38</volume>: <fpage>283</fpage>–<lpage>420</lpage>. <ext-link xlink:href="https://biodiversitylibrary.org/page/12380729" ext-link-type="uri" xlink:type="simple">https://biodiversitylibrary.org/page/12380729</ext-link></mixed-citation></ref><ref id="B43"><mixed-citation xmlns:xlink="http://www.w3.org/1999/xlink" xlink:type="simple"><person-group><name name-style="western"><surname>Spangler</surname><given-names>PJ</given-names></name></person-group> (<year>1981</year>) <article-title>Supplement to the aquatic and semiaquatic <tp:taxon-name><tp:taxon-name-part taxon-name-part-type="order">Coleoptera</tp:taxon-name-part></tp:taxon-name> of Cuba collected by the Biospeleological Expeditions to Cuba by the academies of science of Cuba and Romania.</article-title> In: <person-group><name name-style="western"><surname>Orghidan</surname><given-names>T</given-names></name></person-group> (<role>Ed.</role>) <issue-title>Résultats des Expéditions Biospéologiques Cubano-Roumaines à Cuba, 3.</issue-title><source>Academiell Republieli Socialiste România, Bucuresti</source>, <fpage>145</fpage>–<lpage>171</lpage>.</mixed-citation></ref><ref id="B23"><mixed-citation xmlns:xlink="http://www.w3.org/1999/xlink" xlink:type="simple"><person-group><name name-style="western"><surname>Girón</surname><given-names>JC</given-names></name><name name-style="western"><surname>Short</surname><given-names>AEZ</given-names></name></person-group> (<year>2021</year>) <article-title>The <tp:taxon-name><tp:taxon-name-part taxon-name-part-type="subfamily">Acidocerinae</tp:taxon-name-part></tp:taxon-name> (<tp:taxon-name><tp:taxon-name-part taxon-name-part-type="order">Coleoptera</tp:taxon-name-part></tp:taxon-name>, <tp:taxon-name><tp:taxon-name-part taxon-name-part-type="family">Hydrophilidae</tp:taxon-name-part></tp:taxon-name>): Taxonomy, classification, and catalog of species.</article-title><source>ZooKeys</source><volume>1045</volume>: <fpage>1</fpage>–<lpage>236</lpage>. <ext-link xlink:href="10.3897/zookeys.1045.63810" ext-link-type="doi" xlink:type="simple">https://doi.org/10.3897/zookeys.1045.63810</ext-link></mixed-citation></ref></ref-list></tp:taxon-treatment>
