# Supplementary material for: ﻿Revision of the Neotropical water scavenger beetle genus Novochares Girón & Short (Coleoptera, Hydrophilidae, Acidocerinae)
Source: Zookeys. 2023 Jul 20;1171:1–112. doi: 10.3897/zookeys.1171.104142 (PMC10846839; doi:10.3897/zookeys.1171.104142)
Supplement: XML Treatment for Novochares baca [file zookeys.1171.104142-treatment3.xml]

<!DOCTYPE tp:taxon-treatment
  PUBLIC "-//TaxonX//DTD Taxonomic Treatment Publishing DTD v0 20100105//EN" "tax-treatment-NSO.dtd">
<tp:taxon-treatment xmlns:tp="http://www.plazi.org/taxpub"><tp:treatment-meta><kwd-group><label>Taxon classification</label><kwd>
                <named-content content-type="kingdom">Animalia</named-content>
              </kwd><kwd>
                <named-content content-type="order">Coleoptera</named-content>
              </kwd><kwd>
                <named-content content-type="family">Hydrophilidae</named-content>
              </kwd></kwd-group><mixed-citation publication-type="journal"><person-group><name><surname>Short</surname><given-names>Andrew Edward Z.</given-names></name><name><surname>Girón</surname><given-names>Jennifer C.</given-names></name></person-group><article-title>﻿Revision of the Neotropical water scavenger beetle genus <italic><tp:taxon-name><tp:taxon-name-part taxon-name-part-type="genus" reg="Novochares">Novochares</tp:taxon-name-part></tp:taxon-name></italic> Girón &amp; Short (<tp:taxon-name><tp:taxon-name-part taxon-name-part-type="order">Coleoptera</tp:taxon-name-part></tp:taxon-name>, <tp:taxon-name><tp:taxon-name-part taxon-name-part-type="family">Hydrophilidae</tp:taxon-name-part></tp:taxon-name>, <tp:taxon-name><tp:taxon-name-part taxon-name-part-type="subfamily">Acidocerinae</tp:taxon-name-part></tp:taxon-name>)</article-title><source>Zookeys</source><day>20</day><month>07</month><year>2023</year><volume>1171</volume><fpage>1</fpage><lpage>112</lpage><pub-id pub-id-type="doi">10.3897/zookeys.1171.104142</pub-id></mixed-citation></tp:treatment-meta><tp:nomenclature><label>﻿</label><tp:taxon-name>
              <object-id xmlns:xlink="http://www.w3.org/1999/xlink" content-type="arpha" xlink:type="simple">0340522E-D59D-52BF-86A9-E8CBC1FAD742</object-id>
              <tp:taxon-name-part taxon-name-part-type="genus" reg="Novochares">Novochares</tp:taxon-name-part>
              <tp:taxon-name-part taxon-name-part-type="species" reg="baca">baca</tp:taxon-name-part>
              <object-id xmlns:xlink="http://www.w3.org/1999/xlink" content-type="zoobank" xlink:type="simple">https://zoobank.org/F8E6139D-B193-4397-8E45-5C9605E0975D</object-id>
            </tp:taxon-name><tp:taxon-status xmlns:xlink="http://www.w3.org/1999/xlink" xlink:type="simple">sp. nov.</tp:taxon-status><xref ref-type="fig" rid="F9">Figs 9N, O</xref><xref ref-type="fig" rid="F10">, 10C</xref></tp:nomenclature><tp:treatment-sec sec-type="type material" id="SECID0EK4CK"><title>Type material.</title><p><bold><italic>Holotype</italic> (male)</bold>: “PERU: Madre de Dios: Tambopata/ <named-content xmlns:xlink="http://www.w3.org/1999/xlink" content-type="dwc:verbatimCoordinates" xlink:type="simple"><named-content content-type="geo-json" specific-use="{&#34;type&#34;:&#34;Point&#34;,&#34;coordinates&#34;:[-69.000740,-12.540340]}" id="NCID0EY4CK" xlink:type="simple">-12.54034 S, -69.00074 W</named-content></named-content>, 190m/ Kawsay Biological Station, 4.vi.2022/ Palm swamp; lots of detritus/ PE22-0604-01B, leg. Short et al.” (<abbrev xmlns:xlink="http://www.w3.org/1999/xlink" xlink:title="Museo de Historia Natural de la Universidad Nacional Mayor de San Marcos" id="ABBRID0E44CK" xlink:type="simple">MHNSM</abbrev>). <bold><italic>Paratypes</italic> (9 exs.): Brazil: Pará</bold>: ca. 25 km E of Alenquer, <named-content xmlns:xlink="http://www.w3.org/1999/xlink" content-type="dwc:verbatimCoordinates" xlink:type="simple"><named-content content-type="geo-json" specific-use="{&#34;type&#34;:&#34;Point&#34;,&#34;coordinates&#34;:[-54.504580,-1.962530]}" id="NCID0EI5CK" xlink:type="simple">-1.96253, -54.50458</named-content></named-content>, 44 m, 4.ii.2018, Short &amp; Benetti, Palm swamp, lots of detritus, BR18-0204-01A (1, <abbrev xmlns:xlink="http://www.w3.org/1999/xlink" xlink:title="Snow Entomological Collection, University of Kansas" id="ABBRID0EN5CK" xlink:type="simple">SEMC</abbrev>, DNA Voucher SLE1513); Vale do Paraíso, ca. 55 km <tp:taxon-name><tp:taxon-name-part taxon-name-part-type="genus" reg="Novochares">N.</tp:taxon-name-part></tp:taxon-name> Alenquer, <named-content xmlns:xlink="http://www.w3.org/1999/xlink" content-type="dwc:verbatimCoordinates" xlink:type="simple"><named-content content-type="geo-json" specific-use="{&#34;type&#34;:&#34;Point&#34;,&#34;coordinates&#34;:[-54.515660,-1.492920]}" id="NCID0E15CK" xlink:type="simple">-1.49292, -54.51566</named-content></named-content>, 150 m, leg. Short &amp; Benetti, seeps &amp; pools by waterfall, BR18-0203-01D (1, <abbrev xmlns:xlink="http://www.w3.org/1999/xlink" xlink:title="Instituto Nacional de Pesquisas da Amazônia" id="ABBRID0E65CK" xlink:type="simple">INPA</abbrev>, DNA Voucher SLE1617); same data except pool with rocks and detritus on trail, BR18-0203-01E (1, <abbrev xmlns:xlink="http://www.w3.org/1999/xlink" xlink:title="Snow Entomological Collection, University of Kansas" id="ABBRID0ED6CK" xlink:type="simple">SEMC</abbrev>, DNA Voucher SLE2081). <bold>Ecuador: Sucumbíos</bold>: Sacha Lodge, <named-content xmlns:xlink="http://www.w3.org/1999/xlink" content-type="dwc:verbatimCoordinates" xlink:type="simple"><named-content content-type="geo-json" specific-use="{&#34;type&#34;:&#34;Point&#34;,&#34;coordinates&#34;:[-76.500000,-0.500000]}" id="NCID0EM6CK" xlink:type="simple">0.5°S, 76.5°W</named-content></named-content>, 270 m, 10–12.xi.1994, leg. Hibbs, ex. Malaise (1, <abbrev xmlns:xlink="http://www.w3.org/1999/xlink" xlink:title="Snow Entomological Collection, University of Kansas" id="ABBRID0ER6CK" xlink:type="simple">SEMC</abbrev>). <bold>Peru: Madre de Dios</bold>: Same data as holotype (4, <abbrev xmlns:xlink="http://www.w3.org/1999/xlink" xlink:title="Snow Entomological Collection, University of Kansas" id="ABBRID0EX6CK" xlink:type="simple">SEMC</abbrev>, <abbrev xmlns:xlink="http://www.w3.org/1999/xlink" xlink:title="Museo de Historia Natural de la Universidad Nacional Mayor de San Marcos" id="ABBRID0E26CK" xlink:type="simple">MHNSM</abbrev>). <bold>Suriname: Sipaliwini</bold>: Sipaliwini Savannah Nature Reserve, North of Basecamp, <named-content xmlns:xlink="http://www.w3.org/1999/xlink" content-type="dwc:verbatimCoordinates" xlink:type="simple"><named-content content-type="geo-json" specific-use="{&#34;type&#34;:&#34;Point&#34;,&#34;coordinates&#34;:[-55.984500,2.010933]}" id="NCID0EEADK" xlink:type="simple">2°00.656'N, 55°59.070'W</named-content></named-content>, 275 m, 1.iv.2017, leg. Short, grassy pools near river, SR17-0401-01A (1, <abbrev xmlns:xlink="http://www.w3.org/1999/xlink" xlink:title="National Zoological Collection of Suriname" id="ABBRID0EJADK" xlink:type="simple">NZCS</abbrev>).</p></tp:treatment-sec><tp:treatment-sec sec-type="Differential diagnosis" id="SECID0ENADK"><title>Differential diagnosis.</title><p>The relatively long and straight outer margins of the parameres and the very long and narrow fork of the apex of the dorsal plate of the median lobe (Fig. <xref ref-type="fig" rid="F9">9N</xref>) help to distinguish this species from others in the species group.</p></tp:treatment-sec><tp:treatment-sec sec-type="description" id="SECID0EXADK"><title>Description.</title><p>Body length 6.0–6.2 mm. <bold><italic>Coloration</italic></bold>: Dorsal surfaces pale brown to yellowish brown, with paler (yellowish) clypeus and margins of pronotum and elytra. <bold><italic>Head</italic></bold>: Maxillary palps only slightly longer than width of head, uniformly yellow in color. <bold><italic>Thorax</italic></bold>: Elytra without rows of serial punctures, each with very faint rows (one dorsal and two or three lateral) of scarce and weakly marked systematic punctures. Posterior elevation of mesoventrite broadly and somewhat triangularly elevated, weakly posteriorly transversely impressed, with low medial longitudinal ridge extending anteriorly. <bold><italic>Abdomen</italic></bold>: Apical emargination of fifth ventrite moderately deep and broad. <bold><italic>Aedeagus</italic></bold>: (Fig. <xref ref-type="fig" rid="F9">9N, O</xref>) Outer margin and apical region of each paramere rounded at apex and laterally pointed; dorsal plate of median lobe with long and narrow neck, ovally expanded at apical region, with two narrow, elongated, laminate (dorsoventrally oriented), distal arms, basally separated by width of arm; arms as long as base of fork; ventral plate of median lobe triangular, strongly sclerotized, apically broadly angulate, reaching mid-length of dorsal plate.</p></tp:treatment-sec><tp:treatment-sec sec-type="etymology" id="SECID0EQBDK"><title>Etymology.</title><p>This species is named after Stephen Baca, long-time member of the Short Lab, who supported the lab and its members by providing assistance during fieldwork, lab work, and overall being a great friend, colleague, and mentor. The last name Baca, when read, sounds similar to the Spanish word <italic>vaca</italic>, cow in English; the distal region of the dorsal plate of the median lobe somewhat resembles the head of a cow with horns.</p></tp:treatment-sec><tp:treatment-sec sec-type="distribution" id="SECID0EYBDK"><title>Distribution.</title><p>Known from a few but widely separated localities in Brazil (Pará), Ecuador, Peru, and Suriname (Fig. <xref ref-type="fig" rid="F10">10C</xref>).</p></tp:treatment-sec><tp:treatment-sec sec-type="habitat" id="SECID0ECCDK"><title>Habitat.</title><p>This species has been collected in palm swamps, forested pools alongside rivers and waterfalls, and in the case of the Suriname locality, in a grassy pool alongside a river in an open savanna.</p></tp:treatment-sec><tp:treatment-sec><!--Section generated to contain objects referenced in tp:taxon-treatment.--><fig id="F9" position="float" orientation="portrait"><object-id xmlns:xlink="http://www.w3.org/1999/xlink" content-type="doi" xlink:type="simple">10.3897/zookeys.1171.104142.figure9</object-id><object-id xmlns:xlink="http://www.w3.org/1999/xlink" content-type="arpha" xlink:type="simple">F1EACE76-A713-51DB-A2A4-8D574A1F3659</object-id><label>Figure 9.</label><caption><p>Aedeagi and habitus of the <italic><tp:taxon-name><tp:taxon-name-part taxon-name-part-type="genus" reg="Novochares">Novochares</tp:taxon-name-part><tp:taxon-name-part taxon-name-part-type="species" reg="abbreviatus">abbreviatus</tp:taxon-name-part></tp:taxon-name></italic> species group <bold>A–E</bold><italic><tp:taxon-name><tp:taxon-name-part taxon-name-part-type="genus" reg="Novochares">N.</tp:taxon-name-part><tp:taxon-name-part taxon-name-part-type="species" reg="oculatus">oculatus</tp:taxon-name-part></tp:taxon-name></italic>: <bold>A–C</bold> aedeagus, Mexico <bold>D, E</bold> paralectotype from Guatemala <bold>D</bold> aedeagus <bold>E</bold> habitus <bold>F–K</bold> miscellaneous forms of aedeagi in the <italic><tp:taxon-name><tp:taxon-name-part taxon-name-part-type="genus" reg="Novochares"/><tp:taxon-name-part taxon-name-part-type="species" reg="abbreviatus">abbreviatus</tp:taxon-name-part></tp:taxon-name></italic> species group <bold>F, G</bold> Argentina <bold>H, I</bold> Venezuela <bold>J, K</bold> Bolivia <bold>L, M, R</bold><italic><tp:taxon-name><tp:taxon-name-part taxon-name-part-type="genus" reg="Novochares">N.</tp:taxon-name-part><tp:taxon-name-part taxon-name-part-type="species" reg="pallipes">pallipes</tp:taxon-name-part></tp:taxon-name></italic><bold>N, O</bold><italic><tp:taxon-name><tp:taxon-name-part taxon-name-part-type="genus" reg="Novochares">N.</tp:taxon-name-part><tp:taxon-name-part taxon-name-part-type="species" reg="baca">baca</tp:taxon-name-part></tp:taxon-name></italic><bold>A, D, F, H, J, L, N</bold> dorsal view <bold>B, M</bold> ventral view <bold>C, G, I, K, O</bold> lateral view <bold>R</bold> oblique view.</p></caption><graphic xmlns:xlink="http://www.w3.org/1999/xlink" xlink:href="zookeys-1171-001_article-104142__-g009.jpg" position="float" orientation="portrait" xlink:type="simple" id="oo_881176.jpg"><uri content-type="original_file" xlink:type="simple">https://binary.pensoft.net/fig/881176</uri></graphic></fig><fig id="F10" position="float" orientation="portrait"><object-id xmlns:xlink="http://www.w3.org/1999/xlink" content-type="doi" xlink:type="simple">10.3897/zookeys.1171.104142.figure10</object-id><object-id xmlns:xlink="http://www.w3.org/1999/xlink" content-type="arpha" xlink:type="simple">5188ABB0-1A03-5C87-A1C2-BD0F6A27A4E2</object-id><label>Figure 10.</label><caption><p>Distribution of <italic><tp:taxon-name><tp:taxon-name-part taxon-name-part-type="genus" reg="Novochares">Novochares</tp:taxon-name-part><tp:taxon-name-part taxon-name-part-type="species" reg="abbreviatus">abbreviatus</tp:taxon-name-part></tp:taxon-name></italic> species group <bold>A</bold><italic><tp:taxon-name><tp:taxon-name-part taxon-name-part-type="genus" reg="Novochares">N.</tp:taxon-name-part><tp:taxon-name-part taxon-name-part-type="species" reg="abbreviatus">abbreviatus</tp:taxon-name-part></tp:taxon-name></italic>: examined specimens (red) and literature/unconfirmed records (blue) <bold>B</bold><italic><tp:taxon-name><tp:taxon-name-part taxon-name-part-type="genus" reg="Novochares">N.</tp:taxon-name-part><tp:taxon-name-part taxon-name-part-type="species" reg="oculatus">oculatus</tp:taxon-name-part></tp:taxon-name></italic>: examined specimens (red) and literature/unconfirmed records (blue) <bold>C</bold><italic><tp:taxon-name><tp:taxon-name-part taxon-name-part-type="genus" reg="Novochares">N.</tp:taxon-name-part><tp:taxon-name-part taxon-name-part-type="species" reg="pallipes">pallipes</tp:taxon-name-part></tp:taxon-name></italic> (red), <italic><tp:taxon-name><tp:taxon-name-part taxon-name-part-type="genus" reg="Novochares">N.</tp:taxon-name-part><tp:taxon-name-part taxon-name-part-type="species" reg="latus">latus</tp:taxon-name-part></tp:taxon-name></italic> (yellow), <italic><tp:taxon-name><tp:taxon-name-part taxon-name-part-type="genus" reg="Novochares">N.</tp:taxon-name-part><tp:taxon-name-part taxon-name-part-type="species" reg="baca">baca</tp:taxon-name-part></tp:taxon-name></italic> (blue), <italic><tp:taxon-name><tp:taxon-name-part taxon-name-part-type="genus" reg="Novochares">N.</tp:taxon-name-part><tp:taxon-name-part taxon-name-part-type="species" reg="pilatus">pilatus</tp:taxon-name-part></tp:taxon-name></italic> (green).</p></caption><graphic xmlns:xlink="http://www.w3.org/1999/xlink" xlink:href="zookeys-1171-001_article-104142__-g010.jpg" position="float" orientation="portrait" xlink:type="simple" id="oo_881177.jpg"><uri content-type="original_file" xlink:type="simple">https://binary.pensoft.net/fig/881177</uri></graphic></fig></tp:treatment-sec></tp:taxon-treatment>
