# Supplementary material for: ﻿Revision of the Neotropical water scavenger beetle genus Novochares Girón & Short (Coleoptera, Hydrophilidae, Acidocerinae)
Source: Zookeys. 2023 Jul 20;1171:1–112. doi: 10.3897/zookeys.1171.104142 (PMC10846839; doi:10.3897/zookeys.1171.104142)
Supplement: XML Treatment for Novochares oculatus [file zookeys.1171.104142-treatment5.xml]

<!DOCTYPE tp:taxon-treatment
  PUBLIC "-//TaxonX//DTD Taxonomic Treatment Publishing DTD v0 20100105//EN" "tax-treatment-NSO.dtd">
<tp:taxon-treatment xmlns:tp="http://www.plazi.org/taxpub"><tp:treatment-meta><kwd-group><label>Taxon classification</label><kwd>
                <named-content content-type="kingdom">Animalia</named-content>
              </kwd><kwd>
                <named-content content-type="order">Coleoptera</named-content>
              </kwd><kwd>
                <named-content content-type="family">Hydrophilidae</named-content>
              </kwd></kwd-group><mixed-citation publication-type="journal"><person-group><name><surname>Short</surname><given-names>Andrew Edward Z.</given-names></name><name><surname>Girón</surname><given-names>Jennifer C.</given-names></name></person-group><article-title>﻿Revision of the Neotropical water scavenger beetle genus <italic><tp:taxon-name><tp:taxon-name-part taxon-name-part-type="genus" reg="Novochares">Novochares</tp:taxon-name-part></tp:taxon-name></italic> Girón &amp; Short (<tp:taxon-name><tp:taxon-name-part taxon-name-part-type="order">Coleoptera</tp:taxon-name-part></tp:taxon-name>, <tp:taxon-name><tp:taxon-name-part taxon-name-part-type="family">Hydrophilidae</tp:taxon-name-part></tp:taxon-name>, <tp:taxon-name><tp:taxon-name-part taxon-name-part-type="subfamily">Acidocerinae</tp:taxon-name-part></tp:taxon-name>)</article-title><source>Zookeys</source><day>20</day><month>07</month><year>2023</year><volume>1171</volume><fpage>1</fpage><lpage>112</lpage><pub-id pub-id-type="doi">10.3897/zookeys.1171.104142</pub-id></mixed-citation></tp:treatment-meta><tp:nomenclature><label>﻿</label><tp:taxon-name>
              <object-id xmlns:xlink="http://www.w3.org/1999/xlink" content-type="arpha" xlink:type="simple">3A838842-620D-58D3-BDA9-4E5F64A8D010</object-id>
              <tp:taxon-name-part taxon-name-part-type="genus" reg="Novochares">Novochares</tp:taxon-name-part>
              <tp:taxon-name-part taxon-name-part-type="species" reg="oculatus">oculatus</tp:taxon-name-part>
            </tp:taxon-name><tp:taxon-authority>(Sharp, 1882)</tp:taxon-authority><xref ref-type="fig" rid="F3">Figs 3B</xref><xref ref-type="fig" rid="F9">, 9A–E</xref><xref ref-type="fig" rid="F10">, 10B</xref><tp:nomenclature-citation-list><tp:nomenclature-citation><tp:taxon-name>
                  <tp:taxon-name-part taxon-name-part-type="genus" reg="Helochares">Helochares</tp:taxon-name-part>
                  <tp:taxon-name-part taxon-name-part-type="species" reg="oculatus">oculatus</tp:taxon-name-part>
                </tp:taxon-name><comment>Sharp, 1882: 74.</comment></tp:nomenclature-citation><tp:nomenclature-citation><tp:taxon-name>
                  <tp:taxon-name-part taxon-name-part-type="genus" reg="Helochares">Helochares</tp:taxon-name-part>
                  <tp:taxon-name-part taxon-name-part-type="sensu">(s. str.)</tp:taxon-name-part>
                  <tp:taxon-name-part taxon-name-part-type="species" reg="oculatus">oculatus</tp:taxon-name-part>
                </tp:taxon-name><comment>Sharp, 1882; <xref ref-type="bibr" rid="B15">Fernández 1982a</xref>: 31 [specific rank confirmed; not syn. of <tp:taxon-name><tp:taxon-name-part taxon-name-part-type="genus" reg="Novochares"/><tp:taxon-name-part taxon-name-part-type="species" reg="pallidus">pallidus</tp:taxon-name-part></tp:taxon-name> Castelnau, as in <xref ref-type="bibr" rid="B8">d’Orchymont 1926</xref>: 232; not. syn. of <tp:taxon-name><tp:taxon-name-part taxon-name-part-type="genus" reg="Novochares"/><tp:taxon-name-part taxon-name-part-type="species" reg="abbreviatus">abbreviatus</tp:taxon-name-part></tp:taxon-name> Fabricius, as in <xref ref-type="bibr" rid="B9">d’Orchymont 1936</xref>: 10; lectotype designated]; <xref ref-type="bibr" rid="B18">Fernández 1989</xref>: 148 [in key]; <xref ref-type="bibr" rid="B25">Hansen 1999</xref>: 162 [catalog].</comment></tp:nomenclature-citation><tp:nomenclature-citation><tp:taxon-name>
                  <tp:taxon-name-part taxon-name-part-type="genus" reg="Novochares">Novochares</tp:taxon-name-part>
                  <tp:taxon-name-part taxon-name-part-type="species" reg="oculatus">oculatus</tp:taxon-name-part>
                </tp:taxon-name><comment>(Sharp, 1882); <xref ref-type="bibr" rid="B23">Girón and Short 2021</xref>: 205.</comment></tp:nomenclature-citation></tp:nomenclature-citation-list></tp:nomenclature><tp:treatment-sec sec-type="type material" id="SECID0E1KDK"><title>Type material examined.</title><p><bold><italic>Paralectotype</italic> (male)</bold>: “<tp:taxon-name><tp:taxon-name-part taxon-name-part-type="genus" reg="Helochares">Helochares</tp:taxon-name-part></tp:taxon-name> ocu-/<tp:taxon-name><tp:taxon-name-part taxon-name-part-type="genus" reg="Novochares"/><tp:taxon-name-part taxon-name-part-type="species" reg="latus">latus</tp:taxon-name-part></tp:taxon-name> D.S./ Paso Antonio. Guate/mala Champion [on card with specimen]”, “Sharp Coll./ 1905.-313”, “Paso Antonio,/ 400 ft./ Champion.”, “B.C.A. Col. I. 2./ <tp:taxon-name><tp:taxon-name-part taxon-name-part-type="genus" reg="Helochares">Helochares</tp:taxon-name-part></tp:taxon-name>/ <tp:taxon-name><tp:taxon-name-part taxon-name-part-type="genus" reg="Novochares"/><tp:taxon-name-part taxon-name-part-type="species" reg="oculatus">oculatus</tp:taxon-name-part></tp:taxon-name>,/ Sharp.”, “Brit.Mus./ <abbrev xmlns:xlink="http://www.w3.org/1999/xlink" xlink:title="U.S. National Museum of Natural History, Smithsonian Institution" id="ABBRID0EDMDK" xlink:type="simple">USNM</abbrev>-1966/ EXCHANGE” (<abbrev xmlns:xlink="http://www.w3.org/1999/xlink" xlink:title="U.S. National Museum of Natural History, Smithsonian Institution" id="ABBRID0EHMDK" xlink:type="simple">USNM</abbrev>; Fig. <xref ref-type="fig" rid="F9">9E</xref>).</p></tp:treatment-sec><tp:treatment-sec sec-type="material" id="SECID0EPMDK"><title>Additional material examined</title><p><bold>(8 exs.). Belize</bold>: Stann Creek, Sitte Point, Possum Point Biological Station, 24.iv.1987, leg. P.J. Spangler (1, <abbrev xmlns:xlink="http://www.w3.org/1999/xlink" xlink:title="U.S. National Museum of Natural History, Smithsonian Institution" id="ABBRID0EXMDK" xlink:type="simple">USNM</abbrev>). <bold>Colombia: Magdalena</bold>: 8 km E Barranquilla, 19.iii.1969, leg. P. &amp; P. Spangler (1, <abbrev xmlns:xlink="http://www.w3.org/1999/xlink" xlink:title="U.S. National Museum of Natural History, Smithsonian Institution" id="ABBRID0E4MDK" xlink:type="simple">USNM</abbrev>). <bold>Mexico: Jalisco</bold>: Barra de Navidad, 23.iii.1971, leg. J.R. Zimmerman (1, <abbrev xmlns:xlink="http://www.w3.org/1999/xlink" xlink:title="U.S. National Museum of Natural History, Smithsonian Institution" id="ABBRID0EDNDK" xlink:type="simple">USNM</abbrev>). <bold>Oaxaca</bold>: 31 km S Tuxtepec, Bethania, Ao. Chopan, 24.v.1981, blacklight, leg. P.J. Spangler (1, <abbrev xmlns:xlink="http://www.w3.org/1999/xlink" xlink:title="U.S. National Museum of Natural History, Smithsonian Institution" id="ABBRID0EJNDK" xlink:type="simple">USNM</abbrev>); <bold>Sinaloa</bold>: Mazatlan, 17.vii.1963, leg. P.J. Spangler (1, <abbrev xmlns:xlink="http://www.w3.org/1999/xlink" xlink:title="U.S. National Museum of Natural History, Smithsonian Institution" id="ABBRID0EPNDK" xlink:type="simple">USNM</abbrev>). <bold>Panama</bold>: Canal Zone, Barro Colorado Island, vi.1939, leg. J. Zetek (2, <abbrev xmlns:xlink="http://www.w3.org/1999/xlink" xlink:title="U.S. National Museum of Natural History, Smithsonian Institution" id="ABBRID0EVNDK" xlink:type="simple">USNM</abbrev>), same locality but 29.v.1940, at light (1, <abbrev xmlns:xlink="http://www.w3.org/1999/xlink" xlink:title="U.S. National Museum of Natural History, Smithsonian Institution" id="ABBRID0EZNDK" xlink:type="simple">USNM</abbrev>).</p></tp:treatment-sec><tp:treatment-sec sec-type="Differential diagnosis" id="SECID0E4NDK"><title>Differential diagnosis.</title><p>The precise morphological boundaries of this taxon are still uncertain. Its primary characteristic within the species group is its relatively large and oval distal cup of the dorsal plate of the median lobe, which bears two long arms (Fig. <xref ref-type="fig" rid="F9">9A, B</xref>). However, there is much variation and we recommend a relatively conservative approach in making confirmed species identifications at this time (see remarks for further discussion).</p></tp:treatment-sec><tp:treatment-sec sec-type="description" id="SECID0EHODK"><title>Description.</title><p>Body length 6.0–6.5 mm. <bold><italic>Coloration</italic></bold>: Dorsal surfaces pale brown to orange-brown, sometimes with weakly paler (orange) clypeus and margins of pronotum and elytra. <bold><italic>Head</italic></bold>: Maxillary palps nearly 1.3× width of head, uniformly yellow to orange in color. <bold><italic>Thorax</italic></bold>: Elytra without rows of serial punctures, faint rows (one dorsal and two or three lateral) of scarce and weakly marked systematic punctures barely noticeable. Prosternum medially broadly convex. Posterior elevation of mesoventrite broadly elevated, with low medial longitudinal ridge extending anteriorly. <bold><italic>Abdomen</italic></bold>: Apical emargination of fifth ventrite moderately deep and relatively narrow. <bold><italic>Aedeagus</italic></bold>: (Figs <xref ref-type="fig" rid="F3">3B</xref>, <xref ref-type="fig" rid="F9">9A–D</xref>) Outer margin and apical region of each paramere rounded at apex and laterally pointed to hook-shaped; dorsal plate of median lobe with long and narrow neck, obliquely explanate at apical region, somewhat diamond-shaped and laterally rounded, with two laminate and slender distal arms, narrowly separated at base, apically converging, and slightly dorsally pointing; arms nearly as long as base of fork; ventral plate of median lobe triangular, moderately sclerotized.</p></tp:treatment-sec><tp:treatment-sec sec-type="distribution" id="SECID0EEPDK"><title>Distribution.</title><p>Belize (new record), Colombia (new record), Costa Rica, Guatemala, Mexico (confirmed record), Panama (Fig. <xref ref-type="fig" rid="F10">10B</xref>). All records from southern South America and the Caribbean need further review (Argentina, Brazil, Paraguay, and the Antilles [Grenada, St. Vincent]).</p></tp:treatment-sec><tp:treatment-sec sec-type="remarks" id="SECID0EOPDK"><title>Remarks.</title><p>The identity of this species has been wrapped up in confusion with <italic><tp:taxon-name><tp:taxon-name-part taxon-name-part-type="genus" reg="Novochares">N.</tp:taxon-name-part><tp:taxon-name-part taxon-name-part-type="species" reg="abbreviatus">abbreviatus</tp:taxon-name-part></tp:taxon-name></italic> almost immediately after it was described (see above discussion of the <italic><tp:taxon-name><tp:taxon-name-part taxon-name-part-type="genus" reg="Novochares"/><tp:taxon-name-part taxon-name-part-type="species" reg="abbreviatus">abbreviatus</tp:taxon-name-part></tp:taxon-name></italic> group nomenclature). We examined the dissected male lectotype and a dissected male paralectotype male deposited in the <abbrev xmlns:xlink="http://www.w3.org/1999/xlink" xlink:title="U.S. National Museum of Natural History, Smithsonian Institution" id="ABBRID0EJQDK" xlink:type="simple">USNM</abbrev> (Fig. <xref ref-type="fig" rid="F9">9D, E</xref>; it had been exchanged between <abbrev xmlns:xlink="http://www.w3.org/1999/xlink" xlink:title="U.S. National Museum of Natural History, Smithsonian Institution" id="ABBRID0ERQDK" xlink:type="simple">USNM</abbrev> and the British Museum in the 1960s). We saw a number of other specimens that had an <italic><tp:taxon-name><tp:taxon-name-part taxon-name-part-type="genus" reg="Novochares"/><tp:taxon-name-part taxon-name-part-type="species" reg="oculatus">oculatus</tp:taxon-name-part></tp:taxon-name></italic>-like aedeagus but with a range of variation around the precise shape and size of the apical region of the dorsal plate of the median lobe, as well as the shape of the paramere apices (Fig. <xref ref-type="fig" rid="F9">9F, H</xref>). We did not have good sampling of these forms for molecular data, so were not able to use an integrated approach to explore this variation. Consequently, we have taken a very conservative approach and identified only male specimens which had genitalia that very closely matched the type material as <italic><tp:taxon-name><tp:taxon-name-part taxon-name-part-type="genus" reg="Novochares">N.</tp:taxon-name-part><tp:taxon-name-part taxon-name-part-type="species" reg="oculatus">oculatus</tp:taxon-name-part></tp:taxon-name></italic>. The remaining material will need to wait until more data, especially genetic data, is available. There are a number of published records of <italic><tp:taxon-name><tp:taxon-name-part taxon-name-part-type="genus" reg="Novochares">N.</tp:taxon-name-part><tp:taxon-name-part taxon-name-part-type="species" reg="oculatus">oculatus</tp:taxon-name-part></tp:taxon-name></italic> from Argentina, Paraguay, and southern Brazil (<xref ref-type="bibr" rid="B15">Fernández 1982a</xref>; <xref ref-type="bibr" rid="B7">Clarkson and Ferreira Jr 2014</xref>), and while it is very much possible that <italic><tp:taxon-name><tp:taxon-name-part taxon-name-part-type="genus" reg="Novochares">N.</tp:taxon-name-part><tp:taxon-name-part taxon-name-part-type="species" reg="oculatus">oculatus</tp:taxon-name-part></tp:taxon-name></italic> (like <italic><tp:taxon-name><tp:taxon-name-part taxon-name-part-type="genus" reg="Novochares">N.</tp:taxon-name-part><tp:taxon-name-part taxon-name-part-type="species" reg="abbreviatus">abbreviatus</tp:taxon-name-part></tp:taxon-name></italic>) is a very widespread Neotropical species, these reports should be treated as unconfirmed until molecular data from those localities is available.</p></tp:treatment-sec><tp:treatment-sec><!--Section generated to contain objects referenced in tp:taxon-treatment.--><fig id="F3" position="float" orientation="portrait"><object-id xmlns:xlink="http://www.w3.org/1999/xlink" content-type="doi" xlink:type="simple">10.3897/zookeys.1171.104142.figure3</object-id><object-id xmlns:xlink="http://www.w3.org/1999/xlink" content-type="arpha" xlink:type="simple">C6945596-E270-5E02-ABB1-56A687A7228B</object-id><label>Figure 3.</label><caption><p>Aedeagi of the <italic><tp:taxon-name><tp:taxon-name-part taxon-name-part-type="genus" reg="Novochares">Novochares</tp:taxon-name-part><tp:taxon-name-part taxon-name-part-type="species" reg="abbreviatus">abbreviatus</tp:taxon-name-part></tp:taxon-name></italic> species group along with schematic representations of the whole, the parameres (in blue), and the dorsal (in yellow) and ventral (in red) plates of the median lobe <bold>A</bold><italic><tp:taxon-name><tp:taxon-name-part taxon-name-part-type="genus" reg="Novochares">N.</tp:taxon-name-part><tp:taxon-name-part taxon-name-part-type="species" reg="abbreviatus">abbreviatus</tp:taxon-name-part></tp:taxon-name></italic><bold>B</bold><italic><tp:taxon-name><tp:taxon-name-part taxon-name-part-type="genus" reg="Novochares">N.</tp:taxon-name-part><tp:taxon-name-part taxon-name-part-type="species" reg="oculatus">oculatus</tp:taxon-name-part></tp:taxon-name></italic>.</p></caption><graphic xmlns:xlink="http://www.w3.org/1999/xlink" xlink:href="zookeys-1171-001_article-104142__-g003.jpg" position="float" orientation="portrait" xlink:type="simple" id="oo_881170.jpg"><uri content-type="original_file" xlink:type="simple">https://binary.pensoft.net/fig/881170</uri></graphic></fig><fig id="F9" position="float" orientation="portrait"><object-id xmlns:xlink="http://www.w3.org/1999/xlink" content-type="doi" xlink:type="simple">10.3897/zookeys.1171.104142.figure9</object-id><object-id xmlns:xlink="http://www.w3.org/1999/xlink" content-type="arpha" xlink:type="simple">F1EACE76-A713-51DB-A2A4-8D574A1F3659</object-id><label>Figure 9.</label><caption><p>Aedeagi and habitus of the <italic><tp:taxon-name><tp:taxon-name-part taxon-name-part-type="genus" reg="Novochares">Novochares</tp:taxon-name-part><tp:taxon-name-part taxon-name-part-type="species" reg="abbreviatus">abbreviatus</tp:taxon-name-part></tp:taxon-name></italic> species group <bold>A–E</bold><italic><tp:taxon-name><tp:taxon-name-part taxon-name-part-type="genus" reg="Novochares">N.</tp:taxon-name-part><tp:taxon-name-part taxon-name-part-type="species" reg="oculatus">oculatus</tp:taxon-name-part></tp:taxon-name></italic>: <bold>A–C</bold> aedeagus, Mexico <bold>D, E</bold> paralectotype from Guatemala <bold>D</bold> aedeagus <bold>E</bold> habitus <bold>F–K</bold> miscellaneous forms of aedeagi in the <italic><tp:taxon-name><tp:taxon-name-part taxon-name-part-type="genus" reg="Novochares"/><tp:taxon-name-part taxon-name-part-type="species" reg="abbreviatus">abbreviatus</tp:taxon-name-part></tp:taxon-name></italic> species group <bold>F, G</bold> Argentina <bold>H, I</bold> Venezuela <bold>J, K</bold> Bolivia <bold>L, M, R</bold><italic><tp:taxon-name><tp:taxon-name-part taxon-name-part-type="genus" reg="Novochares">N.</tp:taxon-name-part><tp:taxon-name-part taxon-name-part-type="species" reg="pallipes">pallipes</tp:taxon-name-part></tp:taxon-name></italic><bold>N, O</bold><italic><tp:taxon-name><tp:taxon-name-part taxon-name-part-type="genus" reg="Novochares">N.</tp:taxon-name-part><tp:taxon-name-part taxon-name-part-type="species" reg="baca">baca</tp:taxon-name-part></tp:taxon-name></italic><bold>A, D, F, H, J, L, N</bold> dorsal view <bold>B, M</bold> ventral view <bold>C, G, I, K, O</bold> lateral view <bold>R</bold> oblique view.</p></caption><graphic xmlns:xlink="http://www.w3.org/1999/xlink" xlink:href="zookeys-1171-001_article-104142__-g009.jpg" position="float" orientation="portrait" xlink:type="simple" id="oo_881176.jpg"><uri content-type="original_file" xlink:type="simple">https://binary.pensoft.net/fig/881176</uri></graphic></fig><fig id="F10" position="float" orientation="portrait"><object-id xmlns:xlink="http://www.w3.org/1999/xlink" content-type="doi" xlink:type="simple">10.3897/zookeys.1171.104142.figure10</object-id><object-id xmlns:xlink="http://www.w3.org/1999/xlink" content-type="arpha" xlink:type="simple">5188ABB0-1A03-5C87-A1C2-BD0F6A27A4E2</object-id><label>Figure 10.</label><caption><p>Distribution of <italic><tp:taxon-name><tp:taxon-name-part taxon-name-part-type="genus" reg="Novochares">Novochares</tp:taxon-name-part><tp:taxon-name-part taxon-name-part-type="species" reg="abbreviatus">abbreviatus</tp:taxon-name-part></tp:taxon-name></italic> species group <bold>A</bold><italic><tp:taxon-name><tp:taxon-name-part taxon-name-part-type="genus" reg="Novochares">N.</tp:taxon-name-part><tp:taxon-name-part taxon-name-part-type="species" reg="abbreviatus">abbreviatus</tp:taxon-name-part></tp:taxon-name></italic>: examined specimens (red) and literature/unconfirmed records (blue) <bold>B</bold><italic><tp:taxon-name><tp:taxon-name-part taxon-name-part-type="genus" reg="Novochares">N.</tp:taxon-name-part><tp:taxon-name-part taxon-name-part-type="species" reg="oculatus">oculatus</tp:taxon-name-part></tp:taxon-name></italic>: examined specimens (red) and literature/unconfirmed records (blue) <bold>C</bold><italic><tp:taxon-name><tp:taxon-name-part taxon-name-part-type="genus" reg="Novochares">N.</tp:taxon-name-part><tp:taxon-name-part taxon-name-part-type="species" reg="pallipes">pallipes</tp:taxon-name-part></tp:taxon-name></italic> (red), <italic><tp:taxon-name><tp:taxon-name-part taxon-name-part-type="genus" reg="Novochares">N.</tp:taxon-name-part><tp:taxon-name-part taxon-name-part-type="species" reg="latus">latus</tp:taxon-name-part></tp:taxon-name></italic> (yellow), <italic><tp:taxon-name><tp:taxon-name-part taxon-name-part-type="genus" reg="Novochares">N.</tp:taxon-name-part><tp:taxon-name-part taxon-name-part-type="species" reg="baca">baca</tp:taxon-name-part></tp:taxon-name></italic> (blue), <italic><tp:taxon-name><tp:taxon-name-part taxon-name-part-type="genus" reg="Novochares">N.</tp:taxon-name-part><tp:taxon-name-part taxon-name-part-type="species" reg="pilatus">pilatus</tp:taxon-name-part></tp:taxon-name></italic> (green).</p></caption><graphic xmlns:xlink="http://www.w3.org/1999/xlink" xlink:href="zookeys-1171-001_article-104142__-g010.jpg" position="float" orientation="portrait" xlink:type="simple" id="oo_881177.jpg"><uri content-type="original_file" xlink:type="simple">https://binary.pensoft.net/fig/881177</uri></graphic></fig></tp:treatment-sec><ref-list><ref id="B15"><mixed-citation xmlns:xlink="http://www.w3.org/1999/xlink" xlink:type="simple"><person-group><name name-style="western"><surname>Fernández</surname><given-names>LA</given-names></name></person-group> (<year>1982a</year>) <article-title>Notas sobre el género <italic><tp:taxon-name><tp:taxon-name-part taxon-name-part-type="genus">Helochares</tp:taxon-name-part></tp:taxon-name></italic> (<tp:taxon-name><tp:taxon-name-part taxon-name-part-type="class">Insecta</tp:taxon-name-part></tp:taxon-name>, <tp:taxon-name><tp:taxon-name-part taxon-name-part-type="order">Coleoptera</tp:taxon-name-part></tp:taxon-name>: <tp:taxon-name><tp:taxon-name-part taxon-name-part-type="family">Hydrophilidae</tp:taxon-name-part></tp:taxon-name>).</article-title><source>Neotrópica</source><volume>8</volume>(<issue>79</issue>): <fpage>31</fpage>–<lpage>40</lpage>.</mixed-citation></ref><ref id="B8"><mixed-citation xmlns:xlink="http://www.w3.org/1999/xlink" xlink:type="simple"><person-group><name name-style="western"><surname>d’Orchymont</surname><given-names>A</given-names></name></person-group> (<year>1926</year>) <article-title>Contribution à l’étude des Hydrophilides VI.</article-title><source>Bulletin et Annales de la Société entomologique de Belgique</source><volume>66</volume>: <fpage>201</fpage>–<lpage>248</lpage>. <ext-link xlink:href="https://babel.hathitrust.org/cgi/pt?id=uc1.b3307256&amp;view=1up&amp;seq=207" ext-link-type="uri" xlink:type="simple">https://babel.hathitrust.org/cgi/pt?id=uc1.b3307256&amp;view=1up&amp;seq=207</ext-link></mixed-citation></ref><ref id="B9"><mixed-citation xmlns:xlink="http://www.w3.org/1999/xlink" xlink:type="simple"><person-group><name name-style="western"><surname>d’Orchymont</surname><given-names>A</given-names></name></person-group> (<year>1936</year>) <article-title>Quelques synonymies nouvelles d’<tp:taxon-name><tp:taxon-name-part taxon-name-part-type="family">Hydrophilidae</tp:taxon-name-part></tp:taxon-name> (Col.).</article-title><source>Bulletin du Musée Royal d’Histoire Naturelle de Belgique</source><volume>12</volume>(<issue>23</issue>): <fpage>1</fpage>–<lpage>29</lpage>. <ext-link xlink:href="https://biblio.naturalsciences.be/rbins-publications/bulletin-of-the-royal-belgian-natural-history-museum/bulletin-of-the-royal-belgian-natural-history-museum-1930-1948/12-36/irscnb_p4087_0126ffp_12_bulletin-23.pdf" ext-link-type="uri" xlink:type="simple">https://biblio.naturalsciences.be/rbins-publications/bulletin-of-the-royal-belgian-natural-history-museum/bulletin-of-the-royal-belgian-natural-history-museum-1930-1948/12-36/irscnb_p4087_0126ffp_12_bulletin-23.pdf</ext-link></mixed-citation></ref><ref id="B18"><mixed-citation xmlns:xlink="http://www.w3.org/1999/xlink" xlink:type="simple"><person-group><name name-style="western"><surname>Fernández</surname><given-names>LA</given-names></name></person-group> (<year>1989</year>) <article-title>Notas sobre el género <italic><tp:taxon-name><tp:taxon-name-part taxon-name-part-type="genus">Helochares</tp:taxon-name-part></tp:taxon-name></italic>. II (<tp:taxon-name><tp:taxon-name-part taxon-name-part-type="order">Coleoptera</tp:taxon-name-part></tp:taxon-name>: <tp:taxon-name><tp:taxon-name-part taxon-name-part-type="family">Hydrophilidae</tp:taxon-name-part></tp:taxon-name>). Descripción de dos especies nuevas neotropicales. Clave para determinar las especies argentinas y de áreas vecinas.</article-title><source>Revista de la Sociedad Entomológica Argentina</source><volume>45</volume>: <fpage>145</fpage>–<lpage>151</lpage>. <ext-link xlink:href="https://www.biotaxa.org/RSEA/article/view/36600" ext-link-type="uri" xlink:type="simple">https://www.biotaxa.org/RSEA/article/view/36600</ext-link></mixed-citation></ref><ref id="B25"><mixed-citation xmlns:xlink="http://www.w3.org/1999/xlink" xlink:type="simple"><person-group><name name-style="western"><surname>Hansen</surname><given-names>M</given-names></name></person-group> (<year>1999</year>) <source>World catalogue of insects (Vol. 2). <tp:taxon-name><tp:taxon-name-part taxon-name-part-type="superfamily">Hydrophiloidea</tp:taxon-name-part></tp:taxon-name> (s. str.) (<tp:taxon-name><tp:taxon-name-part taxon-name-part-type="order">Coleoptera</tp:taxon-name-part></tp:taxon-name>).</source><publisher-name>Apollo Books</publisher-name>, <publisher-loc>Stenstrup</publisher-loc>, <size units="page">414 pp</size>.</mixed-citation></ref><ref id="B23"><mixed-citation xmlns:xlink="http://www.w3.org/1999/xlink" xlink:type="simple"><person-group><name name-style="western"><surname>Girón</surname><given-names>JC</given-names></name><name name-style="western"><surname>Short</surname><given-names>AEZ</given-names></name></person-group> (<year>2021</year>) <article-title>The <tp:taxon-name><tp:taxon-name-part taxon-name-part-type="subfamily">Acidocerinae</tp:taxon-name-part></tp:taxon-name> (<tp:taxon-name><tp:taxon-name-part taxon-name-part-type="order">Coleoptera</tp:taxon-name-part></tp:taxon-name>, <tp:taxon-name><tp:taxon-name-part taxon-name-part-type="family">Hydrophilidae</tp:taxon-name-part></tp:taxon-name>): Taxonomy, classification, and catalog of species.</article-title><source>ZooKeys</source><volume>1045</volume>: <fpage>1</fpage>–<lpage>236</lpage>. <ext-link xlink:href="10.3897/zookeys.1045.63810" ext-link-type="doi" xlink:type="simple">https://doi.org/10.3897/zookeys.1045.63810</ext-link></mixed-citation></ref><ref id="B7"><mixed-citation xmlns:xlink="http://www.w3.org/1999/xlink" xlink:type="simple"><person-group><name name-style="western"><surname>Clarkson</surname><given-names>B</given-names></name><name name-style="western"><surname>Ferreira</surname><given-names>Jr N</given-names></name></person-group> (<year>2014</year>) <article-title>A new species and records of <italic><tp:taxon-name><tp:taxon-name-part taxon-name-part-type="genus">Helochares</tp:taxon-name-part></tp:taxon-name></italic> (<tp:taxon-name><tp:taxon-name-part taxon-name-part-type="class">Insecta</tp:taxon-name-part></tp:taxon-name>: <tp:taxon-name><tp:taxon-name-part taxon-name-part-type="order">Coleoptera</tp:taxon-name-part></tp:taxon-name>: <tp:taxon-name><tp:taxon-name-part taxon-name-part-type="family">Hydrophilidae</tp:taxon-name-part></tp:taxon-name>) from Southeastern Brazil.</article-title><source>Zoologia (Curitiba)</source><volume>31</volume>: <fpage>400</fpage>–<lpage>404</lpage>. <ext-link xlink:href="10.1590/S1984-46702014000400012" ext-link-type="doi" xlink:type="simple">https://doi.org/10.1590/S1984-46702014000400012</ext-link></mixed-citation></ref></ref-list></tp:taxon-treatment>
