# Supplementary material for: ﻿Revision of the Neotropical water scavenger beetle genus Novochares Girón & Short (Coleoptera, Hydrophilidae, Acidocerinae)
Source: Zookeys. 2023 Jul 20;1171:1–112. doi: 10.3897/zookeys.1171.104142 (PMC10846839; doi:10.3897/zookeys.1171.104142)
Supplement: XML Treatment for Novochares pallipes [file zookeys.1171.104142-treatment6.xml]

<!DOCTYPE tp:taxon-treatment
  PUBLIC "-//TaxonX//DTD Taxonomic Treatment Publishing DTD v0 20100105//EN" "tax-treatment-NSO.dtd">
<tp:taxon-treatment xmlns:tp="http://www.plazi.org/taxpub"><tp:treatment-meta><kwd-group><label>Taxon classification</label><kwd>
                <named-content content-type="kingdom">Animalia</named-content>
              </kwd><kwd>
                <named-content content-type="order">Coleoptera</named-content>
              </kwd><kwd>
                <named-content content-type="family">Hydrophilidae</named-content>
              </kwd></kwd-group><mixed-citation publication-type="journal"><person-group><name><surname>Short</surname><given-names>Andrew Edward Z.</given-names></name><name><surname>Girón</surname><given-names>Jennifer C.</given-names></name></person-group><article-title>﻿Revision of the Neotropical water scavenger beetle genus <italic><tp:taxon-name><tp:taxon-name-part taxon-name-part-type="genus" reg="Novochares">Novochares</tp:taxon-name-part></tp:taxon-name></italic> Girón &amp; Short (<tp:taxon-name><tp:taxon-name-part taxon-name-part-type="order">Coleoptera</tp:taxon-name-part></tp:taxon-name>, <tp:taxon-name><tp:taxon-name-part taxon-name-part-type="family">Hydrophilidae</tp:taxon-name-part></tp:taxon-name>, <tp:taxon-name><tp:taxon-name-part taxon-name-part-type="subfamily">Acidocerinae</tp:taxon-name-part></tp:taxon-name>)</article-title><source>Zookeys</source><day>20</day><month>07</month><year>2023</year><volume>1171</volume><fpage>1</fpage><lpage>112</lpage><pub-id pub-id-type="doi">10.3897/zookeys.1171.104142</pub-id></mixed-citation></tp:treatment-meta><tp:nomenclature><label>﻿</label><tp:taxon-name>
              <object-id xmlns:xlink="http://www.w3.org/1999/xlink" content-type="arpha" xlink:type="simple">59C78BC2-26FB-5524-9D86-4CFFEF6979A5</object-id>
              <tp:taxon-name-part taxon-name-part-type="genus" reg="Novochares">Novochares</tp:taxon-name-part>
              <tp:taxon-name-part taxon-name-part-type="species" reg="pallipes">pallipes</tp:taxon-name-part>
            </tp:taxon-name><tp:taxon-authority>(Brullé, 1841)</tp:taxon-authority><xref ref-type="fig" rid="F9">Figs 9L–R</xref><xref ref-type="fig" rid="F10">, 10C</xref><tp:nomenclature-citation-list><tp:nomenclature-citation><tp:taxon-name><tp:taxon-name-part taxon-name-part-type="genus" reg="Hydrophilus">Hydrophilus</tp:taxon-name-part> (<tp:taxon-name-part taxon-name-part-type="subgenus" reg="Philhydrus">Philhydrus</tp:taxon-name-part>) <tp:taxon-name-part taxon-name-part-type="species" reg="pallipes">pallipes</tp:taxon-name-part></tp:taxon-name><comment>Brullé, 1841: 58 - Uruguay, Montevideo.</comment></tp:nomenclature-citation><tp:nomenclature-citation><tp:taxon-name>
                  <tp:taxon-name-part taxon-name-part-type="genus" reg="Philhydrus">Philhydrus</tp:taxon-name-part>
                  <tp:taxon-name-part taxon-name-part-type="species" reg="pallipes">pallipes</tp:taxon-name-part>
                </tp:taxon-name><comment>(Brullé, 1841); <xref ref-type="bibr" rid="B29">Lacordaire 1854</xref>: 457.</comment></tp:nomenclature-citation><tp:nomenclature-citation><tp:taxon-name>
                  <tp:taxon-name-part taxon-name-part-type="genus" reg="Helochares">Helochares</tp:taxon-name-part>
                  <tp:taxon-name-part taxon-name-part-type="species" reg="pallipes">pallipes</tp:taxon-name-part>
                </tp:taxon-name><comment>(Brullé, 1841); <xref ref-type="bibr" rid="B2">Bedel 1881</xref>: XCIV.</comment></tp:nomenclature-citation><tp:nomenclature-citation><tp:taxon-name>
                  <tp:taxon-name-part taxon-name-part-type="genus" reg="Helochares">Helochares</tp:taxon-name-part>
                  <tp:taxon-name-part taxon-name-part-type="sensu">(s. str.)</tp:taxon-name-part>
                  <tp:taxon-name-part taxon-name-part-type="species" reg="pallipes">pallipes</tp:taxon-name-part>
                </tp:taxon-name><comment>(Brullé, 1841); <xref ref-type="bibr" rid="B17">Fernández 1983</xref>: 444; <xref ref-type="bibr" rid="B18">Fernández 1989</xref>: 148 [in key].</comment></tp:nomenclature-citation><tp:nomenclature-citation><tp:taxon-name>
                  <tp:taxon-name-part taxon-name-part-type="genus" reg="Novochares">Novochares</tp:taxon-name-part>
                  <tp:taxon-name-part taxon-name-part-type="species" reg="pallipes">pallipes</tp:taxon-name-part>
                </tp:taxon-name><comment>(Brullé, 1841); <xref ref-type="bibr" rid="B23">Girón and Short 2021</xref>: 205.</comment></tp:nomenclature-citation></tp:nomenclature-citation-list></tp:nomenclature><tp:treatment-sec sec-type="material" id="SECID0EAXDK"><title>Material examined</title><p><bold>(14 exs.). Argentina: Buenos Aires</bold>: Martinez, xii.1953 (2, <abbrev xmlns:xlink="http://www.w3.org/1999/xlink" xlink:title="California Academy of Sciences" id="ABBRID0EIXDK" xlink:type="simple">CAS</abbrev>); San Isidro, xii.1955 (6, <abbrev xmlns:xlink="http://www.w3.org/1999/xlink" xlink:title="California Academy of Sciences" id="ABBRID0EMXDK" xlink:type="simple">CAS</abbrev>, <abbrev xmlns:xlink="http://www.w3.org/1999/xlink" xlink:title="Snow Entomological Collection, University of Kansas" id="ABBRID0EQXDK" xlink:type="simple">SEMC</abbrev>); Martinez, xii.1957 (2, <abbrev xmlns:xlink="http://www.w3.org/1999/xlink" xlink:title="U.S. National Museum of Natural History, Smithsonian Institution" id="ABBRID0EUXDK" xlink:type="simple">USNM</abbrev>); Choya, “Sta. del Estero”, 10.iii.1962 (1, <abbrev xmlns:xlink="http://www.w3.org/1999/xlink" xlink:title="California Academy of Sciences" id="ABBRID0EYXDK" xlink:type="simple">CAS</abbrev>). <bold>Entre Ríos</bold>: Río Paraná Ibicuy, Pto. Ibicuy, 10.xii.1979, leg. C.M. &amp; S. Flint, Jr. (3, <abbrev xmlns:xlink="http://www.w3.org/1999/xlink" xlink:title="U.S. National Museum of Natural History, Smithsonian Institution" id="ABBRID0E5XDK" xlink:type="simple">USNM</abbrev>).</p></tp:treatment-sec><tp:treatment-sec sec-type="Differential diagnosis" id="SECID0ECYDK"><title>Differential diagnosis.</title><p>The strongly curved parameres and the extremely large distinctive fork of the dorsal plate of the median lobe (Fig. <xref ref-type="fig" rid="F9">9L–R</xref>) serve to separate this species fairly easily from other members of the species group.</p></tp:treatment-sec><tp:treatment-sec sec-type="description" id="SECID0EMYDK"><title>Description.</title><p>Body length 7.2–7.8 mm. <bold><italic>Coloration</italic></bold>: Dorsal surfaces pale brown to orange-brown, sometimes with weakly paler (orange) clypeus and margins of pronotum and elytra. <bold><italic>Head</italic></bold>: Maxillary palps nearly 1.3× width of head, uniformly yellow to orange in color. <bold><italic>Thorax</italic></bold>: Elytra without rows of serial punctures, faint rows (one dorsal and two or three lateral) of scarce and weakly marked systematic punctures barely noticeable. Prosternum medially broadly convex. Posterior elevation of mesoventrite broadly elevated, with low medial longitudinal ridge extending anteriorly. <bold><italic>Abdomen</italic></bold>: Apical emargination of fifth ventrite moderately deep and relatively narrow. <bold><italic>Aedeagus</italic></bold>: (Fig. <xref ref-type="fig" rid="F9">9L–R</xref>) Apical region of each paramere medially and dorsally curved; outer margin of apical region of paramere rounded, latero-ventrally weakly pointed; dorsal plate of median lobe with long and relatively broad neck, widened at apical region; neck with paired longitudinal, laminar elevations along second 1/2; distal arms laminate, dorso-ventrally oriented, 1/2 as long as neck of dorsal plate of median lobe; ventral plate of median lobe narrow and triangular, moderately sclerotized, reaching to beyond base of fork of dorsal plate of median lobe.</p></tp:treatment-sec><tp:treatment-sec sec-type="distribution" id="SECID0EFZDK"><title>Distribution.</title><p>Argentina, Uruguay (Fig. <xref ref-type="fig" rid="F10">10C</xref>). Prior records from Brazil and Paraguay were erroneously reported and are removed from the known distribution of this species.</p></tp:treatment-sec><tp:treatment-sec sec-type="remarks" id="SECID0EPZDK"><title>Remarks.</title><p>There has been some confusion about the distribution of this species in the literature. We have only been able to confirm the presence of this species in Argentina and Uruguay. Literature reports of this species occurring in Mato Grosso do Sul (Corumbá) and Paraguay (Río Alto Paraná) appear to be derived from the original description of <tp:taxon-name><tp:taxon-name-part taxon-name-part-type="genus" reg="Helochares">Helochares</tp:taxon-name-part><tp:taxon-name-part taxon-name-part-type="sensu">(s. str.)</tp:taxon-name-part><tp:taxon-name-part taxon-name-part-type="species" reg="parhedrus">parhedrus</tp:taxon-name-part></tp:taxon-name>. This species was briefly synonymized with <italic><tp:taxon-name><tp:taxon-name-part taxon-name-part-type="genus" reg="Novochares">N.</tp:taxon-name-part><tp:taxon-name-part taxon-name-part-type="species" reg="pallipes">pallipes</tp:taxon-name-part></tp:taxon-name></italic> but later discovered to actually be a synonym of <italic><tp:taxon-name><tp:taxon-name-part taxon-name-part-type="genus" reg="Helochares">H.</tp:taxon-name-part><tp:taxon-name-part taxon-name-part-type="species" reg="atratus">atratus</tp:taxon-name-part></tp:taxon-name></italic> (Fernández, 1982). However, because for a short time the distributional records of <italic><tp:taxon-name><tp:taxon-name-part taxon-name-part-type="genus" reg="Novochares">N.</tp:taxon-name-part><tp:taxon-name-part taxon-name-part-type="species" reg="pallipes">pallipes</tp:taxon-name-part></tp:taxon-name></italic> and <italic><tp:taxon-name><tp:taxon-name-part taxon-name-part-type="genus" reg="Helochares">H.</tp:taxon-name-part><tp:taxon-name-part taxon-name-part-type="species" reg="parhedrus">parhedrus</tp:taxon-name-part></tp:taxon-name></italic> were fused, this muddied the literature. <xref ref-type="bibr" rid="B17">Fernández (1983)</xref> appears to have accidentally repeated the fused distribution which then carried into later papers. The record of this species from the state of Minas Gerais, Brazil derives from <xref ref-type="bibr" rid="B8">d’Orchymont (1926)</xref>. However, later <xref ref-type="bibr" rid="B10">d’Orchymont (1939)</xref> noted that these records were erroneous and referred them to <italic><tp:taxon-name><tp:taxon-name-part taxon-name-part-type="genus" reg="Helochares">H.</tp:taxon-name-part><tp:taxon-name-part taxon-name-part-type="species" reg="parhedrus">parhedrus</tp:taxon-name-part></tp:taxon-name></italic>, which later was synonymized with <italic><tp:taxon-name><tp:taxon-name-part taxon-name-part-type="genus" reg="Novochares">N.</tp:taxon-name-part><tp:taxon-name-part taxon-name-part-type="species" reg="atratus">atratus</tp:taxon-name-part></tp:taxon-name></italic>. We are not aware of any verified Brazilian records of <italic><tp:taxon-name><tp:taxon-name-part taxon-name-part-type="genus" reg="Helochares">H.</tp:taxon-name-part><tp:taxon-name-part taxon-name-part-type="species" reg="pallipes">pallipes</tp:taxon-name-part></tp:taxon-name></italic>.</p></tp:treatment-sec><tp:treatment-sec><!--Section generated to contain objects referenced in tp:taxon-treatment.--><fig id="F9" position="float" orientation="portrait"><object-id xmlns:xlink="http://www.w3.org/1999/xlink" content-type="doi" xlink:type="simple">10.3897/zookeys.1171.104142.figure9</object-id><object-id xmlns:xlink="http://www.w3.org/1999/xlink" content-type="arpha" xlink:type="simple">F1EACE76-A713-51DB-A2A4-8D574A1F3659</object-id><label>Figure 9.</label><caption><p>Aedeagi and habitus of the <italic><tp:taxon-name><tp:taxon-name-part taxon-name-part-type="genus" reg="Novochares">Novochares</tp:taxon-name-part><tp:taxon-name-part taxon-name-part-type="species" reg="abbreviatus">abbreviatus</tp:taxon-name-part></tp:taxon-name></italic> species group <bold>A–E</bold><italic><tp:taxon-name><tp:taxon-name-part taxon-name-part-type="genus" reg="Novochares">N.</tp:taxon-name-part><tp:taxon-name-part taxon-name-part-type="species" reg="oculatus">oculatus</tp:taxon-name-part></tp:taxon-name></italic>: <bold>A–C</bold> aedeagus, Mexico <bold>D, E</bold> paralectotype from Guatemala <bold>D</bold> aedeagus <bold>E</bold> habitus <bold>F–K</bold> miscellaneous forms of aedeagi in the <italic><tp:taxon-name><tp:taxon-name-part taxon-name-part-type="genus" reg="Novochares"/><tp:taxon-name-part taxon-name-part-type="species" reg="abbreviatus">abbreviatus</tp:taxon-name-part></tp:taxon-name></italic> species group <bold>F, G</bold> Argentina <bold>H, I</bold> Venezuela <bold>J, K</bold> Bolivia <bold>L, M, R</bold><italic><tp:taxon-name><tp:taxon-name-part taxon-name-part-type="genus" reg="Novochares">N.</tp:taxon-name-part><tp:taxon-name-part taxon-name-part-type="species" reg="pallipes">pallipes</tp:taxon-name-part></tp:taxon-name></italic><bold>N, O</bold><italic><tp:taxon-name><tp:taxon-name-part taxon-name-part-type="genus" reg="Novochares">N.</tp:taxon-name-part><tp:taxon-name-part taxon-name-part-type="species" reg="baca">baca</tp:taxon-name-part></tp:taxon-name></italic><bold>A, D, F, H, J, L, N</bold> dorsal view <bold>B, M</bold> ventral view <bold>C, G, I, K, O</bold> lateral view <bold>R</bold> oblique view.</p></caption><graphic xmlns:xlink="http://www.w3.org/1999/xlink" xlink:href="zookeys-1171-001_article-104142__-g009.jpg" position="float" orientation="portrait" xlink:type="simple" id="oo_881176.jpg"><uri content-type="original_file" xlink:type="simple">https://binary.pensoft.net/fig/881176</uri></graphic></fig><fig id="F10" position="float" orientation="portrait"><object-id xmlns:xlink="http://www.w3.org/1999/xlink" content-type="doi" xlink:type="simple">10.3897/zookeys.1171.104142.figure10</object-id><object-id xmlns:xlink="http://www.w3.org/1999/xlink" content-type="arpha" xlink:type="simple">5188ABB0-1A03-5C87-A1C2-BD0F6A27A4E2</object-id><label>Figure 10.</label><caption><p>Distribution of <italic><tp:taxon-name><tp:taxon-name-part taxon-name-part-type="genus" reg="Novochares">Novochares</tp:taxon-name-part><tp:taxon-name-part taxon-name-part-type="species" reg="abbreviatus">abbreviatus</tp:taxon-name-part></tp:taxon-name></italic> species group <bold>A</bold><italic><tp:taxon-name><tp:taxon-name-part taxon-name-part-type="genus" reg="Novochares">N.</tp:taxon-name-part><tp:taxon-name-part taxon-name-part-type="species" reg="abbreviatus">abbreviatus</tp:taxon-name-part></tp:taxon-name></italic>: examined specimens (red) and literature/unconfirmed records (blue) <bold>B</bold><italic><tp:taxon-name><tp:taxon-name-part taxon-name-part-type="genus" reg="Novochares">N.</tp:taxon-name-part><tp:taxon-name-part taxon-name-part-type="species" reg="oculatus">oculatus</tp:taxon-name-part></tp:taxon-name></italic>: examined specimens (red) and literature/unconfirmed records (blue) <bold>C</bold><italic><tp:taxon-name><tp:taxon-name-part taxon-name-part-type="genus" reg="Novochares">N.</tp:taxon-name-part><tp:taxon-name-part taxon-name-part-type="species" reg="pallipes">pallipes</tp:taxon-name-part></tp:taxon-name></italic> (red), <italic><tp:taxon-name><tp:taxon-name-part taxon-name-part-type="genus" reg="Novochares">N.</tp:taxon-name-part><tp:taxon-name-part taxon-name-part-type="species" reg="latus">latus</tp:taxon-name-part></tp:taxon-name></italic> (yellow), <italic><tp:taxon-name><tp:taxon-name-part taxon-name-part-type="genus" reg="Novochares">N.</tp:taxon-name-part><tp:taxon-name-part taxon-name-part-type="species" reg="baca">baca</tp:taxon-name-part></tp:taxon-name></italic> (blue), <italic><tp:taxon-name><tp:taxon-name-part taxon-name-part-type="genus" reg="Novochares">N.</tp:taxon-name-part><tp:taxon-name-part taxon-name-part-type="species" reg="pilatus">pilatus</tp:taxon-name-part></tp:taxon-name></italic> (green).</p></caption><graphic xmlns:xlink="http://www.w3.org/1999/xlink" xlink:href="zookeys-1171-001_article-104142__-g010.jpg" position="float" orientation="portrait" xlink:type="simple" id="oo_881177.jpg"><uri content-type="original_file" xlink:type="simple">https://binary.pensoft.net/fig/881177</uri></graphic></fig></tp:treatment-sec><ref-list><ref id="B29"><mixed-citation xmlns:xlink="http://www.w3.org/1999/xlink" xlink:type="simple"><person-group><name name-style="western"><surname>Lacordaire</surname><given-names>T</given-names></name></person-group> (<year>1854</year>) <source>Histoire naturelle des insectes: Genera des Coléoptères ou exposé méthodique et critique de tous les genres proposés jusqu’ici dans cet ordre d’insectes. Tome Premier. Contenant les familles des Cicindélètes, Carabiques, Dytiscides, Gyrinides et Palpicornes.</source><publisher-name>Librairie encyclopédique de Roret</publisher-name>, <publisher-loc>Paris</publisher-loc>, <size units="page">486 pp</size>. <ext-link xlink:href="10.5962/bhl.title.67686" ext-link-type="doi" xlink:type="simple">https://doi.org/10.5962/bhl.title.67686</ext-link></mixed-citation></ref><ref id="B2"><mixed-citation xmlns:xlink="http://www.w3.org/1999/xlink" xlink:type="simple"><person-group><name name-style="western"><surname>Bedel</surname><given-names>L</given-names></name></person-group> (<year>1881</year>) (Synonymie de quelques Hydrophilidæ et Sphæridiidæ exotiques décrits par Brullé). Annales de la Société Entomologique de France 6(1): XCIV–XCV. <ext-link xlink:href="https://biodiversitylibrary.org/page/8996339" ext-link-type="uri" xlink:type="simple">https://biodiversitylibrary.org/page/8996339</ext-link></mixed-citation></ref><ref id="B17"><mixed-citation xmlns:xlink="http://www.w3.org/1999/xlink" xlink:type="simple"><person-group><name name-style="western"><surname>Fernández</surname><given-names>LA</given-names></name></person-group> (<year>1983</year>) <article-title><tp:taxon-name><tp:taxon-name-part taxon-name-part-type="genus">Helochares</tp:taxon-name-part> (<tp:taxon-name-part taxon-name-part-type="subgenus">Sindolus</tp:taxon-name-part>) <tp:taxon-name-part taxon-name-part-type="species">talarum</tp:taxon-name-part></tp:taxon-name> sp. nov., y redescripción de <tp:taxon-name><tp:taxon-name-part taxon-name-part-type="genus">Helochares</tp:taxon-name-part> (<tp:taxon-name-part taxon-name-part-type="subgenus">Helochares</tp:taxon-name-part>) <tp:taxon-name-part taxon-name-part-type="species">pallipes</tp:taxon-name-part></tp:taxon-name> (Brullé), con descripción de los estados preimaginales (<tp:taxon-name><tp:taxon-name-part taxon-name-part-type="order">Coleoptera</tp:taxon-name-part></tp:taxon-name>: <tp:taxon-name><tp:taxon-name-part taxon-name-part-type="family">Hydrophilidae</tp:taxon-name-part></tp:taxon-name>).</article-title><source>Limnobios</source><volume>2</volume>: <fpage>439</fpage>–<lpage>449</lpage>.</mixed-citation></ref><ref id="B18"><mixed-citation xmlns:xlink="http://www.w3.org/1999/xlink" xlink:type="simple"><person-group><name name-style="western"><surname>Fernández</surname><given-names>LA</given-names></name></person-group> (<year>1989</year>) <article-title>Notas sobre el género <italic><tp:taxon-name><tp:taxon-name-part taxon-name-part-type="genus">Helochares</tp:taxon-name-part></tp:taxon-name></italic>. II (<tp:taxon-name><tp:taxon-name-part taxon-name-part-type="order">Coleoptera</tp:taxon-name-part></tp:taxon-name>: <tp:taxon-name><tp:taxon-name-part taxon-name-part-type="family">Hydrophilidae</tp:taxon-name-part></tp:taxon-name>). Descripción de dos especies nuevas neotropicales. Clave para determinar las especies argentinas y de áreas vecinas.</article-title><source>Revista de la Sociedad Entomológica Argentina</source><volume>45</volume>: <fpage>145</fpage>–<lpage>151</lpage>. <ext-link xlink:href="https://www.biotaxa.org/RSEA/article/view/36600" ext-link-type="uri" xlink:type="simple">https://www.biotaxa.org/RSEA/article/view/36600</ext-link></mixed-citation></ref><ref id="B23"><mixed-citation xmlns:xlink="http://www.w3.org/1999/xlink" xlink:type="simple"><person-group><name name-style="western"><surname>Girón</surname><given-names>JC</given-names></name><name name-style="western"><surname>Short</surname><given-names>AEZ</given-names></name></person-group> (<year>2021</year>) <article-title>The <tp:taxon-name><tp:taxon-name-part taxon-name-part-type="subfamily">Acidocerinae</tp:taxon-name-part></tp:taxon-name> (<tp:taxon-name><tp:taxon-name-part taxon-name-part-type="order">Coleoptera</tp:taxon-name-part></tp:taxon-name>, <tp:taxon-name><tp:taxon-name-part taxon-name-part-type="family">Hydrophilidae</tp:taxon-name-part></tp:taxon-name>): Taxonomy, classification, and catalog of species.</article-title><source>ZooKeys</source><volume>1045</volume>: <fpage>1</fpage>–<lpage>236</lpage>. <ext-link xlink:href="10.3897/zookeys.1045.63810" ext-link-type="doi" xlink:type="simple">https://doi.org/10.3897/zookeys.1045.63810</ext-link></mixed-citation></ref><ref id="B8"><mixed-citation xmlns:xlink="http://www.w3.org/1999/xlink" xlink:type="simple"><person-group><name name-style="western"><surname>d’Orchymont</surname><given-names>A</given-names></name></person-group> (<year>1926</year>) <article-title>Contribution à l’étude des Hydrophilides VI.</article-title><source>Bulletin et Annales de la Société entomologique de Belgique</source><volume>66</volume>: <fpage>201</fpage>–<lpage>248</lpage>. <ext-link xlink:href="https://babel.hathitrust.org/cgi/pt?id=uc1.b3307256&amp;view=1up&amp;seq=207" ext-link-type="uri" xlink:type="simple">https://babel.hathitrust.org/cgi/pt?id=uc1.b3307256&amp;view=1up&amp;seq=207</ext-link></mixed-citation></ref><ref id="B10"><mixed-citation xmlns:xlink="http://www.w3.org/1999/xlink" xlink:type="simple"><person-group><name name-style="western"><surname>d’Orchymont</surname><given-names>A</given-names></name></person-group> (<year>1939</year>) <article-title>Notes sur quelques Palpicornia de la Republique Argentine.</article-title><source>Revista de la Sociedad Entomológica Argentina</source><volume>10</volume>: <fpage>253</fpage>–<lpage>264</lpage>.</mixed-citation></ref></ref-list></tp:taxon-treatment>
