# Supplementary material for: ﻿Revision of the Neotropical water scavenger beetle genus Novochares Girón & Short (Coleoptera, Hydrophilidae, Acidocerinae)
Source: Zookeys. 2023 Jul 20;1171:1–112. doi: 10.3897/zookeys.1171.104142 (PMC10846839; doi:10.3897/zookeys.1171.104142)
Supplement: XML Treatment for Novochares pilatus [file zookeys.1171.104142-treatment7.xml]

<!DOCTYPE tp:taxon-treatment
  PUBLIC "-//TaxonX//DTD Taxonomic Treatment Publishing DTD v0 20100105//EN" "tax-treatment-NSO.dtd">
<tp:taxon-treatment xmlns:tp="http://www.plazi.org/taxpub"><tp:treatment-meta><kwd-group><label>Taxon classification</label><kwd>
                <named-content content-type="kingdom">Animalia</named-content>
              </kwd><kwd>
                <named-content content-type="order">Coleoptera</named-content>
              </kwd><kwd>
                <named-content content-type="family">Hydrophilidae</named-content>
              </kwd></kwd-group><mixed-citation publication-type="journal"><person-group><name><surname>Short</surname><given-names>Andrew Edward Z.</given-names></name><name><surname>Girón</surname><given-names>Jennifer C.</given-names></name></person-group><article-title>﻿Revision of the Neotropical water scavenger beetle genus <italic><tp:taxon-name><tp:taxon-name-part taxon-name-part-type="genus" reg="Novochares">Novochares</tp:taxon-name-part></tp:taxon-name></italic> Girón &amp; Short (<tp:taxon-name><tp:taxon-name-part taxon-name-part-type="order">Coleoptera</tp:taxon-name-part></tp:taxon-name>, <tp:taxon-name><tp:taxon-name-part taxon-name-part-type="family">Hydrophilidae</tp:taxon-name-part></tp:taxon-name>, <tp:taxon-name><tp:taxon-name-part taxon-name-part-type="subfamily">Acidocerinae</tp:taxon-name-part></tp:taxon-name>)</article-title><source>Zookeys</source><day>20</day><month>07</month><year>2023</year><volume>1171</volume><fpage>1</fpage><lpage>112</lpage><pub-id pub-id-type="doi">10.3897/zookeys.1171.104142</pub-id></mixed-citation></tp:treatment-meta><tp:nomenclature><label>﻿</label><tp:taxon-name>
              <object-id xmlns:xlink="http://www.w3.org/1999/xlink" content-type="arpha" xlink:type="simple">CD969E23-9C1B-5673-9CBD-B3D53703FFC1</object-id>
              <tp:taxon-name-part taxon-name-part-type="genus" reg="Novochares">Novochares</tp:taxon-name-part>
              <tp:taxon-name-part taxon-name-part-type="species" reg="pilatus">pilatus</tp:taxon-name-part>
              <object-id xmlns:xlink="http://www.w3.org/1999/xlink" content-type="zoobank" xlink:type="simple">https://zoobank.org/7978A7D9-46F5-43ED-8BE0-BE0717644FCB</object-id>
            </tp:taxon-name><tp:taxon-status xmlns:xlink="http://www.w3.org/1999/xlink" xlink:type="simple">sp. nov.</tp:taxon-status><xref ref-type="fig" rid="F8">Figs 8P–R</xref><xref ref-type="fig" rid="F10">, 10C</xref></tp:nomenclature><tp:treatment-sec sec-type="type material" id="SECID0EM5DK"><title>Type material.</title><p><bold><italic>Holotype</italic> (male)</bold>: “VENEZUELA: Bolivar State/ <named-content xmlns:xlink="http://www.w3.org/1999/xlink" content-type="dwc:verbatimCoordinates" xlink:type="simple"><named-content content-type="geo-json" specific-use="{&#34;type&#34;:&#34;Point&#34;,&#34;coordinates&#34;:[-66.820633,6.593617]}" id="NCID0E15DK" xlink:type="simple">6°35.617'N, 66°49.238'W</named-content></named-content>, 80m/ Los Pijiguaos; outcrop/morichal/ 12.i.2009; leg. Miller &amp; Short/ V09-0112-01C; detrital pools (<abbrev xmlns:xlink="http://www.w3.org/1999/xlink" xlink:title="Museo del Instituto de Zoología Agrícola" id="ABBRID0E65DK" xlink:type="simple">MIZA</abbrev>). <bold><italic>Paratypes</italic>: (68 exs.): Venezuela: Barinas</bold>: East of Santa Barbara, Rio Santa Barbara, <named-content xmlns:xlink="http://www.w3.org/1999/xlink" content-type="dwc:verbatimCoordinates" xlink:type="simple"><named-content content-type="geo-json" specific-use="{&#34;type&#34;:&#34;Point&#34;,&#34;coordinates&#34;:[-71.186467,7.833800]}" id="NCID0EK6DK" xlink:type="simple">7°50.028'N, 71°11.188'W</named-content></named-content>, 177 m, 25.i.2012, leg. Short, Arias, &amp; Gustafson, big side pool of river, VZ12-0126-01B (1, <abbrev xmlns:xlink="http://www.w3.org/1999/xlink" xlink:title="Snow Entomological Collection, University of Kansas" id="ABBRID0EO6DK" xlink:type="simple">SEMC</abbrev>, DNA Voucher SLE1241). <bold>Bolívar</bold>: same data as holotype (67, MIA, <abbrev xmlns:xlink="http://www.w3.org/1999/xlink" xlink:title="Snow Entomological Collection, University of Kansas" id="ABBRID0EU6DK" xlink:type="simple">SEMC</abbrev>, <abbrev xmlns:xlink="http://www.w3.org/1999/xlink" xlink:title="Invertebrate Zoology Collection, Natural Science Research Laboratory, Museum of Texas Tech University" id="ABBRID0EY6DK" xlink:type="simple">TTU-Z</abbrev>, including DNA Voucher SLE1204).</p></tp:treatment-sec><tp:treatment-sec sec-type="Differential diagnosis" id="SECID0E36DK"><title>Differential diagnosis.</title><p>This species is distinguished by a relatively extended and narrow expansion at the apex of the dorsal plate of the median lobe, which is also set with two modest arms (Fig. <xref ref-type="fig" rid="F8">8P, Q</xref>).</p></tp:treatment-sec><tp:treatment-sec sec-type="description" id="SECID0EGAEK"><title>Description.</title><p>Body length 6.0–7.4 mm. <bold><italic>Coloration</italic></bold>: Dorsal surfaces pale brown to yellowish brown, with paler (yellowish) clypeus and margins of pronotum and elytra. <bold><italic>Head</italic></bold>: Maxillary palps 1.4–1.5× longer than width of head, uniformly yellow to orange in color. <bold><italic>Thorax</italic></bold>: Elytra without rows of serial punctures, each with very faint rows (one dorsal and two or three lateral) of scarce and weakly marked systematic punctures. Prosternum only weakly convex. Posterior elevation of mesoventrite broadly and somewhat triangularly elevated, posteriorly weakly transversely impressed, with low medial longitudinal ridge extending anteriorly. <bold><italic>Abdomen</italic></bold>: Apical emargination of fifth ventrite moderately deep and broad. <bold><italic>Aedeagus</italic></bold>: (Fig. <xref ref-type="fig" rid="F8">8P–R</xref>) Outer margin and apical region of each paramere rounded at apex and laterally pointed; dorsal plate of median lobe with long and narrow neck, ovally expanded at apical region, with two narrow, elongated, laminate (dorsoventrally oriented), contiguous distal arms; arms as long as 1/2 length of base of fork; ventral plate of median lobe triangular, strongly sclerotized, apically pointed, reaching mid-length of dorsal plate.</p></tp:treatment-sec><tp:treatment-sec sec-type="etymology" id="SECID0E6AEK"><title>Etymology.</title><p><italic>Pilatus</italic> (L.) meaning large. In reference to the relatively large size of the aedeagus when compared with other species in the <italic><tp:taxon-name><tp:taxon-name-part taxon-name-part-type="genus" reg="Novochares"/><tp:taxon-name-part taxon-name-part-type="species" reg="abbreviatus">abbreviatus</tp:taxon-name-part></tp:taxon-name></italic> species group.</p></tp:treatment-sec><tp:treatment-sec sec-type="distribution" id="SECID0ERBEK"><title>Distribution.</title><p>This species is found in several localities in central Venezuela (Fig. <xref ref-type="fig" rid="F10">10C</xref>).</p></tp:treatment-sec><tp:treatment-sec sec-type="habitat" id="SECID0E2BEK"><title>Habitat.</title><p>The large main series of this species was collected in shallow detrital pools that were along the edge of a morichal that ran alongside a granite outcrop. Another specimen was collected in the side pools of a large river.</p><sec sec-type="﻿Novochares aperito species group" id="SECID0EACEK"><title>﻿<italic><tp:taxon-name><tp:taxon-name-part taxon-name-part-type="genus" reg="Novochares">Novochares</tp:taxon-name-part><tp:taxon-name-part taxon-name-part-type="species" reg="aperito">aperito</tp:taxon-name-part></tp:taxon-name></italic> species group</title><p><bold>Species group diagnosis.</bold> Body length 4.9 mm. <bold><italic>Coloration</italic></bold>: Dorsal surfaces orange, with paler clypeus and margins of pronotum. <bold><italic>Head</italic></bold>: Maxillary palps slightly longer than width of head, uniformly orange in color. <bold><italic>Thorax</italic></bold>: Ground punctation on pronotum and elytra relatively dense and very shallowly impressed. Elytra without rows of serial punctures, each with very faint rows of weakly marked systematic punctures on lateral 1/2. Prosternum weakly medially convex. Posterior elevation of mesoventrite transversely elevated. <bold><italic>Abdomen</italic></bold>: Apical emargination of fifth ventrite relatively deep, U-shaped. <bold><italic>Aedeagus</italic></bold>: (Fig. <xref ref-type="fig" rid="F11">11A–C</xref>) Overall shape pear-like, joint basal margins of parameres truncate; apical region of each paramere somewhat hook-like; parameres longer than median lobe, with apex rounded; dorsal inner margin of each paramere sinuate; dorsal plate of median lobe (in dorsal view) with neck weakly defined, with arms weakly defined; gonopore placed near apex of dorsal plate of median lobe; ventral plate of median lobe (in ventral view) membranous; basal piece nearly 0.3× length of a paramere. In lateral view, aedeagus somewhat triangular, straight at base, with ventral outline of parameres nearly 3× longer than greatest width near base.</p><fig id="F11" position="float" orientation="portrait"><object-id xmlns:xlink="http://www.w3.org/1999/xlink" content-type="doi" xlink:type="simple">10.3897/zookeys.1171.104142.figure11</object-id><object-id xmlns:xlink="http://www.w3.org/1999/xlink" content-type="arpha" xlink:type="simple">1B2DAB31-D7A1-5E29-9EC0-02615BC274EE</object-id><label>Figure 11.</label><caption><p>Aedeagi of <italic><tp:taxon-name><tp:taxon-name-part taxon-name-part-type="genus" reg="Novochares">Novochares</tp:taxon-name-part></tp:taxon-name></italic> spp. <bold>A–C</bold><italic><tp:taxon-name><tp:taxon-name-part taxon-name-part-type="genus" reg="Novochares">N.</tp:taxon-name-part><tp:taxon-name-part taxon-name-part-type="species" reg="aperito">aperito</tp:taxon-name-part></tp:taxon-name></italic><bold>D–F</bold><italic><tp:taxon-name><tp:taxon-name-part taxon-name-part-type="genus" reg="Novochares">N.</tp:taxon-name-part><tp:taxon-name-part taxon-name-part-type="species" reg="orchis">orchis</tp:taxon-name-part></tp:taxon-name></italic><bold>G–K</bold><italic><tp:taxon-name><tp:taxon-name-part taxon-name-part-type="genus" reg="Novochares">N.</tp:taxon-name-part><tp:taxon-name-part taxon-name-part-type="species" reg="minor">minor</tp:taxon-name-part></tp:taxon-name></italic><bold>G–J</bold> Peru <bold>K</bold> Venezuela <bold>A, D, G, K</bold> dorsal view <bold>B, E, H</bold> ventral view <bold>C, F, J</bold> oblique view <bold>I</bold> lateral view.</p></caption><graphic xmlns:xlink="http://www.w3.org/1999/xlink" xlink:href="zookeys-1171-001_article-104142__-g011.jpg" position="float" orientation="portrait" xlink:type="simple" id="oo_881178.jpg"><uri content-type="original_file" xlink:type="simple">https://binary.pensoft.net/fig/881178</uri></graphic></fig><p><bold>Composition.</bold> This group is composed of a single known species from Bolivia (known from a single male) with a very unusual and distinctive genitalia: <italic><tp:taxon-name><tp:taxon-name-part taxon-name-part-type="genus" reg="Novochares">N.</tp:taxon-name-part><tp:taxon-name-part taxon-name-part-type="species" reg="aperito">aperito</tp:taxon-name-part></tp:taxon-name></italic> sp. nov.</p></sec></tp:treatment-sec><tp:treatment-sec><!--Section generated to contain objects referenced in tp:taxon-treatment.--><fig id="F8" position="float" orientation="portrait"><object-id xmlns:xlink="http://www.w3.org/1999/xlink" content-type="doi" xlink:type="simple">10.3897/zookeys.1171.104142.figure8</object-id><object-id xmlns:xlink="http://www.w3.org/1999/xlink" content-type="arpha" xlink:type="simple">CC25D221-D01D-5731-AA32-2EF37DA8ECDE</object-id><label>Figure 8.</label><caption><p>Aedeagi of the <italic><tp:taxon-name><tp:taxon-name-part taxon-name-part-type="genus" reg="Novochares">Novochares</tp:taxon-name-part><tp:taxon-name-part taxon-name-part-type="species" reg="abbreviatus">abbreviatus</tp:taxon-name-part></tp:taxon-name></italic> species group <bold>A–L</bold><italic><tp:taxon-name><tp:taxon-name-part taxon-name-part-type="genus" reg="Novochares">N.</tp:taxon-name-part><tp:taxon-name-part taxon-name-part-type="species" reg="abbreviatus">abbreviatus</tp:taxon-name-part></tp:taxon-name></italic><bold>A–C</bold> Nicaragua <bold>D–F</bold> Argentina <bold>G–I</bold> Venezuela <bold>J–L</bold> Guyana <bold>M–O</bold><italic><tp:taxon-name><tp:taxon-name-part taxon-name-part-type="genus" reg="Novochares">N.</tp:taxon-name-part><tp:taxon-name-part taxon-name-part-type="species" reg="latus">latus</tp:taxon-name-part></tp:taxon-name></italic><bold>P–R</bold><italic><tp:taxon-name><tp:taxon-name-part taxon-name-part-type="genus" reg="Novochares">N.</tp:taxon-name-part><tp:taxon-name-part taxon-name-part-type="species" reg="pilatus">pilatus</tp:taxon-name-part></tp:taxon-name></italic><bold>A, D, G, J, M, P</bold> dorsal view <bold>B, E, H, K, N, Q</bold> ventral view <bold>C, F, I, L, O, R</bold> lateral view.</p></caption><graphic xmlns:xlink="http://www.w3.org/1999/xlink" xlink:href="zookeys-1171-001_article-104142__-g008.jpg" position="float" orientation="portrait" xlink:type="simple" id="oo_881175.jpg"><uri content-type="original_file" xlink:type="simple">https://binary.pensoft.net/fig/881175</uri></graphic></fig><fig id="F10" position="float" orientation="portrait"><object-id xmlns:xlink="http://www.w3.org/1999/xlink" content-type="doi" xlink:type="simple">10.3897/zookeys.1171.104142.figure10</object-id><object-id xmlns:xlink="http://www.w3.org/1999/xlink" content-type="arpha" xlink:type="simple">5188ABB0-1A03-5C87-A1C2-BD0F6A27A4E2</object-id><label>Figure 10.</label><caption><p>Distribution of <italic><tp:taxon-name><tp:taxon-name-part taxon-name-part-type="genus" reg="Novochares">Novochares</tp:taxon-name-part><tp:taxon-name-part taxon-name-part-type="species" reg="abbreviatus">abbreviatus</tp:taxon-name-part></tp:taxon-name></italic> species group <bold>A</bold><italic><tp:taxon-name><tp:taxon-name-part taxon-name-part-type="genus" reg="Novochares">N.</tp:taxon-name-part><tp:taxon-name-part taxon-name-part-type="species" reg="abbreviatus">abbreviatus</tp:taxon-name-part></tp:taxon-name></italic>: examined specimens (red) and literature/unconfirmed records (blue) <bold>B</bold><italic><tp:taxon-name><tp:taxon-name-part taxon-name-part-type="genus" reg="Novochares">N.</tp:taxon-name-part><tp:taxon-name-part taxon-name-part-type="species" reg="oculatus">oculatus</tp:taxon-name-part></tp:taxon-name></italic>: examined specimens (red) and literature/unconfirmed records (blue) <bold>C</bold><italic><tp:taxon-name><tp:taxon-name-part taxon-name-part-type="genus" reg="Novochares">N.</tp:taxon-name-part><tp:taxon-name-part taxon-name-part-type="species" reg="pallipes">pallipes</tp:taxon-name-part></tp:taxon-name></italic> (red), <italic><tp:taxon-name><tp:taxon-name-part taxon-name-part-type="genus" reg="Novochares">N.</tp:taxon-name-part><tp:taxon-name-part taxon-name-part-type="species" reg="latus">latus</tp:taxon-name-part></tp:taxon-name></italic> (yellow), <italic><tp:taxon-name><tp:taxon-name-part taxon-name-part-type="genus" reg="Novochares">N.</tp:taxon-name-part><tp:taxon-name-part taxon-name-part-type="species" reg="baca">baca</tp:taxon-name-part></tp:taxon-name></italic> (blue), <italic><tp:taxon-name><tp:taxon-name-part taxon-name-part-type="genus" reg="Novochares">N.</tp:taxon-name-part><tp:taxon-name-part taxon-name-part-type="species" reg="pilatus">pilatus</tp:taxon-name-part></tp:taxon-name></italic> (green).</p></caption><graphic xmlns:xlink="http://www.w3.org/1999/xlink" xlink:href="zookeys-1171-001_article-104142__-g010.jpg" position="float" orientation="portrait" xlink:type="simple" id="oo_881177.jpg"><uri content-type="original_file" xlink:type="simple">https://binary.pensoft.net/fig/881177</uri></graphic></fig></tp:treatment-sec></tp:taxon-treatment>
