# Supplementary material for: ﻿Revision of the Neotropical water scavenger beetle genus Novochares Girón & Short (Coleoptera, Hydrophilidae, Acidocerinae)
Source: Zookeys. 2023 Jul 20;1171:1–112. doi: 10.3897/zookeys.1171.104142 (PMC10846839; doi:10.3897/zookeys.1171.104142)
Supplement: XML Treatment for Novochares furcatus [file zookeys.1171.104142-treatment10.xml]

<!DOCTYPE tp:taxon-treatment
  PUBLIC "-//TaxonX//DTD Taxonomic Treatment Publishing DTD v0 20100105//EN" "tax-treatment-NSO.dtd">
<tp:taxon-treatment xmlns:tp="http://www.plazi.org/taxpub"><tp:treatment-meta><kwd-group><label>Taxon classification</label><kwd>
                <named-content content-type="kingdom">Animalia</named-content>
              </kwd><kwd>
                <named-content content-type="order">Coleoptera</named-content>
              </kwd><kwd>
                <named-content content-type="family">Hydrophilidae</named-content>
              </kwd></kwd-group><mixed-citation publication-type="journal"><person-group><name><surname>Short</surname><given-names>Andrew Edward Z.</given-names></name><name><surname>Girón</surname><given-names>Jennifer C.</given-names></name></person-group><article-title>﻿Revision of the Neotropical water scavenger beetle genus <italic><tp:taxon-name><tp:taxon-name-part taxon-name-part-type="genus" reg="Novochares">Novochares</tp:taxon-name-part></tp:taxon-name></italic> Girón &amp; Short (<tp:taxon-name><tp:taxon-name-part taxon-name-part-type="order">Coleoptera</tp:taxon-name-part></tp:taxon-name>, <tp:taxon-name><tp:taxon-name-part taxon-name-part-type="family">Hydrophilidae</tp:taxon-name-part></tp:taxon-name>, <tp:taxon-name><tp:taxon-name-part taxon-name-part-type="subfamily">Acidocerinae</tp:taxon-name-part></tp:taxon-name>)</article-title><source>Zookeys</source><day>20</day><month>07</month><year>2023</year><volume>1171</volume><fpage>1</fpage><lpage>112</lpage><pub-id pub-id-type="doi">10.3897/zookeys.1171.104142</pub-id></mixed-citation></tp:treatment-meta><tp:nomenclature><label>﻿</label><tp:taxon-name>
              <object-id xmlns:xlink="http://www.w3.org/1999/xlink" content-type="arpha" xlink:type="simple">599688BE-EB5F-5A4A-B8DF-3FC2A49A53A9</object-id>
              <tp:taxon-name-part taxon-name-part-type="genus" reg="Novochares">Novochares</tp:taxon-name-part>
              <tp:taxon-name-part taxon-name-part-type="species" reg="furcatus">furcatus</tp:taxon-name-part>
              <object-id xmlns:xlink="http://www.w3.org/1999/xlink" content-type="zoobank" xlink:type="simple">https://zoobank.org/DC5948F8-88E5-45AA-9921-0EDB6A1877FB</object-id>
            </tp:taxon-name><tp:taxon-status xmlns:xlink="http://www.w3.org/1999/xlink" xlink:type="simple">sp. nov.</tp:taxon-status><xref ref-type="fig" rid="F12">Figs 12D–F</xref><xref ref-type="fig" rid="F13">, 13B</xref></tp:nomenclature><tp:treatment-sec sec-type="type material" id="SECID0ESZEK"><title>Type material.</title><p><bold><italic>Holotype</italic> (male)</bold>: “BRAZIL: Mato Grosso do Sul/ <named-content xmlns:xlink="http://www.w3.org/1999/xlink" content-type="dwc:verbatimCoordinates" xlink:type="simple"><named-content content-type="geo-json" specific-use="{&#34;type&#34;:&#34;Point&#34;,&#34;coordinates&#34;:[-55.428030,-20.513690]}" id="NCID0EA1EK" xlink:type="simple">-20.51369°, -55.42803°</named-content></named-content>, 240 m/ Palmeiras (c. 7 km S) on MS-450/ 22.vi.2018; leg. Hamada &amp; team/ Pond in field w/dense vegetation/ BR18-0622-01A” (<abbrev xmlns:xlink="http://www.w3.org/1999/xlink" xlink:title="Instituto Nacional de Pesquisas da Amazônia" id="ABBRID0EF1EK" xlink:type="simple">INPA</abbrev>). <bold><italic>Paratype</italic> (1 ex.): Brazil: Rondônia</bold>: Machadinho d’Oeste, Balneario São Jose, <named-content xmlns:xlink="http://www.w3.org/1999/xlink" content-type="dwc:verbatimCoordinates" xlink:type="simple"><named-content content-type="geo-json" specific-use="{&#34;type&#34;:&#34;Point&#34;,&#34;coordinates&#34;:[-61.983320,-9.445730]}" id="NCID0EQ1EK" xlink:type="simple">-9.44573, -61.98332</named-content></named-content>, 103 m, 9.vii.2018, leg. Short, margins of various places along river, BR18-0709-01A (1, <abbrev xmlns:xlink="http://www.w3.org/1999/xlink" xlink:title="Snow Entomological Collection, University of Kansas" id="ABBRID0EV1EK" xlink:type="simple">SEMC</abbrev>, DNA voucher SLE2097).</p></tp:treatment-sec><tp:treatment-sec sec-type="Differential diagnosis" id="SECID0EZ1EK"><title>Differential diagnosis.</title><p>Among members of this species group, this species is most similar to <italic><tp:taxon-name><tp:taxon-name-part taxon-name-part-type="genus" reg="Novochares">N.</tp:taxon-name-part><tp:taxon-name-part taxon-name-part-type="species" reg="garfo">garfo</tp:taxon-name-part></tp:taxon-name></italic>: both species share a relatively straight and parallel-sided dorsal plate of the median lobe with two relatively short arms at the apex (Fig. <xref ref-type="fig" rid="F12">12D, H</xref>). These arms are distinctly longer in <italic><tp:taxon-name><tp:taxon-name-part taxon-name-part-type="genus" reg="Novochares">N.</tp:taxon-name-part><tp:taxon-name-part taxon-name-part-type="species" reg="furcatus">furcatus</tp:taxon-name-part></tp:taxon-name></italic> (Fig. <xref ref-type="fig" rid="F12">12D</xref>), while they are barely noticeable in <italic><tp:taxon-name><tp:taxon-name-part taxon-name-part-type="genus" reg="Novochares">N.</tp:taxon-name-part><tp:taxon-name-part taxon-name-part-type="species" reg="garfo">garfo</tp:taxon-name-part></tp:taxon-name></italic> (Fig. <xref ref-type="fig" rid="F12">12G</xref>). Additionally, the parameres are slightly narrower along the apical 1/3 in <italic><tp:taxon-name><tp:taxon-name-part taxon-name-part-type="genus" reg="Novochares">N.</tp:taxon-name-part><tp:taxon-name-part taxon-name-part-type="species" reg="furcatus">furcatus</tp:taxon-name-part></tp:taxon-name></italic> than in <italic><tp:taxon-name><tp:taxon-name-part taxon-name-part-type="genus" reg="Novochares">N.</tp:taxon-name-part><tp:taxon-name-part taxon-name-part-type="species" reg="garfo">garfo</tp:taxon-name-part></tp:taxon-name></italic>.</p></tp:treatment-sec><tp:treatment-sec sec-type="description" id="SECID0EC4EK"><title>Description.</title><p>Body length 5.6 mm. <bold><italic>Coloration</italic></bold>: Dorsal surfaces pale (yellowish) brown, with slightly paler (yellow) margins of pronotum and elytra. <bold><italic>Head</italic></bold>: Maxillary palps slightly longer than width of head, uniformly yellow in color. <bold><italic>Thorax</italic></bold>: Elytra without rows of serial punctures, each with very faint rows of scarce and weakly marked systematic punctures on lateral region. Prosternum broadly and weakly convex. Posterior elevation of mesoventrite somewhat transverse and broadly elevated. <bold><italic>Abdomen</italic></bold>: Apical emargination of fifth ventrite relatively deep, U-shaped. <bold><italic>Aedeagus</italic></bold>: (Fig. <xref ref-type="fig" rid="F12">12D–F</xref>) Overall shape pear-like, 2.2× longer than wide, with outer lateral margins of parameres evenly convex up to apical region; joint basal margins of parameres medially emarginate in dorsal view; apical region of each paramere rounded to truncate, partly membranous, with outer margin weakly pointed; at closest point (near base of neck), dorsal inner margins of parameres separated by distance slightly narrower than greatest width of a paramere; dorsal plate of median lobe with neck 0.3× as broad as base; base of arms of dorsal plate of median lobe dorsally concave; arms of dorsal plate nearly parallel, gradually narrowing towards apex, nearly 0.16× length of dorsal plate of median lobe; each arm acute and dorsally pointed at apex; notch between arms at base slightly narrower than base of an arm; basal piece nearly 0.32× length of a paramere. In lateral view, aedeagus weakly oblique at base, with ventral outline of parameres 4× longer than greatest width near base; dorsal outline of aedeagus in lateral view evenly convex along basal 2/3, then nearly straight along distal 1/3; ventral outline of aedeagus in lateral view nearly straight.</p></tp:treatment-sec><tp:treatment-sec sec-type="etymology" id="SECID0E24EK"><title>Etymology.</title><p><italic>Furcatus</italic> (L.), meaning split in two, referring to the shape of the dorsal plate of the median lobe of this species.</p></tp:treatment-sec><tp:treatment-sec sec-type="distribution" id="SECID0ED5EK"><title>Distribution.</title><p>Known from two localities in the Brazilian states of Mato Grosso do Sul and Rondônia (Fig. <xref ref-type="fig" rid="F13">13B</xref>).</p></tp:treatment-sec><tp:treatment-sec sec-type="habitat" id="SECID0EN5EK"><title>Habitat.</title><p>One specimen was taken in the margins of an open pond, the other was taken along the margins of a river.</p></tp:treatment-sec><tp:treatment-sec><!--Section generated to contain objects referenced in tp:taxon-treatment.--><fig id="F12" position="float" orientation="portrait"><object-id xmlns:xlink="http://www.w3.org/1999/xlink" content-type="doi" xlink:type="simple">10.3897/zookeys.1171.104142.figure12</object-id><object-id xmlns:xlink="http://www.w3.org/1999/xlink" content-type="arpha" xlink:type="simple">69358335-10A9-544F-A88A-407F596E8B05</object-id><label>Figure 12.</label><caption><p>Aedeagi of the <italic><tp:taxon-name><tp:taxon-name-part taxon-name-part-type="genus" reg="Novochares">Novochares</tp:taxon-name-part><tp:taxon-name-part taxon-name-part-type="species" reg="garfo">garfo</tp:taxon-name-part></tp:taxon-name></italic> species group <bold>A–C</bold><italic><tp:taxon-name><tp:taxon-name-part taxon-name-part-type="genus" reg="Novochares">N.</tp:taxon-name-part><tp:taxon-name-part taxon-name-part-type="species" reg="bidens">bidens</tp:taxon-name-part></tp:taxon-name></italic><bold>D–F</bold><italic><tp:taxon-name><tp:taxon-name-part taxon-name-part-type="genus" reg="Novochares">N.</tp:taxon-name-part><tp:taxon-name-part taxon-name-part-type="species" reg="furcatus">furcatus</tp:taxon-name-part></tp:taxon-name></italic><bold>G–J</bold><italic><tp:taxon-name><tp:taxon-name-part taxon-name-part-type="genus" reg="Novochares">N.</tp:taxon-name-part><tp:taxon-name-part taxon-name-part-type="species" reg="garfo">garfo</tp:taxon-name-part></tp:taxon-name></italic><bold>K–M</bold><italic><tp:taxon-name><tp:taxon-name-part taxon-name-part-type="genus" reg="Novochares">N.</tp:taxon-name-part><tp:taxon-name-part taxon-name-part-type="species" reg="tenedor">tenedor</tp:taxon-name-part></tp:taxon-name></italic><bold>A, D, G, K</bold> dorsal view <bold>B, E, H, L</bold> ventral view <bold>C, I, M</bold> lateral view <bold>F, J</bold> oblique view.</p></caption><graphic xmlns:xlink="http://www.w3.org/1999/xlink" xlink:href="zookeys-1171-001_article-104142__-g012.jpg" position="float" orientation="portrait" xlink:type="simple" id="oo_881179.jpg"><uri content-type="original_file" xlink:type="simple">https://binary.pensoft.net/fig/881179</uri></graphic></fig><fig id="F13" position="float" orientation="portrait"><object-id xmlns:xlink="http://www.w3.org/1999/xlink" content-type="doi" xlink:type="simple">10.3897/zookeys.1171.104142.figure13</object-id><object-id xmlns:xlink="http://www.w3.org/1999/xlink" content-type="arpha" xlink:type="simple">4E4DB8BB-3D54-58ED-8D14-CEFD7D27A823</object-id><label>Figure 13.</label><caption><p>Distribution of <italic><tp:taxon-name><tp:taxon-name-part taxon-name-part-type="genus" reg="Novochares">Novochares</tp:taxon-name-part></tp:taxon-name></italic> spp. <bold>A</bold><italic><tp:taxon-name><tp:taxon-name-part taxon-name-part-type="genus" reg="Novochares">N.</tp:taxon-name-part><tp:taxon-name-part taxon-name-part-type="species" reg="aperito">aperito</tp:taxon-name-part></tp:taxon-name></italic> (red), <italic><tp:taxon-name><tp:taxon-name-part taxon-name-part-type="genus" reg="Novochares">N.</tp:taxon-name-part><tp:taxon-name-part taxon-name-part-type="species" reg="minor">minor</tp:taxon-name-part></tp:taxon-name></italic> (yellow), <italic><tp:taxon-name><tp:taxon-name-part taxon-name-part-type="genus" reg="Novochares">N.</tp:taxon-name-part><tp:taxon-name-part taxon-name-part-type="species" reg="orchis">orchis</tp:taxon-name-part></tp:taxon-name></italic> (blue) <bold>B</bold><italic><tp:taxon-name><tp:taxon-name-part taxon-name-part-type="genus" reg="Novochares">N.</tp:taxon-name-part><tp:taxon-name-part taxon-name-part-type="species" reg="bidens">bidens</tp:taxon-name-part></tp:taxon-name></italic> (red), <italic><tp:taxon-name><tp:taxon-name-part taxon-name-part-type="genus" reg="Novochares">N.</tp:taxon-name-part><tp:taxon-name-part taxon-name-part-type="species" reg="furcatus">furcatus</tp:taxon-name-part></tp:taxon-name></italic> (yellow), <italic><tp:taxon-name><tp:taxon-name-part taxon-name-part-type="genus" reg="Novochares">N.</tp:taxon-name-part><tp:taxon-name-part taxon-name-part-type="species" reg="garfo">garfo</tp:taxon-name-part></tp:taxon-name></italic> (blue), <italic><tp:taxon-name><tp:taxon-name-part taxon-name-part-type="genus" reg="Novochares">N.</tp:taxon-name-part><tp:taxon-name-part taxon-name-part-type="species" reg="tenedor">tenedor</tp:taxon-name-part></tp:taxon-name></italic> (green).</p></caption><graphic xmlns:xlink="http://www.w3.org/1999/xlink" xlink:href="zookeys-1171-001_article-104142__-g013.jpg" position="float" orientation="portrait" xlink:type="simple" id="oo_881180.jpg"><uri content-type="original_file" xlink:type="simple">https://binary.pensoft.net/fig/881180</uri></graphic></fig></tp:treatment-sec></tp:taxon-treatment>
