# Supplementary material for: ﻿Revision of the Neotropical water scavenger beetle genus Novochares Girón & Short (Coleoptera, Hydrophilidae, Acidocerinae)
Source: Zookeys. 2023 Jul 20;1171:1–112. doi: 10.3897/zookeys.1171.104142 (PMC10846839; doi:10.3897/zookeys.1171.104142)
Supplement: XML Treatment for Novochares tenedor [file zookeys.1171.104142-treatment12.xml]

<!DOCTYPE tp:taxon-treatment
  PUBLIC "-//TaxonX//DTD Taxonomic Treatment Publishing DTD v0 20100105//EN" "tax-treatment-NSO.dtd">
<tp:taxon-treatment xmlns:tp="http://www.plazi.org/taxpub"><tp:treatment-meta><kwd-group><label>Taxon classification</label><kwd>
                <named-content content-type="kingdom">Animalia</named-content>
              </kwd><kwd>
                <named-content content-type="order">Coleoptera</named-content>
              </kwd><kwd>
                <named-content content-type="family">Hydrophilidae</named-content>
              </kwd></kwd-group><mixed-citation publication-type="journal"><person-group><name><surname>Short</surname><given-names>Andrew Edward Z.</given-names></name><name><surname>Girón</surname><given-names>Jennifer C.</given-names></name></person-group><article-title>﻿Revision of the Neotropical water scavenger beetle genus <italic><tp:taxon-name><tp:taxon-name-part taxon-name-part-type="genus" reg="Novochares">Novochares</tp:taxon-name-part></tp:taxon-name></italic> Girón &amp; Short (<tp:taxon-name><tp:taxon-name-part taxon-name-part-type="order">Coleoptera</tp:taxon-name-part></tp:taxon-name>, <tp:taxon-name><tp:taxon-name-part taxon-name-part-type="family">Hydrophilidae</tp:taxon-name-part></tp:taxon-name>, <tp:taxon-name><tp:taxon-name-part taxon-name-part-type="subfamily">Acidocerinae</tp:taxon-name-part></tp:taxon-name>)</article-title><source>Zookeys</source><day>20</day><month>07</month><year>2023</year><volume>1171</volume><fpage>1</fpage><lpage>112</lpage><pub-id pub-id-type="doi">10.3897/zookeys.1171.104142</pub-id></mixed-citation></tp:treatment-meta><tp:nomenclature><label>﻿</label><tp:taxon-name>
              <object-id xmlns:xlink="http://www.w3.org/1999/xlink" content-type="arpha" xlink:type="simple">F3445DA1-0264-5F5A-A4C9-FE7CB3229119</object-id>
              <tp:taxon-name-part taxon-name-part-type="genus" reg="Novochares">Novochares</tp:taxon-name-part>
              <tp:taxon-name-part taxon-name-part-type="species" reg="tenedor">tenedor</tp:taxon-name-part>
              <object-id xmlns:xlink="http://www.w3.org/1999/xlink" content-type="zoobank" xlink:type="simple">https://zoobank.org/B95F2EE8-D28B-4EAE-B161-AA2783A25F57</object-id>
            </tp:taxon-name><tp:taxon-status xmlns:xlink="http://www.w3.org/1999/xlink" xlink:type="simple">sp. nov.</tp:taxon-status><xref ref-type="fig" rid="F12">Figs 12K–M</xref><xref ref-type="fig" rid="F13">, 13B</xref></tp:nomenclature><tp:treatment-sec sec-type="type material" id="SECID0EJGFK"><title>Type material.</title><p><bold><italic>Holotype</italic> (male)</bold>: “VENEZUELA: Apure State/ <named-content xmlns:xlink="http://www.w3.org/1999/xlink" content-type="dwc:verbatimCoordinates" xlink:type="simple"><named-content content-type="geo-json" specific-use="{&#34;type&#34;:&#34;Point&#34;,&#34;coordinates&#34;:[-69.061317,7.621483]}" id="NCID0EXGFK" xlink:type="simple">7°37.289'N, 69°3.679'W</named-content></named-content>, 83m/ side road ca. 10 km E. Mantecal/ leg. Short, García, &amp; Camacho/ 18.i.2009; marshy area and pool by road; VZ09-0118-02X” (<abbrev xmlns:xlink="http://www.w3.org/1999/xlink" xlink:title="Museo del Instituto de Zoología Agrícola" id="ABBRID0E3GFK" xlink:type="simple">MIZA</abbrev>). <bold><italic>Paratypes</italic> (59 exs.): Guyana: Region 6</bold>: Upper Berbice, Basecamp 1, <named-content xmlns:xlink="http://www.w3.org/1999/xlink" content-type="dwc:verbatimCoordinates" xlink:type="simple"><named-content content-type="geo-json" specific-use="{&#34;type&#34;:&#34;Point&#34;,&#34;coordinates&#34;:[-58.237200,4.146817]}" id="NCID0EHHFK" xlink:type="simple">4°08.809'N, 58°14.232'W</named-content></named-content>, 108 m, 22.ix.2014, leg. Short, Salisbury, La Cruz, margin of Berbice River, GY14-0922-02A (36, <abbrev xmlns:xlink="http://www.w3.org/1999/xlink" xlink:title="Snow Entomological Collection, University of Kansas" id="ABBRID0EMHFK" xlink:type="simple">SEMC</abbrev>, <abbrev xmlns:xlink="http://www.w3.org/1999/xlink" xlink:title="Center for the study of Biological Diversity, University of Guyana" id="ABBRID0EQHFK" xlink:type="simple">CBDG</abbrev>, <abbrev xmlns:xlink="http://www.w3.org/1999/xlink" xlink:title="Invertebrate Zoology Collection, Natural Science Research Laboratory, Museum of Texas Tech University" id="ABBRID0EUHFK" xlink:type="simple">TTU-Z</abbrev>, including DNA voucher SLE1219). <bold>Region 9</bold>: Karanambu, <named-content xmlns:xlink="http://www.w3.org/1999/xlink" content-type="dwc:verbatimCoordinates" xlink:type="simple"><named-content content-type="geo-json" specific-use="{&#34;type&#34;:&#34;Point&#34;,&#34;coordinates&#34;:[-59.310000,3.751667]}" id="NCID0E4HFK" xlink:type="simple">3°45.1'N, 59°18.6'W</named-content></named-content>, Rupununi River, 2.iv.1994, leg. P.J. Spangler, colln #8 (1, <abbrev xmlns:xlink="http://www.w3.org/1999/xlink" xlink:title="U.S. National Museum of Natural History, Smithsonian Institution" id="ABBRID0ECIFK" xlink:type="simple">USNM</abbrev>). <bold>Venezuela: Apure</bold>: Same data as holotype (1, <abbrev xmlns:xlink="http://www.w3.org/1999/xlink" xlink:title="Snow Entomological Collection, University of Kansas" id="ABBRID0EIIFK" xlink:type="simple">SEMC</abbrev>, DNA voucher SLE1205). <bold>Barinas</bold>: SW of Batatuy, <named-content xmlns:xlink="http://www.w3.org/1999/xlink" content-type="dwc:verbatimCoordinates" xlink:type="simple"><named-content content-type="geo-json" specific-use="{&#34;type&#34;:&#34;Point&#34;,&#34;coordinates&#34;:[-70.864433,8.170983]}" id="NCID0ERIFK" xlink:type="simple">8°10.259'N, 70°51.866'W</named-content></named-content>, 275 m, 25.i.2012, leg. Short, Arias, &amp; Gustafson, sandbar/gravel margin, VZ12-0125-03C (1, <abbrev xmlns:xlink="http://www.w3.org/1999/xlink" xlink:title="Snow Entomological Collection, University of Kansas" id="ABBRID0EWIFK" xlink:type="simple">SEMC</abbrev>). <bold>Bolívar</bold>: Cuchivero, 30 km SE of Caicara, 4.viii.1987, leg. S. &amp; J. Peck, Woodland, UV light, SBP87-108 (6, <abbrev xmlns:xlink="http://www.w3.org/1999/xlink" xlink:title="Snow Entomological Collection, University of Kansas" id="ABBRID0E3IFK" xlink:type="simple">SEMC</abbrev>). <bold>Cojedes</bold>: Rio Tinaco, near, approx. 5 km NE of Tinaco, <named-content xmlns:xlink="http://www.w3.org/1999/xlink" content-type="dwc:verbatimCoordinates" xlink:type="simple"><named-content content-type="geo-json" specific-use="{&#34;type&#34;:&#34;Point&#34;,&#34;coordinates&#34;:[-68.403650,9.736000]}" id="NCID0EFJFK" xlink:type="simple">9°44.160'N, 68°24.219'W</named-content></named-content>, 170 m, 20.i.2012, leg. Short, Arias, &amp; Gustafson, stream margins, VZ12-0120-02A (4, <abbrev xmlns:xlink="http://www.w3.org/1999/xlink" xlink:title="Snow Entomological Collection, University of Kansas" id="ABBRID0EKJFK" xlink:type="simple">SEMC</abbrev>); El Pao, approx. 7.5 km, Rio Caiman Grande at San Brano, <named-content xmlns:xlink="http://www.w3.org/1999/xlink" content-type="dwc:verbatimCoordinates" xlink:type="simple"><named-content content-type="geo-json" specific-use="{&#34;type&#34;:&#34;Point&#34;,&#34;coordinates&#34;:[-68.197667,9.654100]}" id="NCID0ERJFK" xlink:type="simple">9°39.246'N, 68°11.860'W</named-content></named-content>, 137 m, 20.i.2012, leg. Short, Arias, &amp; Gustafson, stream margins, VZ12-0120-03A (3, <abbrev xmlns:xlink="http://www.w3.org/1999/xlink" xlink:title="Snow Entomological Collection, University of Kansas" id="ABBRID0EWJFK" xlink:type="simple">SEMC</abbrev>); Aparicion, at highway, lagoon/pond, <named-content xmlns:xlink="http://www.w3.org/1999/xlink" content-type="dwc:verbatimCoordinates" xlink:type="simple"><named-content content-type="geo-json" specific-use="{&#34;type&#34;:&#34;Point&#34;,&#34;coordinates&#34;:[-69.384367,9.371133]}" id="NCID0E4JFK" xlink:type="simple">9°22.268'N, 69°23.062'W</named-content></named-content>, 213 m, 22.i.2012, leg. Short, Arias, &amp; Gustafson, pond, VZ12-0122-01A (2, <abbrev xmlns:xlink="http://www.w3.org/1999/xlink" xlink:title="Snow Entomological Collection, University of Kansas" id="ABBRID0ECKFK" xlink:type="simple">SEMC</abbrev>). <bold>Portuguesa</bold>: Aparicion, Rio Are, <named-content xmlns:xlink="http://www.w3.org/1999/xlink" content-type="dwc:verbatimCoordinates" xlink:type="simple"><named-content content-type="geo-json" specific-use="{&#34;type&#34;:&#34;Point&#34;,&#34;coordinates&#34;:[-69.385883,9.381667]}" id="NCID0ELKFK" xlink:type="simple">9°22.900'N, 69°23.153'W</named-content></named-content>, 220 m, 22.i.2012, leg. Short &amp; Arias, river margin, VZ12-0122-02A (5, <abbrev xmlns:xlink="http://www.w3.org/1999/xlink" xlink:title="Snow Entomological Collection, University of Kansas" id="ABBRID0EQKFK" xlink:type="simple">SEMC</abbrev>). <bold>Zulia</bold>: Quebrada Riencito, <named-content xmlns:xlink="http://www.w3.org/1999/xlink" content-type="dwc:verbatimCoordinates" xlink:type="simple"><named-content content-type="geo-json" specific-use="{&#34;type&#34;:&#34;Point&#34;,&#34;coordinates&#34;:[-72.322100,10.860410]}" id="NCID0EZKFK" xlink:type="simple">10.86041°N, 72.32210°W</named-content></named-content>, 95 m, 30.xii.2008, leg. Short &amp; García, along margin, VZ08-1230-01B (1, <abbrev xmlns:xlink="http://www.w3.org/1999/xlink" xlink:title="Snow Entomological Collection, University of Kansas" id="ABBRID0E5KFK" xlink:type="simple">SEMC</abbrev>).</p></tp:treatment-sec><tp:treatment-sec sec-type="Differential diagnosis" id="SECID0ECLFK"><title>Differential diagnosis.</title><p>This taxon is unique among members of this species group in having the parameres strongly sinuate along the apical 1/3 (Fig. <xref ref-type="fig" rid="F12">12K, L</xref>). While the dorsal plate of the median lobe is slightly similar in form to <italic><tp:taxon-name><tp:taxon-name-part taxon-name-part-type="genus" reg="Novochares">N.</tp:taxon-name-part><tp:taxon-name-part taxon-name-part-type="species" reg="bidens">bidens</tp:taxon-name-part></tp:taxon-name></italic> (Fig. <xref ref-type="fig" rid="F12">12A, B</xref>), the arms of the fork are less than 1/2 as long, and the plate itself is much shorter, sitting well below the apex of the parameres.</p></tp:treatment-sec><tp:treatment-sec sec-type="description" id="SECID0E2LFK"><title>Description.</title><p>Body length 5.1–6.5 mm. <bold><italic>Coloration</italic></bold>: Dorsal surfaces orange to yellowish brown, usually with slightly paler (yellow) clypeus and margins of pronotum and elytra. <bold><italic>Head</italic></bold>: Maxillary palps slightly nearly 1.3× longer than width of head, uniformly orange in color. <bold><italic>Thorax</italic></bold>: Elytra without rows of serial punctures, each with very faint rows of scarce and weakly marked systematic punctures on lateral and posterior regions. Prosternum medially broadly and weakly convex. Posterior elevation of mesoventrite somewhat transverse and broadly elevated, with low and glabrous longitudinal ridge extending anteriorly. <bold><italic>Abdomen</italic></bold>: Apical emargination of fifth ventrite relatively deep, U-shaped. <bold><italic>Aedeagus</italic></bold>: (Fig. <xref ref-type="fig" rid="F12">12K–M</xref>) Overall shape pear-like, 2.3× longer than wide, with outer lateral margins of parameres very weakly convex up to apical region; joint basal margins of parameres medially pointed in dorsal view; apical region of each paramere rounded, with outer margin laterally pointed; at closest point (along neck), dorsal inner margins of parameres separated by distance 0.54× greatest width of a paramere; dorsal plate of median lobe with neck 0.23× as broad as base; base of arms of dorsal plate of median lobe dorsally concave; arms of dorsal plate somewhat parallel, diverging at apex, nearly parallel-sided for most length, nearly 0.16× length of dorsal plate of median lobe; each arm acute and dorso-laterally pointed at apex; notch between arms at base nearly 1/2 as wide as base of an arm; basal piece nearly 0.3× length of a paramere. In lateral view, aedeagus straight at base, with ventral outline of parameres 3.9× longer than greatest width near base; dorsal outline of aedeagus in lateral view strongly convex at base, then nearly straight and oblique along basal 1/2, then sinuate along distal 1/2; ventral outline of aedeagus in lateral view nearly straight.</p></tp:treatment-sec><tp:treatment-sec sec-type="etymology" id="SECID0EUMFK"><title>Etymology.</title><p>Tenedor, meaning fork in Spanish, in reference to the shape of the dorsal plate of the median lobe.</p></tp:treatment-sec><tp:treatment-sec sec-type="distribution" id="SECID0EZMFK"><title>Distribution.</title><p>Guyana, Venezuela (Fig. <xref ref-type="fig" rid="F13">13B</xref>).</p></tp:treatment-sec><tp:treatment-sec sec-type="habitat" id="SECID0EDNFK"><title>Habitat.</title><p>This species has been collected in a range of habitats, though most specimens seem to have been taken in riparian areas along the margins of streams and rivers. Other specimens have been collected in more typical marsh habitats.</p><sec sec-type="﻿Novochares minor species group" id="SECID0EINFK"><title>﻿<italic><tp:taxon-name><tp:taxon-name-part taxon-name-part-type="genus" reg="Novochares">Novochares</tp:taxon-name-part><tp:taxon-name-part taxon-name-part-type="species" reg="minor">minor</tp:taxon-name-part></tp:taxon-name></italic> species group</title><p><bold>Species group diagnosis.</bold> Body length 4.2–5.4 mm. <bold><italic>Coloration</italic></bold>: Dorsal surfaces very dark brown, with paler (orange to yellow) margins of pronotum and elytra. <bold><italic>Head</italic></bold>: Maxillary palps slightly longer than width of head, orange to brown in color, usually paler (yellow) at ends of each palpomere (Fig. <xref ref-type="fig" rid="F7">7C</xref>). <bold><italic>Thorax</italic></bold>: Ground punctation on pronotum and elytra relatively dense and shallowly impressed. Elytra without rows of serial punctures, each with very faint rows (one dorsal and two or three lateral) of scarce and weakly marked systematic punctures. Prosternum only very weakly medially convex. Posterior elevation of mesoventrite broadly and somewhat transversely elevated; mesoventrite with medial longitudinal glabrous patch extending anteriorly. <bold><italic>Abdomen</italic></bold>: Apical emargination of fifth ventrite relatively deep, U-shaped. <bold><italic>Aedeagus</italic></bold>: (Fig. <xref ref-type="fig" rid="F11">11G–K</xref>) Overall shape pear-like, joint basal margins of parameres somewhat truncate; apical region of each paramere sinuate and laterally pointed; parameres longer than median lobe, with apex rounded; dorsal inner margin of each paramere sinuate; dorsal plate of median lobe (in dorsal view) with broad neck and broad arms; gonopore placed at base of dorsal plate of median lobe; ventral plate of median lobe (in ventral view) membranous and short; basal piece nearly 0.3× length of a paramere. In lateral view, aedeagus somewhat triangular, oblique at base, with ventral outline of parameres nearly 3.5× longer than greatest width near base.</p><p><bold>Composition.</bold> This group is composed of a single known species from Peru and Venezuela: <italic><tp:taxon-name><tp:taxon-name-part taxon-name-part-type="genus" reg="Novochares">N.</tp:taxon-name-part><tp:taxon-name-part taxon-name-part-type="species" reg="minor">minor</tp:taxon-name-part></tp:taxon-name></italic> sp. nov.</p><p><bold>Remarks.</bold> The very small size combined with very dark to nearly black dorsal coloration serves to separate this species from most others. Most very dark species are typically much larger.</p></sec></tp:treatment-sec><tp:treatment-sec><!--Section generated to contain objects referenced in tp:taxon-treatment.--><fig id="F12" position="float" orientation="portrait"><object-id xmlns:xlink="http://www.w3.org/1999/xlink" content-type="doi" xlink:type="simple">10.3897/zookeys.1171.104142.figure12</object-id><object-id xmlns:xlink="http://www.w3.org/1999/xlink" content-type="arpha" xlink:type="simple">69358335-10A9-544F-A88A-407F596E8B05</object-id><label>Figure 12.</label><caption><p>Aedeagi of the <italic><tp:taxon-name><tp:taxon-name-part taxon-name-part-type="genus" reg="Novochares">Novochares</tp:taxon-name-part><tp:taxon-name-part taxon-name-part-type="species" reg="garfo">garfo</tp:taxon-name-part></tp:taxon-name></italic> species group <bold>A–C</bold><italic><tp:taxon-name><tp:taxon-name-part taxon-name-part-type="genus" reg="Novochares">N.</tp:taxon-name-part><tp:taxon-name-part taxon-name-part-type="species" reg="bidens">bidens</tp:taxon-name-part></tp:taxon-name></italic><bold>D–F</bold><italic><tp:taxon-name><tp:taxon-name-part taxon-name-part-type="genus" reg="Novochares">N.</tp:taxon-name-part><tp:taxon-name-part taxon-name-part-type="species" reg="furcatus">furcatus</tp:taxon-name-part></tp:taxon-name></italic><bold>G–J</bold><italic><tp:taxon-name><tp:taxon-name-part taxon-name-part-type="genus" reg="Novochares">N.</tp:taxon-name-part><tp:taxon-name-part taxon-name-part-type="species" reg="garfo">garfo</tp:taxon-name-part></tp:taxon-name></italic><bold>K–M</bold><italic><tp:taxon-name><tp:taxon-name-part taxon-name-part-type="genus" reg="Novochares">N.</tp:taxon-name-part><tp:taxon-name-part taxon-name-part-type="species" reg="tenedor">tenedor</tp:taxon-name-part></tp:taxon-name></italic><bold>A, D, G, K</bold> dorsal view <bold>B, E, H, L</bold> ventral view <bold>C, I, M</bold> lateral view <bold>F, J</bold> oblique view.</p></caption><graphic xmlns:xlink="http://www.w3.org/1999/xlink" xlink:href="zookeys-1171-001_article-104142__-g012.jpg" position="float" orientation="portrait" xlink:type="simple" id="oo_881179.jpg"><uri content-type="original_file" xlink:type="simple">https://binary.pensoft.net/fig/881179</uri></graphic></fig><fig id="F13" position="float" orientation="portrait"><object-id xmlns:xlink="http://www.w3.org/1999/xlink" content-type="doi" xlink:type="simple">10.3897/zookeys.1171.104142.figure13</object-id><object-id xmlns:xlink="http://www.w3.org/1999/xlink" content-type="arpha" xlink:type="simple">4E4DB8BB-3D54-58ED-8D14-CEFD7D27A823</object-id><label>Figure 13.</label><caption><p>Distribution of <italic><tp:taxon-name><tp:taxon-name-part taxon-name-part-type="genus" reg="Novochares">Novochares</tp:taxon-name-part></tp:taxon-name></italic> spp. <bold>A</bold><italic><tp:taxon-name><tp:taxon-name-part taxon-name-part-type="genus" reg="Novochares">N.</tp:taxon-name-part><tp:taxon-name-part taxon-name-part-type="species" reg="aperito">aperito</tp:taxon-name-part></tp:taxon-name></italic> (red), <italic><tp:taxon-name><tp:taxon-name-part taxon-name-part-type="genus" reg="Novochares">N.</tp:taxon-name-part><tp:taxon-name-part taxon-name-part-type="species" reg="minor">minor</tp:taxon-name-part></tp:taxon-name></italic> (yellow), <italic><tp:taxon-name><tp:taxon-name-part taxon-name-part-type="genus" reg="Novochares">N.</tp:taxon-name-part><tp:taxon-name-part taxon-name-part-type="species" reg="orchis">orchis</tp:taxon-name-part></tp:taxon-name></italic> (blue) <bold>B</bold><italic><tp:taxon-name><tp:taxon-name-part taxon-name-part-type="genus" reg="Novochares">N.</tp:taxon-name-part><tp:taxon-name-part taxon-name-part-type="species" reg="bidens">bidens</tp:taxon-name-part></tp:taxon-name></italic> (red), <italic><tp:taxon-name><tp:taxon-name-part taxon-name-part-type="genus" reg="Novochares">N.</tp:taxon-name-part><tp:taxon-name-part taxon-name-part-type="species" reg="furcatus">furcatus</tp:taxon-name-part></tp:taxon-name></italic> (yellow), <italic><tp:taxon-name><tp:taxon-name-part taxon-name-part-type="genus" reg="Novochares">N.</tp:taxon-name-part><tp:taxon-name-part taxon-name-part-type="species" reg="garfo">garfo</tp:taxon-name-part></tp:taxon-name></italic> (blue), <italic><tp:taxon-name><tp:taxon-name-part taxon-name-part-type="genus" reg="Novochares">N.</tp:taxon-name-part><tp:taxon-name-part taxon-name-part-type="species" reg="tenedor">tenedor</tp:taxon-name-part></tp:taxon-name></italic> (green).</p></caption><graphic xmlns:xlink="http://www.w3.org/1999/xlink" xlink:href="zookeys-1171-001_article-104142__-g013.jpg" position="float" orientation="portrait" xlink:type="simple" id="oo_881180.jpg"><uri content-type="original_file" xlink:type="simple">https://binary.pensoft.net/fig/881180</uri></graphic></fig><fig id="F7" position="float" orientation="portrait"><object-id xmlns:xlink="http://www.w3.org/1999/xlink" content-type="doi" xlink:type="simple">10.3897/zookeys.1171.104142.figure7</object-id><object-id xmlns:xlink="http://www.w3.org/1999/xlink" content-type="arpha" xlink:type="simple">2EB52EF5-3546-5750-8D7D-F3A0ED1E0C6A</object-id><label>Figure 7.</label><caption><p>Dorsal habitus of <italic><tp:taxon-name><tp:taxon-name-part taxon-name-part-type="genus" reg="Novochares">Novochares</tp:taxon-name-part></tp:taxon-name></italic> spp. <bold>A</bold><italic><tp:taxon-name><tp:taxon-name-part taxon-name-part-type="genus" reg="Novochares">N.</tp:taxon-name-part><tp:taxon-name-part taxon-name-part-type="species" reg="abbreviatus">abbreviatus</tp:taxon-name-part></tp:taxon-name></italic><bold>B</bold><italic><tp:taxon-name><tp:taxon-name-part taxon-name-part-type="genus" reg="Novochares">N.</tp:taxon-name-part><tp:taxon-name-part taxon-name-part-type="species" reg="pilatus">pilatus</tp:taxon-name-part></tp:taxon-name></italic><bold>C</bold><italic><tp:taxon-name><tp:taxon-name-part taxon-name-part-type="genus" reg="Novochares">N.</tp:taxon-name-part><tp:taxon-name-part taxon-name-part-type="species" reg="minor">minor</tp:taxon-name-part></tp:taxon-name></italic><bold>D</bold><italic><tp:taxon-name><tp:taxon-name-part taxon-name-part-type="genus" reg="Novochares">N.</tp:taxon-name-part><tp:taxon-name-part taxon-name-part-type="species" reg="tenedor">tenedor</tp:taxon-name-part></tp:taxon-name></italic>.</p></caption><graphic xmlns:xlink="http://www.w3.org/1999/xlink" xlink:href="zookeys-1171-001_article-104142__-g007.jpg" position="float" orientation="portrait" xlink:type="simple" id="oo_881174.jpg"><uri content-type="original_file" xlink:type="simple">https://binary.pensoft.net/fig/881174</uri></graphic></fig><fig id="F11" position="float" orientation="portrait"><object-id xmlns:xlink="http://www.w3.org/1999/xlink" content-type="doi" xlink:type="simple">10.3897/zookeys.1171.104142.figure11</object-id><object-id xmlns:xlink="http://www.w3.org/1999/xlink" content-type="arpha" xlink:type="simple">1B2DAB31-D7A1-5E29-9EC0-02615BC274EE</object-id><label>Figure 11.</label><caption><p>Aedeagi of <italic><tp:taxon-name><tp:taxon-name-part taxon-name-part-type="genus" reg="Novochares">Novochares</tp:taxon-name-part></tp:taxon-name></italic> spp. <bold>A–C</bold><italic><tp:taxon-name><tp:taxon-name-part taxon-name-part-type="genus" reg="Novochares">N.</tp:taxon-name-part><tp:taxon-name-part taxon-name-part-type="species" reg="aperito">aperito</tp:taxon-name-part></tp:taxon-name></italic><bold>D–F</bold><italic><tp:taxon-name><tp:taxon-name-part taxon-name-part-type="genus" reg="Novochares">N.</tp:taxon-name-part><tp:taxon-name-part taxon-name-part-type="species" reg="orchis">orchis</tp:taxon-name-part></tp:taxon-name></italic><bold>G–K</bold><italic><tp:taxon-name><tp:taxon-name-part taxon-name-part-type="genus" reg="Novochares">N.</tp:taxon-name-part><tp:taxon-name-part taxon-name-part-type="species" reg="minor">minor</tp:taxon-name-part></tp:taxon-name></italic><bold>G–J</bold> Peru <bold>K</bold> Venezuela <bold>A, D, G, K</bold> dorsal view <bold>B, E, H</bold> ventral view <bold>C, F, J</bold> oblique view <bold>I</bold> lateral view.</p></caption><graphic xmlns:xlink="http://www.w3.org/1999/xlink" xlink:href="zookeys-1171-001_article-104142__-g011.jpg" position="float" orientation="portrait" xlink:type="simple" id="oo_881178.jpg"><uri content-type="original_file" xlink:type="simple">https://binary.pensoft.net/fig/881178</uri></graphic></fig></tp:treatment-sec></tp:taxon-treatment>
