# Supplementary material for: ﻿Revision of the Neotropical water scavenger beetle genus Novochares Girón & Short (Coleoptera, Hydrophilidae, Acidocerinae)
Source: Zookeys. 2023 Jul 20;1171:1–112. doi: 10.3897/zookeys.1171.104142 (PMC10846839; doi:10.3897/zookeys.1171.104142)
Supplement: XML Treatment for Novochares orchis [file zookeys.1171.104142-treatment14.xml]

<!DOCTYPE tp:taxon-treatment
  PUBLIC "-//TaxonX//DTD Taxonomic Treatment Publishing DTD v0 20100105//EN" "tax-treatment-NSO.dtd">
<tp:taxon-treatment xmlns:tp="http://www.plazi.org/taxpub"><tp:treatment-meta><kwd-group><label>Taxon classification</label><kwd>
                <named-content content-type="kingdom">Animalia</named-content>
              </kwd><kwd>
                <named-content content-type="order">Coleoptera</named-content>
              </kwd><kwd>
                <named-content content-type="family">Hydrophilidae</named-content>
              </kwd></kwd-group><mixed-citation publication-type="journal"><person-group><name><surname>Short</surname><given-names>Andrew Edward Z.</given-names></name><name><surname>Girón</surname><given-names>Jennifer C.</given-names></name></person-group><article-title>﻿Revision of the Neotropical water scavenger beetle genus <italic><tp:taxon-name><tp:taxon-name-part taxon-name-part-type="genus" reg="Novochares">Novochares</tp:taxon-name-part></tp:taxon-name></italic> Girón &amp; Short (<tp:taxon-name><tp:taxon-name-part taxon-name-part-type="order">Coleoptera</tp:taxon-name-part></tp:taxon-name>, <tp:taxon-name><tp:taxon-name-part taxon-name-part-type="family">Hydrophilidae</tp:taxon-name-part></tp:taxon-name>, <tp:taxon-name><tp:taxon-name-part taxon-name-part-type="subfamily">Acidocerinae</tp:taxon-name-part></tp:taxon-name>)</article-title><source>Zookeys</source><day>20</day><month>07</month><year>2023</year><volume>1171</volume><fpage>1</fpage><lpage>112</lpage><pub-id pub-id-type="doi">10.3897/zookeys.1171.104142</pub-id></mixed-citation></tp:treatment-meta><tp:nomenclature><label>﻿</label><tp:taxon-name>
              <object-id xmlns:xlink="http://www.w3.org/1999/xlink" content-type="arpha" xlink:type="simple">2D4C7E33-5799-5C74-BB4B-F0C0CA82C17F</object-id>
              <tp:taxon-name-part taxon-name-part-type="genus" reg="Novochares">Novochares</tp:taxon-name-part>
              <tp:taxon-name-part taxon-name-part-type="species" reg="orchis">orchis</tp:taxon-name-part>
              <object-id xmlns:xlink="http://www.w3.org/1999/xlink" content-type="zoobank" xlink:type="simple">https://zoobank.org/EC044F4E-2E7D-460A-8696-3DAC9AA14E34</object-id>
            </tp:taxon-name><tp:taxon-status xmlns:xlink="http://www.w3.org/1999/xlink" xlink:type="simple">sp. nov.</tp:taxon-status><xref ref-type="fig" rid="F4">Figs 4B</xref><xref ref-type="fig" rid="F11">, 11D–F</xref><xref ref-type="fig" rid="F13">, 13A</xref><xref ref-type="fig" rid="F24">, 24B</xref></tp:nomenclature><tp:treatment-sec sec-type="type material" id="SECID0EN1FK"><title>Type material.</title><p><bold><italic>Holotype</italic> (male)</bold>: “SURINAM/ Suriname Dist./ Krakka-Phedra Rd./ X-25-1962/ Borys Malkin”, “tiny pool in/forest, much/ fallen foliage” (<abbrev xmlns:xlink="http://www.w3.org/1999/xlink" xlink:title="U.S. National Museum of Natural History, Smithsonian Institution" id="ABBRID0EY1FK" xlink:type="simple">USNM</abbrev>). <bold><italic>Paratypes</italic> (57 exs.): Brazil: Amapá</bold>: Oiapoque (ca. 22 km S) on BR -156, <named-content xmlns:xlink="http://www.w3.org/1999/xlink" content-type="dwc:verbatimCoordinates" xlink:type="simple"><named-content content-type="geo-json" specific-use="{&#34;type&#34;:&#34;Point&#34;,&#34;coordinates&#34;:[-51.769580,3.658220]}" id="NCID0ED2FK" xlink:type="simple">3.65822, -51.76958</named-content></named-content>, leg. Short, forested detrital pools, BR18-0720-01B (1, <abbrev xmlns:xlink="http://www.w3.org/1999/xlink" xlink:title="Snow Entomological Collection, University of Kansas" id="ABBRID0EI2FK" xlink:type="simple">SEMC</abbrev>, including DNA voucher SLE1851). <bold>Amazonas</bold>: Manaus Ducke Reserve, Igarape Barro Branco, <named-content xmlns:xlink="http://www.w3.org/1999/xlink" content-type="dwc:verbatimCoordinates" xlink:type="simple"><named-content content-type="geo-json" specific-use="{&#34;type&#34;:&#34;Point&#34;,&#34;coordinates&#34;:[-59.975140,-2.930790]}" id="NCID0ER2FK" xlink:type="simple">-2.93079, -59.97514</named-content></named-content>, 75 m, 6.vi.2018, leg. Short &amp; team, stream margins, BR18-0606-02B (11, <abbrev xmlns:xlink="http://www.w3.org/1999/xlink" xlink:title="Instituto Nacional de Pesquisas da Amazônia" id="ABBRID0EW2FK" xlink:type="simple">INPA</abbrev>, <abbrev xmlns:xlink="http://www.w3.org/1999/xlink" xlink:title="Snow Entomological Collection, University of Kansas" id="ABBRID0E12FK" xlink:type="simple">SEMC</abbrev>, <abbrev xmlns:xlink="http://www.w3.org/1999/xlink" xlink:title="Invertebrate Zoology Collection, Natural Science Research Laboratory, Museum of Texas Tech University" id="ABBRID0E52FK" xlink:type="simple">TTU-Z</abbrev>); same data except forest pools/riparian area by stream, BR18-0606-02C (1, <abbrev xmlns:xlink="http://www.w3.org/1999/xlink" xlink:title="Snow Entomological Collection, University of Kansas" id="ABBRID0EC3FK" xlink:type="simple">SEMC</abbrev>); same data except shallow pools, BR18-0606-02D (1, <abbrev xmlns:xlink="http://www.w3.org/1999/xlink" xlink:title="Snow Entomological Collection, University of Kansas" id="ABBRID0EG3FK" xlink:type="simple">SEMC</abbrev>); same data except 9.vi.2018, muddy pools in swampy area by stream, BR18-0609-02B (1, <abbrev xmlns:xlink="http://www.w3.org/1999/xlink" xlink:title="Snow Entomological Collection, University of Kansas" id="ABBRID0EK3FK" xlink:type="simple">SEMC</abbrev>). <bold>Rondônia</bold>: Tabajara (ca. 4.5 km W) on RO-133, <named-content xmlns:xlink="http://www.w3.org/1999/xlink" content-type="dwc:verbatimCoordinates" xlink:type="simple"><named-content content-type="geo-json" specific-use="{&#34;type&#34;:&#34;Point&#34;,&#34;coordinates&#34;:[-62.097800,-8.921700]}" id="NCID0ET3FK" xlink:type="simple">-8.9217, -62.0978</named-content></named-content>, 100 m, 8vii.2018, leg. Short, detrital pool/marsh by stream, BR18-0708-02B (2, <abbrev xmlns:xlink="http://www.w3.org/1999/xlink" xlink:title="Snow Entomological Collection, University of Kansas" id="ABBRID0EY3FK" xlink:type="simple">SEMC</abbrev>). <bold>French Guiana</bold>: Piste de montagne de fer, 5.37641, -53.54782, 67 m, 3.iii.2020, leg. Short &amp; Neff, large shallow detrital pool by road, FG20-0303-02A (4, <abbrev xmlns:xlink="http://www.w3.org/1999/xlink" xlink:title="Snow Entomological Collection, University of Kansas" id="ABBRID0E53FK" xlink:type="simple">SEMC</abbrev>); Forêt des Sables Blancs Park, 3.iii.2020, leg. Short &amp; Neff, detrital puddle in forest, FG20-0303-03A (2, <abbrev xmlns:xlink="http://www.w3.org/1999/xlink" xlink:title="Snow Entomological Collection, University of Kansas" id="ABBRID0EC4FK" xlink:type="simple">SEMC</abbrev>); Bagne des Annamites Park, Crique Anguille, <named-content xmlns:xlink="http://www.w3.org/1999/xlink" content-type="dwc:verbatimCoordinates" xlink:type="simple"><named-content content-type="geo-json" specific-use="{&#34;type&#34;:&#34;Point&#34;,&#34;coordinates&#34;:[-52.514500,4.832870]}" id="NCID0EJ4FK" xlink:type="simple">4.83287°N, -52.5145°W</named-content></named-content>, 17 m, leg. Short &amp; Neff, small sandy stream with detritus, FG20-0307-01B (5, <abbrev xmlns:xlink="http://www.w3.org/1999/xlink" xlink:title="Collection of Simon Clavier, Kourou" id="ABBRID0EO4FK" xlink:type="simple">SCC</abbrev>, <abbrev xmlns:xlink="http://www.w3.org/1999/xlink" xlink:title="Snow Entomological Collection, University of Kansas" id="ABBRID0ES4FK" xlink:type="simple">SEMC</abbrev>). <bold>Suriname: Suriname</bold>: same data as holotype (25, <abbrev xmlns:xlink="http://www.w3.org/1999/xlink" xlink:title="Snow Entomological Collection, University of Kansas" id="ABBRID0EY4FK" xlink:type="simple">SEMC</abbrev>, UNSM). <bold>Sipaliwini District</bold>: Camp 4 (low), Kasikasima; sandy/ creek, trail to Kasikasima, <named-content xmlns:xlink="http://www.w3.org/1999/xlink" content-type="dwc:verbatimCoordinates" xlink:type="simple"><named-content content-type="geo-json" specific-use="{&#34;type&#34;:&#34;Point&#34;,&#34;coordinates&#34;:[-55.385000,2.977310]}" id="NCID0EB5FK" xlink:type="simple">2.97731°N, 55.38500°W</named-content></named-content>, 200 m, 22.iii.2012, leg. A. Short, SR12-0322-02A (4, NSCS, <abbrev xmlns:xlink="http://www.w3.org/1999/xlink" xlink:title="Snow Entomological Collection, University of Kansas" id="ABBRID0EG5FK" xlink:type="simple">SEMC</abbrev>, including SLE1214).</p></tp:treatment-sec><tp:treatment-sec sec-type="Differential diagnosis" id="SECID0EK5FK"><title>Differential diagnosis.</title><p>See species group diagnosis.</p></tp:treatment-sec><tp:treatment-sec sec-type="description" id="SECID0EP5FK"><title>Description.</title><p>Body length 7.3–9.3 mm. <bold><italic>Coloration</italic></bold>: Dorsal surfaces dark brown and sheeny, with paler (brown or reddish brown) clypeus and margins of pronotum and elytra. <bold><italic>Head</italic></bold>: Maxillary palps nearly 1.3× longer than width of head, uniformly reddish brown in color (Fig. <xref ref-type="fig" rid="F24">24B</xref>). <bold><italic>Thorax</italic></bold>: Ground punctation on pronotum and elytra relatively dense and very shallowly impressed. Elytra without rows of serial punctures, each with very faint rows (one dorsal and two or three lateral) of scarce and weakly marked systematic punctures. Prosternum only very weakly medially convex. Posterior elevation of mesoventrite elevated as a triangular pyramid, with medial longitudinal ridge extending anteriorly. <bold><italic>Abdomen</italic></bold>: Apical emargination of fifth ventrite relatively deep, V- or U-shaped. <bold><italic>Aedeagus</italic></bold>: (Figs <xref ref-type="fig" rid="F4">4B</xref> 11D, F) apical region of outer margin of each paramere pointed, dorsally directed; parameres longer than median lobe; at closest point, dorsal inner margins of parameres separated by distance 0.5× greatest width of a paramere; dorsal plate of median lobe with neck 0.5× as broad as base; arms of dorsal plate of median lobe abruptly broadening at mid-length, slightly converging at apex, with apex rounded; apical region of outer margin of each arm pointed; arms nearly 0.55× length of dorsal plate of median lobe; notch between arms at base nearly as broad as base of an arm; ventral plate of median lobe apically truncate, apex extending to apical third 1/4 of dorsal plate; basal piece 0.35× length of a paramere. In lateral view, aedeagus somewhat teardrop-shaped, with ventral outline of parameres 4× longer than greatest width near base; dorsal outline nearly evenly convex along entire length.</p></tp:treatment-sec><tp:treatment-sec sec-type="etymology" id="SECID0EM6FK"><title>Etymology.</title><p>This species is named after the complex and intricate shape of the aedeagus, which we had informally named the “orchid one” during the course of this revision.</p></tp:treatment-sec><tp:treatment-sec sec-type="distribution" id="SECID0ER6FK"><title>Distribution.</title><p>Known from Brazil (Amapá, Amazonas, Rondônia), French Guiana, and Suriname (Fig. <xref ref-type="fig" rid="F13">13A</xref>).</p></tp:treatment-sec><tp:treatment-sec sec-type="habitat" id="SECID0E26FK"><title>Habitat.</title><p>This species is most commonly found along detrital margins of streams and in forested pools associated with streams.</p><sec sec-type="﻿Novochares punctatostriatus species group" id="SECID0EAAGK"><title>﻿<italic><tp:taxon-name><tp:taxon-name-part taxon-name-part-type="genus" reg="Novochares">Novochares</tp:taxon-name-part><tp:taxon-name-part taxon-name-part-type="species" reg="punctatostriatus">punctatostriatus</tp:taxon-name-part></tp:taxon-name></italic> species group</title><p><bold>Species group description.</bold> Body length 4.7–8.8 mm. <bold><italic>Coloration</italic></bold>: Dorsal surfaces dark brown, usually with paler (orange to yellow) margins of head, pronotum, and elytra. <bold><italic>Head</italic></bold>: Maxillary palps slightly shorter to slightly longer than width of head, uniformly yellow to orange in color (Fig. <xref ref-type="fig" rid="F14">14</xref>). <bold><italic>Thorax</italic></bold>: Ground punctation on pronotum and elytra relatively dense and shallowly impressed. Elytra sometimes with defined rows of serial punctures, at least along posterior and lateral areas, not forming grooves. Prosternum flat to medially convex. Posterior elevation of mesoventrite transverse, usually blunt and low. <bold><italic>Abdomen</italic></bold>: Apical emargination of fifth ventrite small and shallow, slightly broader than deep. <bold><italic>Aedeagus</italic></bold>: (Figs <xref ref-type="fig" rid="F4">4A</xref>, <xref ref-type="fig" rid="F15">15</xref>) Overall shape sub-rectangular, approximately 2× as long as wide, joint basal margins of parameres medially emarginate and laterally rounded; outer margin of each paramere nearly straight or very weakly convex along basal 2/3, then concave and laterally pointed, then oblique to apex; parameres longer than median lobe; apex rounded; parameres with apical region cylindrical (hollow to apex) and lightly sclerotized; dorsal inner margin of each paramere sinuate; dorsal plate of median lobe (in dorsal view) with strongly sclerotized basal apodemes (nearly 0.25× length of plate); dorsal plate of median lobe nearly parallel-sided along basal 2/3, then bifurcating with parallel to distally converging arms; notch between arms variable; shape and orientation of arms variable; gonopore sitting proximal to base of fork of dorsal plate; ventral plate of median lobe (in ventral view) somewhat triangular, variable in length, shape of apex, and degree of sclerotization; dorsal surface of ventral plate of median lobe slightly concave (sides curved dorsally); basal piece nearly 0.25–0.40× length of a paramere, with distal margin straight. In lateral view, aedeagus triangular, strongly oblique at base, with ventral outline of parameres 3–5× longer than greatest width near base.</p><fig id="F14" position="float" orientation="portrait"><object-id xmlns:xlink="http://www.w3.org/1999/xlink" content-type="doi" xlink:type="simple">10.3897/zookeys.1171.104142.figure14</object-id><object-id xmlns:xlink="http://www.w3.org/1999/xlink" content-type="arpha" xlink:type="simple">ABACCF58-4DFA-5A0C-BF20-A408666E07B9</object-id><label>Figure 14.</label><caption><p>Dorsal habitus of <italic><tp:taxon-name><tp:taxon-name-part taxon-name-part-type="genus" reg="Novochares">Novochares</tp:taxon-name-part></tp:taxon-name></italic> spp. <bold>A</bold><italic><tp:taxon-name><tp:taxon-name-part taxon-name-part-type="genus" reg="Novochares">N.</tp:taxon-name-part><tp:taxon-name-part taxon-name-part-type="species" reg="dentatus">dentatus</tp:taxon-name-part></tp:taxon-name></italic><bold>B</bold><italic><tp:taxon-name><tp:taxon-name-part taxon-name-part-type="genus" reg="Novochares">N.</tp:taxon-name-part><tp:taxon-name-part taxon-name-part-type="species" reg="punctatostriatus">punctatostriatus</tp:taxon-name-part></tp:taxon-name></italic><bold>C</bold><italic><tp:taxon-name><tp:taxon-name-part taxon-name-part-type="genus" reg="Novochares">N.</tp:taxon-name-part><tp:taxon-name-part taxon-name-part-type="species" reg="pertusus">pertusus</tp:taxon-name-part></tp:taxon-name></italic><bold>D</bold><italic><tp:taxon-name><tp:taxon-name-part taxon-name-part-type="genus" reg="Novochares">N.</tp:taxon-name-part><tp:taxon-name-part taxon-name-part-type="species" reg="triangularis">triangularis</tp:taxon-name-part></tp:taxon-name></italic>.</p></caption><graphic xmlns:xlink="http://www.w3.org/1999/xlink" xlink:href="zookeys-1171-001_article-104142__-g014.jpg" position="float" orientation="portrait" xlink:type="simple" id="oo_881181.jpg"><uri content-type="original_file" xlink:type="simple">https://binary.pensoft.net/fig/881181</uri></graphic></fig><fig id="F15" position="float" orientation="portrait"><object-id xmlns:xlink="http://www.w3.org/1999/xlink" content-type="doi" xlink:type="simple">10.3897/zookeys.1171.104142.figure15</object-id><object-id xmlns:xlink="http://www.w3.org/1999/xlink" content-type="arpha" xlink:type="simple">780B05EA-FFF2-56D4-BDCD-21D882AD578F</object-id><label>Figure 15.</label><caption><p>Aedeagi of the <italic><tp:taxon-name><tp:taxon-name-part taxon-name-part-type="genus" reg="Novochares">Novochares</tp:taxon-name-part><tp:taxon-name-part taxon-name-part-type="species" reg="punctatostriatus">punctatostriatus</tp:taxon-name-part></tp:taxon-name></italic> species group <bold>A–D</bold><italic><tp:taxon-name><tp:taxon-name-part taxon-name-part-type="genus" reg="Novochares">N.</tp:taxon-name-part><tp:taxon-name-part taxon-name-part-type="species" reg="dentatus">dentatus</tp:taxon-name-part></tp:taxon-name></italic><bold>E, F</bold><italic><tp:taxon-name><tp:taxon-name-part taxon-name-part-type="genus" reg="Novochares">N.</tp:taxon-name-part><tp:taxon-name-part taxon-name-part-type="species" reg="spangleri">spangleri</tp:taxon-name-part></tp:taxon-name></italic><bold>G, H</bold><italic><tp:taxon-name><tp:taxon-name-part taxon-name-part-type="genus" reg="Novochares">N.</tp:taxon-name-part><tp:taxon-name-part taxon-name-part-type="species" reg="geminus">geminus</tp:taxon-name-part></tp:taxon-name></italic><bold>I</bold><italic><tp:taxon-name><tp:taxon-name-part taxon-name-part-type="genus" reg="Novochares">N.</tp:taxon-name-part><tp:taxon-name-part taxon-name-part-type="species" reg="triangularis">triangularis</tp:taxon-name-part></tp:taxon-name></italic><bold>J, K</bold><italic><tp:taxon-name><tp:taxon-name-part taxon-name-part-type="genus" reg="Novochares">N.</tp:taxon-name-part><tp:taxon-name-part taxon-name-part-type="species" reg="pertusus">pertusus</tp:taxon-name-part></tp:taxon-name></italic><bold>L–Q</bold><italic><tp:taxon-name><tp:taxon-name-part taxon-name-part-type="genus" reg="Novochares">N.</tp:taxon-name-part><tp:taxon-name-part taxon-name-part-type="species" reg="punctatostriatus">punctatostriatus</tp:taxon-name-part></tp:taxon-name></italic><bold>A–C</bold> Venezuela <bold>D</bold> Ecuador <bold>L–N</bold> Suriname <bold>O</bold> Peru <bold>P, Q</bold> Brazil. <bold>A, E, G, I, J, L, O, P</bold> dorsal view <bold>H, M, Q</bold> ventral view <bold>C, F, N</bold> oblique view <bold>K</bold> lateral view.</p></caption><graphic xmlns:xlink="http://www.w3.org/1999/xlink" xlink:href="zookeys-1171-001_article-104142__-g015.jpg" position="float" orientation="portrait" xlink:type="simple" id="oo_881182.jpg"><uri content-type="original_file" xlink:type="simple">https://binary.pensoft.net/fig/881182</uri></graphic></fig><p><bold>Composition.</bold> The <italic><tp:taxon-name><tp:taxon-name-part taxon-name-part-type="genus" reg="Novochares">Novochares</tp:taxon-name-part><tp:taxon-name-part taxon-name-part-type="species" reg="punctatostriatus">punctatostriatus</tp:taxon-name-part></tp:taxon-name></italic> species group is composed of six species: <italic><tp:taxon-name><tp:taxon-name-part taxon-name-part-type="genus" reg="Novochares">Novochares</tp:taxon-name-part><tp:taxon-name-part taxon-name-part-type="species" reg="dentatus">dentatus</tp:taxon-name-part></tp:taxon-name></italic> sp. nov., <italic><tp:taxon-name><tp:taxon-name-part taxon-name-part-type="genus" reg="Novochares">N.</tp:taxon-name-part><tp:taxon-name-part taxon-name-part-type="species" reg="geminus">geminus</tp:taxon-name-part></tp:taxon-name></italic> sp. nov., <italic><tp:taxon-name><tp:taxon-name-part taxon-name-part-type="genus" reg="Novochares">N.</tp:taxon-name-part><tp:taxon-name-part taxon-name-part-type="species" reg="pertusus">pertusus</tp:taxon-name-part></tp:taxon-name></italic> sp. nov., <italic><tp:taxon-name><tp:taxon-name-part taxon-name-part-type="genus" reg="Novochares">N.</tp:taxon-name-part><tp:taxon-name-part taxon-name-part-type="species" reg="punctatostriatus">punctatostriatus</tp:taxon-name-part></tp:taxon-name></italic> sp. nov., <italic><tp:taxon-name><tp:taxon-name-part taxon-name-part-type="genus" reg="Novochares">N.</tp:taxon-name-part><tp:taxon-name-part taxon-name-part-type="species" reg="spangleri">spangleri</tp:taxon-name-part></tp:taxon-name></italic> sp. nov., and <italic><tp:taxon-name><tp:taxon-name-part taxon-name-part-type="genus" reg="Novochares">N.</tp:taxon-name-part><tp:taxon-name-part taxon-name-part-type="species" reg="triangularis">triangularis</tp:taxon-name-part></tp:taxon-name></italic> sp. nov.</p><p><bold>Remarks.</bold> This species group is united by several distinct morphological characters and was recovered as a monophyletic group by <xref ref-type="bibr" rid="B40">Short et al. (2021)</xref>. However, our two-gene analysis did not recover the monophyly of this species group, instead recovering two distinct, sequentially diverging lineages (Fig. <xref ref-type="fig" rid="F1">1</xref>). These two subgroups can be morphologically differentiated: the lineage that contains <italic><tp:taxon-name><tp:taxon-name-part taxon-name-part-type="genus" reg="Novochares">N.</tp:taxon-name-part><tp:taxon-name-part taxon-name-part-type="species" reg="dentatus">dentatus</tp:taxon-name-part></tp:taxon-name></italic>, <italic><tp:taxon-name><tp:taxon-name-part taxon-name-part-type="genus" reg="Novochares">N.</tp:taxon-name-part><tp:taxon-name-part taxon-name-part-type="species" reg="geminus">geminus</tp:taxon-name-part></tp:taxon-name></italic>, and <italic><tp:taxon-name><tp:taxon-name-part taxon-name-part-type="genus" reg="Novochares">N.</tp:taxon-name-part><tp:taxon-name-part taxon-name-part-type="species" reg="spangleri">spangleri</tp:taxon-name-part></tp:taxon-name></italic> have lateral teeth on the dorsal plate of the median lobe of the aedeagus combined with an extended ventral plate, while the other subgroup does not possess these features (Fig. <xref ref-type="fig" rid="F15">15</xref>).</p></sec></tp:treatment-sec><tp:treatment-sec><!--Section generated to contain objects referenced in tp:taxon-treatment.--><fig id="F4" position="float" orientation="portrait"><object-id xmlns:xlink="http://www.w3.org/1999/xlink" content-type="doi" xlink:type="simple">10.3897/zookeys.1171.104142.figure4</object-id><object-id xmlns:xlink="http://www.w3.org/1999/xlink" content-type="arpha" xlink:type="simple">C25D6275-72DA-5E5D-983E-0D703BD26325</object-id><label>Figure 4.</label><caption><p>Aedeagi of the <italic><tp:taxon-name><tp:taxon-name-part taxon-name-part-type="genus" reg="Novochares">Novochares</tp:taxon-name-part><tp:taxon-name-part taxon-name-part-type="species" reg="punctatostriatus">punctatostriatus</tp:taxon-name-part></tp:taxon-name></italic>, <italic><tp:taxon-name><tp:taxon-name-part taxon-name-part-type="genus" reg="Novochares"/><tp:taxon-name-part taxon-name-part-type="species" reg="sallaei">sallaei</tp:taxon-name-part></tp:taxon-name></italic>, and <italic><tp:taxon-name><tp:taxon-name-part taxon-name-part-type="genus" reg="Novochares"/><tp:taxon-name-part taxon-name-part-type="species" reg="orchis">orchis</tp:taxon-name-part></tp:taxon-name></italic> species groups along with schematic representations of the whole, the parameres (in blue), and the dorsal (in yellow) and ventral (in red) plates of the median lobe <bold>A</bold><italic><tp:taxon-name><tp:taxon-name-part taxon-name-part-type="genus" reg="Novochares">N.</tp:taxon-name-part><tp:taxon-name-part taxon-name-part-type="species" reg="dentatus">dentatus</tp:taxon-name-part></tp:taxon-name></italic><bold>B</bold><italic><tp:taxon-name><tp:taxon-name-part taxon-name-part-type="genus" reg="Novochares">N.</tp:taxon-name-part><tp:taxon-name-part taxon-name-part-type="species" reg="orchis">orchis</tp:taxon-name-part></tp:taxon-name></italic><bold>C</bold><italic><tp:taxon-name><tp:taxon-name-part taxon-name-part-type="genus" reg="Novochares">N.</tp:taxon-name-part><tp:taxon-name-part taxon-name-part-type="species" reg="sallaei">sallaei</tp:taxon-name-part></tp:taxon-name></italic>.</p></caption><graphic xmlns:xlink="http://www.w3.org/1999/xlink" xlink:href="zookeys-1171-001_article-104142__-g004.jpg" position="float" orientation="portrait" xlink:type="simple" id="oo_881171.jpg"><uri content-type="original_file" xlink:type="simple">https://binary.pensoft.net/fig/881171</uri></graphic></fig><fig id="F11" position="float" orientation="portrait"><object-id xmlns:xlink="http://www.w3.org/1999/xlink" content-type="doi" xlink:type="simple">10.3897/zookeys.1171.104142.figure11</object-id><object-id xmlns:xlink="http://www.w3.org/1999/xlink" content-type="arpha" xlink:type="simple">1B2DAB31-D7A1-5E29-9EC0-02615BC274EE</object-id><label>Figure 11.</label><caption><p>Aedeagi of <italic><tp:taxon-name><tp:taxon-name-part taxon-name-part-type="genus" reg="Novochares">Novochares</tp:taxon-name-part></tp:taxon-name></italic> spp. <bold>A–C</bold><italic><tp:taxon-name><tp:taxon-name-part taxon-name-part-type="genus" reg="Novochares">N.</tp:taxon-name-part><tp:taxon-name-part taxon-name-part-type="species" reg="aperito">aperito</tp:taxon-name-part></tp:taxon-name></italic><bold>D–F</bold><italic><tp:taxon-name><tp:taxon-name-part taxon-name-part-type="genus" reg="Novochares">N.</tp:taxon-name-part><tp:taxon-name-part taxon-name-part-type="species" reg="orchis">orchis</tp:taxon-name-part></tp:taxon-name></italic><bold>G–K</bold><italic><tp:taxon-name><tp:taxon-name-part taxon-name-part-type="genus" reg="Novochares">N.</tp:taxon-name-part><tp:taxon-name-part taxon-name-part-type="species" reg="minor">minor</tp:taxon-name-part></tp:taxon-name></italic><bold>G–J</bold> Peru <bold>K</bold> Venezuela <bold>A, D, G, K</bold> dorsal view <bold>B, E, H</bold> ventral view <bold>C, F, J</bold> oblique view <bold>I</bold> lateral view.</p></caption><graphic xmlns:xlink="http://www.w3.org/1999/xlink" xlink:href="zookeys-1171-001_article-104142__-g011.jpg" position="float" orientation="portrait" xlink:type="simple" id="oo_881178.jpg"><uri content-type="original_file" xlink:type="simple">https://binary.pensoft.net/fig/881178</uri></graphic></fig><fig id="F13" position="float" orientation="portrait"><object-id xmlns:xlink="http://www.w3.org/1999/xlink" content-type="doi" xlink:type="simple">10.3897/zookeys.1171.104142.figure13</object-id><object-id xmlns:xlink="http://www.w3.org/1999/xlink" content-type="arpha" xlink:type="simple">4E4DB8BB-3D54-58ED-8D14-CEFD7D27A823</object-id><label>Figure 13.</label><caption><p>Distribution of <italic><tp:taxon-name><tp:taxon-name-part taxon-name-part-type="genus" reg="Novochares">Novochares</tp:taxon-name-part></tp:taxon-name></italic> spp. <bold>A</bold><italic><tp:taxon-name><tp:taxon-name-part taxon-name-part-type="genus" reg="Novochares">N.</tp:taxon-name-part><tp:taxon-name-part taxon-name-part-type="species" reg="aperito">aperito</tp:taxon-name-part></tp:taxon-name></italic> (red), <italic><tp:taxon-name><tp:taxon-name-part taxon-name-part-type="genus" reg="Novochares">N.</tp:taxon-name-part><tp:taxon-name-part taxon-name-part-type="species" reg="minor">minor</tp:taxon-name-part></tp:taxon-name></italic> (yellow), <italic><tp:taxon-name><tp:taxon-name-part taxon-name-part-type="genus" reg="Novochares">N.</tp:taxon-name-part><tp:taxon-name-part taxon-name-part-type="species" reg="orchis">orchis</tp:taxon-name-part></tp:taxon-name></italic> (blue) <bold>B</bold><italic><tp:taxon-name><tp:taxon-name-part taxon-name-part-type="genus" reg="Novochares">N.</tp:taxon-name-part><tp:taxon-name-part taxon-name-part-type="species" reg="bidens">bidens</tp:taxon-name-part></tp:taxon-name></italic> (red), <italic><tp:taxon-name><tp:taxon-name-part taxon-name-part-type="genus" reg="Novochares">N.</tp:taxon-name-part><tp:taxon-name-part taxon-name-part-type="species" reg="furcatus">furcatus</tp:taxon-name-part></tp:taxon-name></italic> (yellow), <italic><tp:taxon-name><tp:taxon-name-part taxon-name-part-type="genus" reg="Novochares">N.</tp:taxon-name-part><tp:taxon-name-part taxon-name-part-type="species" reg="garfo">garfo</tp:taxon-name-part></tp:taxon-name></italic> (blue), <italic><tp:taxon-name><tp:taxon-name-part taxon-name-part-type="genus" reg="Novochares">N.</tp:taxon-name-part><tp:taxon-name-part taxon-name-part-type="species" reg="tenedor">tenedor</tp:taxon-name-part></tp:taxon-name></italic> (green).</p></caption><graphic xmlns:xlink="http://www.w3.org/1999/xlink" xlink:href="zookeys-1171-001_article-104142__-g013.jpg" position="float" orientation="portrait" xlink:type="simple" id="oo_881180.jpg"><uri content-type="original_file" xlink:type="simple">https://binary.pensoft.net/fig/881180</uri></graphic></fig><fig id="F24" position="float" orientation="portrait"><object-id xmlns:xlink="http://www.w3.org/1999/xlink" content-type="doi" xlink:type="simple">10.3897/zookeys.1171.104142.figure24</object-id><object-id xmlns:xlink="http://www.w3.org/1999/xlink" content-type="arpha" xlink:type="simple">F5D06429-F530-54DA-A051-C82B654EA33E</object-id><label>Figure 24.</label><caption><p>Dorsal habitus of <italic><tp:taxon-name><tp:taxon-name-part taxon-name-part-type="genus" reg="Novochares">Novochares</tp:taxon-name-part></tp:taxon-name></italic> spp. <bold>A</bold><italic><tp:taxon-name><tp:taxon-name-part taxon-name-part-type="genus" reg="Novochares">N.</tp:taxon-name-part><tp:taxon-name-part taxon-name-part-type="species" reg="tectiformis">tectiformis</tp:taxon-name-part></tp:taxon-name></italic><bold>B</bold><italic><tp:taxon-name><tp:taxon-name-part taxon-name-part-type="genus" reg="Novochares">N.</tp:taxon-name-part><tp:taxon-name-part taxon-name-part-type="species" reg="orchis">orchis</tp:taxon-name-part></tp:taxon-name></italic><bold>C</bold><italic><tp:taxon-name><tp:taxon-name-part taxon-name-part-type="genus" reg="Novochares">N.</tp:taxon-name-part><tp:taxon-name-part taxon-name-part-type="species" reg="duo">duo</tp:taxon-name-part></tp:taxon-name></italic><bold>D</bold><italic><tp:taxon-name><tp:taxon-name-part taxon-name-part-type="genus" reg="Novochares">N.</tp:taxon-name-part><tp:taxon-name-part taxon-name-part-type="species" reg="piaroa">piaroa</tp:taxon-name-part></tp:taxon-name></italic>.</p></caption><graphic xmlns:xlink="http://www.w3.org/1999/xlink" xlink:href="zookeys-1171-001_article-104142__-g024.jpg" position="float" orientation="portrait" xlink:type="simple" id="oo_881191.jpg"><uri content-type="original_file" xlink:type="simple">https://binary.pensoft.net/fig/881191</uri></graphic></fig><fig id="F1" position="float" orientation="portrait"><object-id xmlns:xlink="http://www.w3.org/1999/xlink" content-type="doi" xlink:type="simple">10.3897/zookeys.1171.104142.figure1</object-id><object-id xmlns:xlink="http://www.w3.org/1999/xlink" content-type="arpha" xlink:type="simple">F70A3DD9-8645-51F9-A6E2-BABE1A913EF9</object-id><label>Figure 1.</label><caption><p>Phylogeny of <italic><tp:taxon-name><tp:taxon-name-part taxon-name-part-type="genus" reg="Novochares">Novochares</tp:taxon-name-part></tp:taxon-name></italic> spp. Part 1: <italic><tp:taxon-name><tp:taxon-name-part taxon-name-part-type="genus" reg="Novochares"/><tp:taxon-name-part taxon-name-part-type="species" reg="punctatostriatus">punctatostriatus</tp:taxon-name-part></tp:taxon-name></italic>, <italic><tp:taxon-name><tp:taxon-name-part taxon-name-part-type="genus" reg="Novochares"/><tp:taxon-name-part taxon-name-part-type="species" reg="tectiformis">tectiformis</tp:taxon-name-part></tp:taxon-name></italic>, <italic><tp:taxon-name><tp:taxon-name-part taxon-name-part-type="genus" reg="Novochares"/><tp:taxon-name-part taxon-name-part-type="species" reg="sallaei">sallaei</tp:taxon-name-part></tp:taxon-name></italic>, <italic><tp:taxon-name><tp:taxon-name-part taxon-name-part-type="genus" reg="Novochares"/><tp:taxon-name-part taxon-name-part-type="species" reg="orchis">orchis</tp:taxon-name-part></tp:taxon-name></italic>, <italic><tp:taxon-name><tp:taxon-name-part taxon-name-part-type="genus" reg="Novochares"/><tp:taxon-name-part taxon-name-part-type="species" reg="minor">minor</tp:taxon-name-part></tp:taxon-name></italic>, and <italic><tp:taxon-name><tp:taxon-name-part taxon-name-part-type="genus" reg="Novochares"/><tp:taxon-name-part taxon-name-part-type="species" reg="garfo">garfo</tp:taxon-name-part></tp:taxon-name></italic> species groups. Inferred from COI and 28S combined sequence data. Numbers next to taxon names are extraction numbers (see Table <xref ref-type="table" rid="T1">1</xref>). The <italic><tp:taxon-name><tp:taxon-name-part taxon-name-part-type="genus" reg="Novochares">Novochares</tp:taxon-name-part></tp:taxon-name></italic> portion of the phylogeny of <tp:taxon-name><tp:taxon-name-part taxon-name-part-type="subfamily">Acidocerinae</tp:taxon-name-part></tp:taxon-name> based on five gene fragments as presented in <xref ref-type="bibr" rid="B40">Short et al. (2021)</xref> is reproduced in the lower left corner for comparative purposes.</p></caption><graphic xmlns:xlink="http://www.w3.org/1999/xlink" xlink:href="zookeys-1171-001_article-104142__-g001.jpg" position="float" orientation="portrait" xlink:type="simple" id="oo_881168.jpg"><uri content-type="original_file" xlink:type="simple">https://binary.pensoft.net/fig/881168</uri></graphic></fig><table-wrap id="T1" position="float" orientation="portrait"><label>Table 1.</label><caption><p>List of DNA vouchers and GenBank accessions.</p></caption><table id="TID0E1FDK" rules="all"><tbody><tr><th rowspan="1" colspan="1">Species</th><th rowspan="1" colspan="1">Voucher</th><th rowspan="1" colspan="1">Locality</th><th rowspan="1" colspan="1">COI</th><th rowspan="1" colspan="1">28S</th></tr><tr><td rowspan="1" colspan="1">
                  <italic>
                    <tp:taxon-name><tp:taxon-name-part taxon-name-part-type="genus" reg="Novochares">N.</tp:taxon-name-part><tp:taxon-name-part taxon-name-part-type="species" reg="abbreviatus">abbreviatus</tp:taxon-name-part></tp:taxon-name>
                  </italic>
                </td><td rowspan="1" colspan="1">SLE1207</td><td rowspan="1" colspan="1">Venezuela: Sucre</td><td rowspan="1" colspan="1" style="color: #427bbe">
                  <ext-link xmlns:xlink="http://www.w3.org/1999/xlink" xlink:href="OQ918469" ext-link-type="gen" xlink:type="simple">OQ918469</ext-link>
                </td><td rowspan="1" colspan="1">N/A</td></tr><tr><td rowspan="1" colspan="1">
                  <italic>
                    <tp:taxon-name><tp:taxon-name-part taxon-name-part-type="genus" reg="Novochares">N.</tp:taxon-name-part><tp:taxon-name-part taxon-name-part-type="species" reg="abbreviatus">abbreviatus</tp:taxon-name-part></tp:taxon-name>
                  </italic>
                </td><td rowspan="1" colspan="1">SLE1208</td><td rowspan="1" colspan="1">Venezuela: Delta Amacuro</td><td rowspan="1" colspan="1" style="color: #427bbe">
                  <ext-link xmlns:xlink="http://www.w3.org/1999/xlink" xlink:href="OQ918470" ext-link-type="gen" xlink:type="simple">OQ918470</ext-link>
                </td><td rowspan="1" colspan="1" style="color: #427bbe">
                  <ext-link xmlns:xlink="http://www.w3.org/1999/xlink" xlink:href="OQ919169" ext-link-type="gen" xlink:type="simple">OQ919169</ext-link>
                </td></tr><tr><td rowspan="1" colspan="1">
                  <italic>
                    <tp:taxon-name><tp:taxon-name-part taxon-name-part-type="genus" reg="Novochares">N.</tp:taxon-name-part><tp:taxon-name-part taxon-name-part-type="species" reg="abbreviatus">abbreviatus</tp:taxon-name-part></tp:taxon-name>
                  </italic>
                </td><td rowspan="1" colspan="1">SLE1210</td><td rowspan="1" colspan="1">Suriname: Sipaliwini</td><td rowspan="1" colspan="1" style="color: #427bbe">
                  <ext-link xmlns:xlink="http://www.w3.org/1999/xlink" xlink:href="OQ918471" ext-link-type="gen" xlink:type="simple">OQ918471</ext-link>
                </td><td rowspan="1" colspan="1">N/A</td></tr><tr><td rowspan="1" colspan="1">
                  <italic>
                    <tp:taxon-name><tp:taxon-name-part taxon-name-part-type="genus" reg="Novochares">N.</tp:taxon-name-part><tp:taxon-name-part taxon-name-part-type="species" reg="abbreviatus">abbreviatus</tp:taxon-name-part></tp:taxon-name>
                  </italic>
                </td><td rowspan="1" colspan="1">SLE1215</td><td rowspan="1" colspan="1">Suriname: Sipaliwini</td><td rowspan="1" colspan="1" style="color: #427bbe">
                  <ext-link xmlns:xlink="http://www.w3.org/1999/xlink" xlink:href="OQ918472" ext-link-type="gen" xlink:type="simple">OQ918472</ext-link>
                </td><td rowspan="1" colspan="1" style="color: #427bbe">
                  <ext-link xmlns:xlink="http://www.w3.org/1999/xlink" xlink:href="OQ919169" ext-link-type="gen" xlink:type="simple">OQ919169</ext-link>
                </td></tr><tr><td rowspan="1" colspan="1">
                  <italic>
                    <tp:taxon-name><tp:taxon-name-part taxon-name-part-type="genus" reg="Novochares">N.</tp:taxon-name-part><tp:taxon-name-part taxon-name-part-type="species" reg="abbreviatus">abbreviatus</tp:taxon-name-part></tp:taxon-name>
                  </italic>
                </td><td rowspan="1" colspan="1">SLE1221</td><td rowspan="1" colspan="1">Guyana: Region 8</td><td rowspan="1" colspan="1" style="color: #427bbe">
                  <ext-link xmlns:xlink="http://www.w3.org/1999/xlink" xlink:href="OQ918473" ext-link-type="gen" xlink:type="simple">OQ918473</ext-link>
                </td><td rowspan="1" colspan="1" style="color: #427bbe">
                  <ext-link xmlns:xlink="http://www.w3.org/1999/xlink" xlink:href="OQ919170" ext-link-type="gen" xlink:type="simple">OQ919170</ext-link>
                </td></tr><tr><td rowspan="1" colspan="1">
                  <italic>
                    <tp:taxon-name><tp:taxon-name-part taxon-name-part-type="genus" reg="Novochares">N.</tp:taxon-name-part><tp:taxon-name-part taxon-name-part-type="species" reg="abbreviatus">abbreviatus</tp:taxon-name-part></tp:taxon-name>
                  </italic>
                </td><td rowspan="1" colspan="1">SLE1237</td><td rowspan="1" colspan="1">Venezuela: Zulia</td><td rowspan="1" colspan="1" style="color: #427bbe">
                  <ext-link xmlns:xlink="http://www.w3.org/1999/xlink" xlink:href="OQ918474" ext-link-type="gen" xlink:type="simple">OQ918474</ext-link>
                </td><td rowspan="1" colspan="1" style="color: #427bbe">
                  <ext-link xmlns:xlink="http://www.w3.org/1999/xlink" xlink:href="OQ919171" ext-link-type="gen" xlink:type="simple">OQ919171</ext-link>
                </td></tr><tr><td rowspan="1" colspan="1">
                  <italic>
                    <tp:taxon-name><tp:taxon-name-part taxon-name-part-type="genus" reg="Novochares">N.</tp:taxon-name-part><tp:taxon-name-part taxon-name-part-type="species" reg="abbreviatus">abbreviatus</tp:taxon-name-part></tp:taxon-name>
                  </italic>
                </td><td rowspan="1" colspan="1">SLE1240</td><td rowspan="1" colspan="1">Venezuela: Cojedes</td><td rowspan="1" colspan="1" style="color: #427bbe">
                  <ext-link xmlns:xlink="http://www.w3.org/1999/xlink" xlink:href="OQ918475" ext-link-type="gen" xlink:type="simple">OQ918475</ext-link>
                </td><td rowspan="1" colspan="1" style="color: #427bbe">
                  <ext-link xmlns:xlink="http://www.w3.org/1999/xlink" xlink:href="OQ919172" ext-link-type="gen" xlink:type="simple">OQ919172</ext-link>
                </td></tr><tr><td rowspan="1" colspan="1">
                  <italic>
                    <tp:taxon-name><tp:taxon-name-part taxon-name-part-type="genus" reg="Novochares">N.</tp:taxon-name-part><tp:taxon-name-part taxon-name-part-type="species" reg="abbreviatus">abbreviatus</tp:taxon-name-part></tp:taxon-name>
                  </italic>
                </td><td rowspan="1" colspan="1">SLE2083</td><td rowspan="1" colspan="1">Brazil: Pará</td><td rowspan="1" colspan="1" style="color: #427bbe">
                  <ext-link xmlns:xlink="http://www.w3.org/1999/xlink" xlink:href="OQ918476" ext-link-type="gen" xlink:type="simple">OQ918476</ext-link>
                </td><td rowspan="1" colspan="1" style="color: #427bbe">
                  <ext-link xmlns:xlink="http://www.w3.org/1999/xlink" xlink:href="OQ919173" ext-link-type="gen" xlink:type="simple">OQ919173</ext-link>
                </td></tr><tr><td rowspan="1" colspan="1">
                  <italic>
                    <tp:taxon-name><tp:taxon-name-part taxon-name-part-type="genus" reg="Novochares">N.</tp:taxon-name-part><tp:taxon-name-part taxon-name-part-type="species" reg="abbreviatus">abbreviatus</tp:taxon-name-part></tp:taxon-name>
                  </italic>
                </td><td rowspan="1" colspan="1">SLE2086</td><td rowspan="1" colspan="1">Brazil: Mato Grosso do Sul</td><td rowspan="1" colspan="1" style="color: #427bbe">
                  <ext-link xmlns:xlink="http://www.w3.org/1999/xlink" xlink:href="OQ918477" ext-link-type="gen" xlink:type="simple">OQ918477</ext-link>
                </td><td rowspan="1" colspan="1" style="color: #427bbe">
                  <ext-link xmlns:xlink="http://www.w3.org/1999/xlink" xlink:href="OQ919174" ext-link-type="gen" xlink:type="simple">OQ919174</ext-link>
                </td></tr><tr><td rowspan="1" colspan="1">
                  <italic>
                    <tp:taxon-name><tp:taxon-name-part taxon-name-part-type="genus" reg="Novochares">N.</tp:taxon-name-part><tp:taxon-name-part taxon-name-part-type="species" reg="abbreviatus">abbreviatus</tp:taxon-name-part></tp:taxon-name>
                  </italic>
                </td><td rowspan="1" colspan="1">SLE2087</td><td rowspan="1" colspan="1">Brazil: Goiás</td><td rowspan="1" colspan="1" style="color: #427bbe">
                  <ext-link xmlns:xlink="http://www.w3.org/1999/xlink" xlink:href="OQ918478" ext-link-type="gen" xlink:type="simple">OQ918478</ext-link>
                </td><td rowspan="1" colspan="1" style="color: #427bbe">
                  <ext-link xmlns:xlink="http://www.w3.org/1999/xlink" xlink:href="OQ919175" ext-link-type="gen" xlink:type="simple">OQ919175</ext-link>
                </td></tr><tr><td rowspan="1" colspan="1">
                  <italic>
                    <tp:taxon-name><tp:taxon-name-part taxon-name-part-type="genus" reg="Novochares">N.</tp:taxon-name-part><tp:taxon-name-part taxon-name-part-type="species" reg="abbreviatus">abbreviatus</tp:taxon-name-part></tp:taxon-name>
                  </italic>
                </td><td rowspan="1" colspan="1">SLE2152</td><td rowspan="1" colspan="1">Peru: Loreto</td><td rowspan="1" colspan="1" style="color: #427bbe">
                  <ext-link xmlns:xlink="http://www.w3.org/1999/xlink" xlink:href="OQ918479" ext-link-type="gen" xlink:type="simple">OQ918479</ext-link>
                </td><td rowspan="1" colspan="1" style="color: #427bbe">
                  <ext-link xmlns:xlink="http://www.w3.org/1999/xlink" xlink:href="OQ919176" ext-link-type="gen" xlink:type="simple">OQ919176</ext-link>
                </td></tr><tr><td rowspan="1" colspan="1">
                  <italic>
                    <tp:taxon-name><tp:taxon-name-part taxon-name-part-type="genus" reg="Novochares">N.</tp:taxon-name-part><tp:taxon-name-part taxon-name-part-type="species" reg="abbreviatus">abbreviatus</tp:taxon-name-part></tp:taxon-name>
                  </italic>
                </td><td rowspan="1" colspan="1">SLE1180</td><td rowspan="1" colspan="1">Costa Rica: Guanacaste</td><td rowspan="1" colspan="1" style="color: #427bbe">
                  <ext-link xmlns:xlink="http://www.w3.org/1999/xlink" xlink:href="MW351395" ext-link-type="gen" xlink:type="simple">MW351395</ext-link>
                </td><td rowspan="1" colspan="1" style="color: #427bbe">
                  <ext-link xmlns:xlink="http://www.w3.org/1999/xlink" xlink:href="MW351051" ext-link-type="gen" xlink:type="simple">MW351051</ext-link>
                </td></tr><tr><td rowspan="1" colspan="1">
                  <italic>
                    <tp:taxon-name><tp:taxon-name-part taxon-name-part-type="genus" reg="Novochares">N.</tp:taxon-name-part><tp:taxon-name-part taxon-name-part-type="species" reg="abbreviatus">abbreviatus</tp:taxon-name-part></tp:taxon-name>
                  </italic>
                </td><td rowspan="1" colspan="1">SLE1217</td><td rowspan="1" colspan="1">Venezuela: Barinas</td><td rowspan="1" colspan="1" style="color: #427bbe">
                  <ext-link xmlns:xlink="http://www.w3.org/1999/xlink" xlink:href="MW351401" ext-link-type="gen" xlink:type="simple">MW351401</ext-link>
                </td><td rowspan="1" colspan="1" style="color: #427bbe">
                  <ext-link xmlns:xlink="http://www.w3.org/1999/xlink" xlink:href="MW351057" ext-link-type="gen" xlink:type="simple">MW351057</ext-link>
                </td></tr><tr><td rowspan="1" colspan="1"><italic><tp:taxon-name><tp:taxon-name-part taxon-name-part-type="genus" reg="Novochares">N.</tp:taxon-name-part><tp:taxon-name-part taxon-name-part-type="species" reg="abbreviatus">abbreviatus</tp:taxon-name-part></tp:taxon-name></italic> group</td><td rowspan="1" colspan="1">SLE1193</td><td rowspan="1" colspan="1">Venezuela: Amazonas</td><td rowspan="1" colspan="1" style="color: #427bbe">
                  <ext-link xmlns:xlink="http://www.w3.org/1999/xlink" xlink:href="OQ918520" ext-link-type="gen" xlink:type="simple">OQ918520</ext-link>
                </td><td rowspan="1" colspan="1">N/A</td></tr><tr><td rowspan="1" colspan="1"><italic><tp:taxon-name><tp:taxon-name-part taxon-name-part-type="genus" reg="Novochares">N.</tp:taxon-name-part><tp:taxon-name-part taxon-name-part-type="species" reg="abbreviatus">abbreviatus</tp:taxon-name-part></tp:taxon-name></italic> group</td><td rowspan="1" colspan="1">SLE1203</td><td rowspan="1" colspan="1">Venezuela: Amazonas</td><td rowspan="1" colspan="1" style="color: #427bbe">
                  <ext-link xmlns:xlink="http://www.w3.org/1999/xlink" xlink:href="OQ918521" ext-link-type="gen" xlink:type="simple">OQ918521</ext-link>
                </td><td rowspan="1" colspan="1" style="color: #427bbe">
                  <ext-link xmlns:xlink="http://www.w3.org/1999/xlink" xlink:href="OQ919216" ext-link-type="gen" xlink:type="simple">OQ919216</ext-link>
                </td></tr><tr><td rowspan="1" colspan="1"><italic><tp:taxon-name><tp:taxon-name-part taxon-name-part-type="genus" reg="Novochares">N.</tp:taxon-name-part><tp:taxon-name-part taxon-name-part-type="species" reg="abbreviatus">abbreviatus</tp:taxon-name-part></tp:taxon-name></italic> group</td><td rowspan="1" colspan="1">SLE1271</td><td rowspan="1" colspan="1">Brazil: Amazonas</td><td rowspan="1" colspan="1" style="color: #427bbe">
                  <ext-link xmlns:xlink="http://www.w3.org/1999/xlink" xlink:href="OQ918522" ext-link-type="gen" xlink:type="simple">OQ918522</ext-link>
                </td><td rowspan="1" colspan="1">N/A</td></tr><tr><td rowspan="1" colspan="1"><italic><tp:taxon-name><tp:taxon-name-part taxon-name-part-type="genus" reg="Novochares">N.</tp:taxon-name-part><tp:taxon-name-part taxon-name-part-type="species" reg="abbreviatus">abbreviatus</tp:taxon-name-part></tp:taxon-name></italic> group</td><td rowspan="1" colspan="1">SLE1837</td><td rowspan="1" colspan="1">Brazil: Mato Grosso do Sul</td><td rowspan="1" colspan="1" style="color: #427bbe">
                  <ext-link xmlns:xlink="http://www.w3.org/1999/xlink" xlink:href="OQ918523" ext-link-type="gen" xlink:type="simple">OQ918523</ext-link>
                </td><td rowspan="1" colspan="1" style="color: #427bbe">
                  <ext-link xmlns:xlink="http://www.w3.org/1999/xlink" xlink:href="OQ919217" ext-link-type="gen" xlink:type="simple">OQ919217</ext-link>
                </td></tr><tr><td rowspan="1" colspan="1"><italic><tp:taxon-name><tp:taxon-name-part taxon-name-part-type="genus" reg="Novochares">N.</tp:taxon-name-part><tp:taxon-name-part taxon-name-part-type="species" reg="abbreviatus">abbreviatus</tp:taxon-name-part></tp:taxon-name></italic> group</td><td rowspan="1" colspan="1">SLE2006</td><td rowspan="1" colspan="1">Brazil: Rondônia</td><td rowspan="1" colspan="1" style="color: #427bbe">
                  <ext-link xmlns:xlink="http://www.w3.org/1999/xlink" xlink:href="OQ918524" ext-link-type="gen" xlink:type="simple">OQ918524</ext-link>
                </td><td rowspan="1" colspan="1" style="color: #427bbe">
                  <ext-link xmlns:xlink="http://www.w3.org/1999/xlink" xlink:href="OQ919218" ext-link-type="gen" xlink:type="simple">OQ919218</ext-link>
                </td></tr><tr><td rowspan="1" colspan="1"><italic><tp:taxon-name><tp:taxon-name-part taxon-name-part-type="genus" reg="Novochares">N.</tp:taxon-name-part><tp:taxon-name-part taxon-name-part-type="species" reg="abbreviatus">abbreviatus</tp:taxon-name-part></tp:taxon-name></italic> group</td><td rowspan="1" colspan="1">SLE2099</td><td rowspan="1" colspan="1">Brazil: Roraima</td><td rowspan="1" colspan="1" style="color: #427bbe">
                  <ext-link xmlns:xlink="http://www.w3.org/1999/xlink" xlink:href="OQ918526" ext-link-type="gen" xlink:type="simple">OQ918526</ext-link>
                </td><td rowspan="1" colspan="1" style="color: #427bbe">
                  <ext-link xmlns:xlink="http://www.w3.org/1999/xlink" xlink:href="OQ919220" ext-link-type="gen" xlink:type="simple">OQ919220</ext-link>
                </td></tr><tr><td rowspan="1" colspan="1"><italic><tp:taxon-name><tp:taxon-name-part taxon-name-part-type="genus" reg="Novochares">N.</tp:taxon-name-part><tp:taxon-name-part taxon-name-part-type="species" reg="abbreviatus">abbreviatus</tp:taxon-name-part></tp:taxon-name></italic> group</td><td rowspan="1" colspan="1">SLE2468</td><td rowspan="1" colspan="1">Peru: Madre de Dios</td><td rowspan="1" colspan="1" style="color: #427bbe">
                  <ext-link xmlns:xlink="http://www.w3.org/1999/xlink" xlink:href="OQ918528" ext-link-type="gen" xlink:type="simple">OQ918528</ext-link>
                </td><td rowspan="1" colspan="1" style="color: #427bbe">
                  <ext-link xmlns:xlink="http://www.w3.org/1999/xlink" xlink:href="OQ919222" ext-link-type="gen" xlink:type="simple">OQ919222</ext-link>
                </td></tr><tr><td rowspan="1" colspan="1"><italic><tp:taxon-name><tp:taxon-name-part taxon-name-part-type="genus" reg="Novochares">N.</tp:taxon-name-part><tp:taxon-name-part taxon-name-part-type="species" reg="abbreviatus">abbreviatus</tp:taxon-name-part></tp:taxon-name></italic> group</td><td rowspan="1" colspan="1">SLE1197</td><td rowspan="1" colspan="1">Venezuela: Guárico</td><td rowspan="1" colspan="1" style="color: #427bbe">
                  <ext-link xmlns:xlink="http://www.w3.org/1999/xlink" xlink:href="MW351399" ext-link-type="gen" xlink:type="simple">MW351399</ext-link>
                </td><td rowspan="1" colspan="1" style="color: #427bbe">
                  <ext-link xmlns:xlink="http://www.w3.org/1999/xlink" xlink:href="MW351055" ext-link-type="gen" xlink:type="simple">MW351055</ext-link>
                </td></tr><tr><td rowspan="1" colspan="1">
                  <italic>
                    <tp:taxon-name><tp:taxon-name-part taxon-name-part-type="genus" reg="Novochares">N.</tp:taxon-name-part><tp:taxon-name-part taxon-name-part-type="species" reg="baca">baca</tp:taxon-name-part></tp:taxon-name>
                  </italic>
                </td><td rowspan="1" colspan="1">SLE1513</td><td rowspan="1" colspan="1">Brazil: Pará</td><td rowspan="1" colspan="1" style="color: #427bbe">
                  <ext-link xmlns:xlink="http://www.w3.org/1999/xlink" xlink:href="OQ918480" ext-link-type="gen" xlink:type="simple">OQ918480</ext-link>
                </td><td rowspan="1" colspan="1" style="color: #427bbe">
                  <ext-link xmlns:xlink="http://www.w3.org/1999/xlink" xlink:href="OQ919177" ext-link-type="gen" xlink:type="simple">OQ919177</ext-link>
                </td></tr><tr><td rowspan="1" colspan="1">
                  <italic>
                    <tp:taxon-name><tp:taxon-name-part taxon-name-part-type="genus" reg="Novochares">N.</tp:taxon-name-part><tp:taxon-name-part taxon-name-part-type="species" reg="baca">baca</tp:taxon-name-part></tp:taxon-name>
                  </italic>
                </td><td rowspan="1" colspan="1">SLE1617</td><td rowspan="1" colspan="1">Brazil: Pará</td><td rowspan="1" colspan="1" style="color: #427bbe">
                  <ext-link xmlns:xlink="http://www.w3.org/1999/xlink" xlink:href="OQ918481" ext-link-type="gen" xlink:type="simple">OQ918481</ext-link>
                </td><td rowspan="1" colspan="1" style="color: #427bbe">
                  <ext-link xmlns:xlink="http://www.w3.org/1999/xlink" xlink:href="OQ919178" ext-link-type="gen" xlink:type="simple">OQ919178</ext-link>
                </td></tr><tr><td rowspan="1" colspan="1">
                  <italic>
                    <tp:taxon-name><tp:taxon-name-part taxon-name-part-type="genus" reg="Novochares">N.</tp:taxon-name-part><tp:taxon-name-part taxon-name-part-type="species" reg="baca">baca</tp:taxon-name-part></tp:taxon-name>
                  </italic>
                </td><td rowspan="1" colspan="1">SLE2081</td><td rowspan="1" colspan="1">Brazil: Pará</td><td rowspan="1" colspan="1" style="color: #427bbe">
                  <ext-link xmlns:xlink="http://www.w3.org/1999/xlink" xlink:href="OQ918482" ext-link-type="gen" xlink:type="simple">OQ918482</ext-link>
                </td><td rowspan="1" colspan="1" style="color: #427bbe">
                  <ext-link xmlns:xlink="http://www.w3.org/1999/xlink" xlink:href="OQ919179" ext-link-type="gen" xlink:type="simple">OQ919179</ext-link>
                </td></tr><tr><td rowspan="1" colspan="1">
                  <italic>
                    <tp:taxon-name><tp:taxon-name-part taxon-name-part-type="genus" reg="Novochares">N.</tp:taxon-name-part><tp:taxon-name-part taxon-name-part-type="species" reg="baca">baca</tp:taxon-name-part></tp:taxon-name>
                  </italic>
                </td><td rowspan="1" colspan="1">SLE2137</td><td rowspan="1" colspan="1">Peru: Madre de Dios</td><td rowspan="1" colspan="1" style="color: #427bbe">
                  <ext-link xmlns:xlink="http://www.w3.org/1999/xlink" xlink:href="OQ918483" ext-link-type="gen" xlink:type="simple">OQ918483</ext-link>
                </td><td rowspan="1" colspan="1" style="color: #427bbe">
                  <ext-link xmlns:xlink="http://www.w3.org/1999/xlink" xlink:href="OQ919180" ext-link-type="gen" xlink:type="simple">OQ919180</ext-link>
                </td></tr><tr><td rowspan="1" colspan="1">
                  <italic>
                    <tp:taxon-name><tp:taxon-name-part taxon-name-part-type="genus" reg="Novochares">N.</tp:taxon-name-part><tp:taxon-name-part taxon-name-part-type="species" reg="baca">baca</tp:taxon-name-part></tp:taxon-name>
                  </italic>
                </td><td rowspan="1" colspan="1">SLE1162</td><td rowspan="1" colspan="1">Suriname: Sipaliwini</td><td rowspan="1" colspan="1" style="color: #427bbe">
                  <ext-link xmlns:xlink="http://www.w3.org/1999/xlink" xlink:href="MW351394" ext-link-type="gen" xlink:type="simple">MW351394</ext-link>
                </td><td rowspan="1" colspan="1" style="color: #427bbe">
                  <ext-link xmlns:xlink="http://www.w3.org/1999/xlink" xlink:href="MW351050" ext-link-type="gen" xlink:type="simple">MW351050</ext-link>
                </td></tr><tr><td rowspan="1" colspan="1">
                  <italic>
                    <tp:taxon-name><tp:taxon-name-part taxon-name-part-type="genus" reg="Novochares">N.</tp:taxon-name-part><tp:taxon-name-part taxon-name-part-type="species" reg="clavieri">clavieri</tp:taxon-name-part></tp:taxon-name>
                  </italic>
                </td><td rowspan="1" colspan="1">SLE1514</td><td rowspan="1" colspan="1">Brazil: Pará</td><td rowspan="1" colspan="1" style="color: #427bbe">
                  <ext-link xmlns:xlink="http://www.w3.org/1999/xlink" xlink:href="OQ918484" ext-link-type="gen" xlink:type="simple">OQ918484</ext-link>
                </td><td rowspan="1" colspan="1" style="color: #427bbe">
                  <ext-link xmlns:xlink="http://www.w3.org/1999/xlink" xlink:href="OQ919181" ext-link-type="gen" xlink:type="simple">OQ919181</ext-link>
                </td></tr><tr><td rowspan="1" colspan="1">
                  <italic>
                    <tp:taxon-name><tp:taxon-name-part taxon-name-part-type="genus" reg="Novochares">N.</tp:taxon-name-part><tp:taxon-name-part taxon-name-part-type="species" reg="clavieri">clavieri</tp:taxon-name-part></tp:taxon-name>
                  </italic>
                </td><td rowspan="1" colspan="1">SLE2085</td><td rowspan="1" colspan="1">Brazil: Amapá</td><td rowspan="1" colspan="1" style="color: #427bbe">
                  <ext-link xmlns:xlink="http://www.w3.org/1999/xlink" xlink:href="OQ918485" ext-link-type="gen" xlink:type="simple">OQ918485</ext-link>
                </td><td rowspan="1" colspan="1" style="color: #427bbe">
                  <ext-link xmlns:xlink="http://www.w3.org/1999/xlink" xlink:href="OQ919182" ext-link-type="gen" xlink:type="simple">OQ919182</ext-link>
                </td></tr><tr><td rowspan="1" colspan="1">
                  <italic>
                    <tp:taxon-name><tp:taxon-name-part taxon-name-part-type="genus" reg="Novochares">N.</tp:taxon-name-part><tp:taxon-name-part taxon-name-part-type="species" reg="clavieri">clavieri</tp:taxon-name-part></tp:taxon-name>
                  </italic>
                </td><td rowspan="1" colspan="1">SLE2420</td><td rowspan="1" colspan="1">French Guiana</td><td rowspan="1" colspan="1" style="color: #427bbe">
                  <ext-link xmlns:xlink="http://www.w3.org/1999/xlink" xlink:href="OQ918486" ext-link-type="gen" xlink:type="simple">OQ918486</ext-link>
                </td><td rowspan="1" colspan="1" style="color: #427bbe">
                  <ext-link xmlns:xlink="http://www.w3.org/1999/xlink" xlink:href="OQ919183" ext-link-type="gen" xlink:type="simple">OQ919183</ext-link>
                </td></tr><tr><td rowspan="1" colspan="1">
                  <italic>
                    <tp:taxon-name><tp:taxon-name-part taxon-name-part-type="genus" reg="Novochares">N.</tp:taxon-name-part><tp:taxon-name-part taxon-name-part-type="species" reg="cochlearis">cochlearis</tp:taxon-name-part></tp:taxon-name>
                  </italic>
                </td><td rowspan="1" colspan="1">SLE1175</td><td rowspan="1" colspan="1">Venezuela: Monagas</td><td rowspan="1" colspan="1" style="color: #427bbe">
                  <ext-link xmlns:xlink="http://www.w3.org/1999/xlink" xlink:href="OQ918487" ext-link-type="gen" xlink:type="simple">OQ918487</ext-link>
                </td><td rowspan="1" colspan="1" style="color: #427bbe">
                  <ext-link xmlns:xlink="http://www.w3.org/1999/xlink" xlink:href="OQ919184" ext-link-type="gen" xlink:type="simple">OQ919184</ext-link>
                </td></tr><tr><td rowspan="1" colspan="1">
                  <italic>
                    <tp:taxon-name><tp:taxon-name-part taxon-name-part-type="genus" reg="Novochares">N.</tp:taxon-name-part><tp:taxon-name-part taxon-name-part-type="species" reg="cochlearis">cochlearis</tp:taxon-name-part></tp:taxon-name>
                  </italic>
                </td><td rowspan="1" colspan="1">SLE1628</td><td rowspan="1" colspan="1">Brazil: Bahia</td><td rowspan="1" colspan="1" style="color: #427bbe">
                  <ext-link xmlns:xlink="http://www.w3.org/1999/xlink" xlink:href="OQ918488" ext-link-type="gen" xlink:type="simple">OQ918488</ext-link>
                </td><td rowspan="1" colspan="1" style="color: #427bbe">
                  <ext-link xmlns:xlink="http://www.w3.org/1999/xlink" xlink:href="OQ919185" ext-link-type="gen" xlink:type="simple">OQ919185</ext-link>
                </td></tr><tr><td rowspan="1" colspan="1">
                  <italic>
                    <tp:taxon-name><tp:taxon-name-part taxon-name-part-type="genus" reg="Novochares">N.</tp:taxon-name-part><tp:taxon-name-part taxon-name-part-type="species" reg="cochlearis">cochlearis</tp:taxon-name-part></tp:taxon-name>
                  </italic>
                </td><td rowspan="1" colspan="1">SLE1922</td><td rowspan="1" colspan="1">Brazil: Amapá</td><td rowspan="1" colspan="1" style="color: #427bbe">
                  <ext-link xmlns:xlink="http://www.w3.org/1999/xlink" xlink:href="OQ918489" ext-link-type="gen" xlink:type="simple">OQ918489</ext-link>
                </td><td rowspan="1" colspan="1" style="color: #427bbe">
                  <ext-link xmlns:xlink="http://www.w3.org/1999/xlink" xlink:href="OQ919186" ext-link-type="gen" xlink:type="simple">OQ919186</ext-link>
                </td></tr><tr><td rowspan="1" colspan="1">
                  <italic>
                    <tp:taxon-name><tp:taxon-name-part taxon-name-part-type="genus" reg="Novochares">N.</tp:taxon-name-part><tp:taxon-name-part taxon-name-part-type="species" reg="cochlearis">cochlearis</tp:taxon-name-part></tp:taxon-name>
                  </italic>
                </td><td rowspan="1" colspan="1">SLE2080</td><td rowspan="1" colspan="1">Brazil: Minas Gerais</td><td rowspan="1" colspan="1" style="color: #427bbe">
                  <ext-link xmlns:xlink="http://www.w3.org/1999/xlink" xlink:href="OQ918490" ext-link-type="gen" xlink:type="simple">OQ918490</ext-link>
                </td><td rowspan="1" colspan="1" style="color: #427bbe">
                  <ext-link xmlns:xlink="http://www.w3.org/1999/xlink" xlink:href="OQ919187" ext-link-type="gen" xlink:type="simple">OQ919187</ext-link>
                </td></tr><tr><td rowspan="1" colspan="1">
                  <italic>
                    <tp:taxon-name><tp:taxon-name-part taxon-name-part-type="genus" reg="Novochares">N.</tp:taxon-name-part><tp:taxon-name-part taxon-name-part-type="species" reg="cochlearis">cochlearis</tp:taxon-name-part></tp:taxon-name>
                  </italic>
                </td><td rowspan="1" colspan="1">SLE2412</td><td rowspan="1" colspan="1">French Guiana</td><td rowspan="1" colspan="1" style="color: #427bbe">
                  <ext-link xmlns:xlink="http://www.w3.org/1999/xlink" xlink:href="OQ918491" ext-link-type="gen" xlink:type="simple">OQ918491</ext-link>
                </td><td rowspan="1" colspan="1">N/A</td></tr><tr><td rowspan="1" colspan="1">
                  <italic>
                    <tp:taxon-name><tp:taxon-name-part taxon-name-part-type="genus" reg="Novochares">N.</tp:taxon-name-part><tp:taxon-name-part taxon-name-part-type="species" reg="cochlearis">cochlearis</tp:taxon-name-part></tp:taxon-name>
                  </italic>
                </td><td rowspan="1" colspan="1">SLE1196</td><td rowspan="1" colspan="1">Venezuela: Guárico</td><td rowspan="1" colspan="1" style="color: #427bbe">
                  <ext-link xmlns:xlink="http://www.w3.org/1999/xlink" xlink:href="MW351398" ext-link-type="gen" xlink:type="simple">MW351398</ext-link>
                </td><td rowspan="1" colspan="1" style="color: #427bbe">
                  <ext-link xmlns:xlink="http://www.w3.org/1999/xlink" xlink:href="MW351054" ext-link-type="gen" xlink:type="simple">MW351054</ext-link>
                </td></tr><tr><td rowspan="1" colspan="1">
                  <italic>
                    <tp:taxon-name><tp:taxon-name-part taxon-name-part-type="genus" reg="Novochares">N.</tp:taxon-name-part><tp:taxon-name-part taxon-name-part-type="species" reg="coya">coya</tp:taxon-name-part></tp:taxon-name>
                  </italic>
                </td><td rowspan="1" colspan="1">SLE1218</td><td rowspan="1" colspan="1">Guyana: Region 8</td><td rowspan="1" colspan="1" style="color: #427bbe">
                  <ext-link xmlns:xlink="http://www.w3.org/1999/xlink" xlink:href="MW351402" ext-link-type="gen" xlink:type="simple">MW351402</ext-link>
                </td><td rowspan="1" colspan="1" style="color: #427bbe">
                  <ext-link xmlns:xlink="http://www.w3.org/1999/xlink" xlink:href="MW351058" ext-link-type="gen" xlink:type="simple">MW351058</ext-link>
                </td></tr><tr><td rowspan="1" colspan="1">
                  <italic>
                    <tp:taxon-name><tp:taxon-name-part taxon-name-part-type="genus" reg="Novochares">N.</tp:taxon-name-part><tp:taxon-name-part taxon-name-part-type="species" reg="coya">coya</tp:taxon-name-part></tp:taxon-name>
                  </italic>
                </td><td rowspan="1" colspan="1">SLE2463</td><td rowspan="1" colspan="1">Peru: Madre de Dios</td><td rowspan="1" colspan="1" style="color: #427bbe">
                  <ext-link xmlns:xlink="http://www.w3.org/1999/xlink" xlink:href="OQ918492" ext-link-type="gen" xlink:type="simple">OQ918492</ext-link>
                </td><td rowspan="1" colspan="1" style="color: #427bbe">
                  <ext-link xmlns:xlink="http://www.w3.org/1999/xlink" xlink:href="OQ919188" ext-link-type="gen" xlink:type="simple">OQ919188</ext-link>
                </td></tr><tr><td rowspan="1" colspan="1">
                  <italic>
                    <tp:taxon-name><tp:taxon-name-part taxon-name-part-type="genus" reg="Novochares">N.</tp:taxon-name-part><tp:taxon-name-part taxon-name-part-type="species" reg="danta">danta</tp:taxon-name-part></tp:taxon-name>
                  </italic>
                </td><td rowspan="1" colspan="1">SLE1399</td><td rowspan="1" colspan="1">Venezuela: Amazonas</td><td rowspan="1" colspan="1" style="color: #427bbe">
                  <ext-link xmlns:xlink="http://www.w3.org/1999/xlink" xlink:href="OQ918493" ext-link-type="gen" xlink:type="simple">OQ918493</ext-link>
                </td><td rowspan="1" colspan="1" style="color: #427bbe">
                  <ext-link xmlns:xlink="http://www.w3.org/1999/xlink" xlink:href="OQ919189" ext-link-type="gen" xlink:type="simple">OQ919189</ext-link>
                </td></tr><tr><td rowspan="1" colspan="1">
                  <italic>
                    <tp:taxon-name><tp:taxon-name-part taxon-name-part-type="genus" reg="Novochares">N.</tp:taxon-name-part><tp:taxon-name-part taxon-name-part-type="species" reg="dentatus">dentatus</tp:taxon-name-part></tp:taxon-name>
                  </italic>
                </td><td rowspan="1" colspan="1">SLE1188</td><td rowspan="1" colspan="1">Ecuador: Pastaza</td><td rowspan="1" colspan="1" style="color: #427bbe">
                  <ext-link xmlns:xlink="http://www.w3.org/1999/xlink" xlink:href="MW351396" ext-link-type="gen" xlink:type="simple">MW351396</ext-link>
                </td><td rowspan="1" colspan="1" style="color: #427bbe">
                  <ext-link xmlns:xlink="http://www.w3.org/1999/xlink" xlink:href="MW351052" ext-link-type="gen" xlink:type="simple">MW351052</ext-link>
                </td></tr><tr><td rowspan="1" colspan="1">
                  <italic>
                    <tp:taxon-name><tp:taxon-name-part taxon-name-part-type="genus" reg="Novochares">N.</tp:taxon-name-part><tp:taxon-name-part taxon-name-part-type="species" reg="dentatus">dentatus</tp:taxon-name-part></tp:taxon-name>
                  </italic>
                </td><td rowspan="1" colspan="1">SLE1199</td><td rowspan="1" colspan="1">Venezuela: Amazonas</td><td rowspan="1" colspan="1" style="color: #427bbe">
                  <ext-link xmlns:xlink="http://www.w3.org/1999/xlink" xlink:href="MW351400" ext-link-type="gen" xlink:type="simple">MW351400</ext-link>
                </td><td rowspan="1" colspan="1" style="color: #427bbe">
                  <ext-link xmlns:xlink="http://www.w3.org/1999/xlink" xlink:href="MW351056" ext-link-type="gen" xlink:type="simple">MW351056</ext-link>
                </td></tr><tr><td rowspan="1" colspan="1">
                  <italic>
                    <tp:taxon-name><tp:taxon-name-part taxon-name-part-type="genus" reg="Novochares">N.</tp:taxon-name-part><tp:taxon-name-part taxon-name-part-type="species" reg="duo">duo</tp:taxon-name-part></tp:taxon-name>
                  </italic>
                </td><td rowspan="1" colspan="1">SLE1209</td><td rowspan="1" colspan="1">Suriname: Sipaliwini</td><td rowspan="1" colspan="1">N/A</td><td rowspan="1" colspan="1" style="color: #427bbe">
                  <ext-link xmlns:xlink="http://www.w3.org/1999/xlink" xlink:href="OQ919190" ext-link-type="gen" xlink:type="simple">OQ919190</ext-link>
                </td></tr><tr><td rowspan="1" colspan="1">
                  <italic>
                    <tp:taxon-name><tp:taxon-name-part taxon-name-part-type="genus" reg="Novochares">N.</tp:taxon-name-part><tp:taxon-name-part taxon-name-part-type="species" reg="duo">duo</tp:taxon-name-part></tp:taxon-name>
                  </italic>
                </td><td rowspan="1" colspan="1">SLE1211</td><td rowspan="1" colspan="1">Suriname: Sipaliwini</td><td rowspan="1" colspan="1">N/A</td><td rowspan="1" colspan="1" style="color: #427bbe">
                  <ext-link xmlns:xlink="http://www.w3.org/1999/xlink" xlink:href="OQ919191" ext-link-type="gen" xlink:type="simple">OQ919191</ext-link>
                </td></tr><tr><td rowspan="1" colspan="1">
                  <italic>
                    <tp:taxon-name><tp:taxon-name-part taxon-name-part-type="genus" reg="Novochares">N.</tp:taxon-name-part><tp:taxon-name-part taxon-name-part-type="species" reg="duo">duo</tp:taxon-name-part></tp:taxon-name>
                  </italic>
                </td><td rowspan="1" colspan="1">SLE1242</td><td rowspan="1" colspan="1">Guyana: Region 8</td><td rowspan="1" colspan="1" style="color: #427bbe">
                  <ext-link xmlns:xlink="http://www.w3.org/1999/xlink" xlink:href="MW351405" ext-link-type="gen" xlink:type="simple">MW351405</ext-link>
                </td><td rowspan="1" colspan="1" style="color: #427bbe">
                  <ext-link xmlns:xlink="http://www.w3.org/1999/xlink" xlink:href="MW351061" ext-link-type="gen" xlink:type="simple">MW351061</ext-link>
                </td></tr><tr><td rowspan="1" colspan="1">
                  <italic>
                    <tp:taxon-name><tp:taxon-name-part taxon-name-part-type="genus" reg="Novochares">N.</tp:taxon-name-part><tp:taxon-name-part taxon-name-part-type="species" reg="duo">duo</tp:taxon-name-part></tp:taxon-name>
                  </italic>
                </td><td rowspan="1" colspan="1">SLE1906</td><td rowspan="1" colspan="1">Brazil: Amazonas</td><td rowspan="1" colspan="1" style="color: #427bbe">
                  <ext-link xmlns:xlink="http://www.w3.org/1999/xlink" xlink:href="OQ918494" ext-link-type="gen" xlink:type="simple">OQ918494</ext-link>
                </td><td rowspan="1" colspan="1" style="color: #427bbe">
                  <ext-link xmlns:xlink="http://www.w3.org/1999/xlink" xlink:href="OQ919192" ext-link-type="gen" xlink:type="simple">OQ919192</ext-link>
                </td></tr><tr><td rowspan="1" colspan="1">
                  <italic>
                    <tp:taxon-name><tp:taxon-name-part taxon-name-part-type="genus" reg="Novochares">N.</tp:taxon-name-part><tp:taxon-name-part taxon-name-part-type="species" reg="fernandezae">fernandezae</tp:taxon-name-part></tp:taxon-name>
                  </italic>
                </td><td rowspan="1" colspan="1">SLE1992</td><td rowspan="1" colspan="1">Brazil: Amazonas</td><td rowspan="1" colspan="1">N/A</td><td rowspan="1" colspan="1" style="color: #427bbe">
                  <ext-link xmlns:xlink="http://www.w3.org/1999/xlink" xlink:href="OQ919193" ext-link-type="gen" xlink:type="simple">OQ919193</ext-link>
                </td></tr><tr><td rowspan="1" colspan="1">
                  <italic>
                    <tp:taxon-name><tp:taxon-name-part taxon-name-part-type="genus" reg="Novochares">N.</tp:taxon-name-part><tp:taxon-name-part taxon-name-part-type="species" reg="fernandezae">fernandezae</tp:taxon-name-part></tp:taxon-name>
                  </italic>
                </td><td rowspan="1" colspan="1">SLE1099</td><td rowspan="1" colspan="1">Peru: Madre de Dios</td><td rowspan="1" colspan="1" style="color: #427bbe">
                  <ext-link xmlns:xlink="http://www.w3.org/1999/xlink" xlink:href="MW351368" ext-link-type="gen" xlink:type="simple">MW351368</ext-link>
                </td><td rowspan="1" colspan="1" style="color: #427bbe">
                  <ext-link xmlns:xlink="http://www.w3.org/1999/xlink" xlink:href="MW351025" ext-link-type="gen" xlink:type="simple">MW351025</ext-link>
                </td></tr><tr><td rowspan="1" colspan="1">
                  <italic>
                    <tp:taxon-name><tp:taxon-name-part taxon-name-part-type="genus" reg="Novochares">N.</tp:taxon-name-part><tp:taxon-name-part taxon-name-part-type="species" reg="florifer">florifer</tp:taxon-name-part></tp:taxon-name>
                  </italic>
                </td><td rowspan="1" colspan="1">SLE1991</td><td rowspan="1" colspan="1">Brazil: Amazonas</td><td rowspan="1" colspan="1" style="color: #427bbe">
                  <ext-link xmlns:xlink="http://www.w3.org/1999/xlink" xlink:href="OQ918495" ext-link-type="gen" xlink:type="simple">OQ918495</ext-link>
                </td><td rowspan="1" colspan="1" style="color: #427bbe">
                  <ext-link xmlns:xlink="http://www.w3.org/1999/xlink" xlink:href="OQ919194" ext-link-type="gen" xlink:type="simple">OQ919194</ext-link>
                </td></tr><tr><td rowspan="1" colspan="1">
                  <italic>
                    <tp:taxon-name><tp:taxon-name-part taxon-name-part-type="genus" reg="Novochares">N.</tp:taxon-name-part><tp:taxon-name-part taxon-name-part-type="species" reg="furcatus">furcatus</tp:taxon-name-part></tp:taxon-name>
                  </italic>
                </td><td rowspan="1" colspan="1">SLE1931</td><td rowspan="1" colspan="1">Brazil: Amazonas</td><td rowspan="1" colspan="1" style="color: #427bbe">
                  <ext-link xmlns:xlink="http://www.w3.org/1999/xlink" xlink:href="OQ918496" ext-link-type="gen" xlink:type="simple">OQ918496</ext-link>
                </td><td rowspan="1" colspan="1" style="color: #427bbe">
                  <ext-link xmlns:xlink="http://www.w3.org/1999/xlink" xlink:href="OQ919195" ext-link-type="gen" xlink:type="simple">OQ919195</ext-link>
                </td></tr><tr><td rowspan="1" colspan="1">
                  <italic>
                    <tp:taxon-name><tp:taxon-name-part taxon-name-part-type="genus" reg="Novochares">N.</tp:taxon-name-part><tp:taxon-name-part taxon-name-part-type="species" reg="furcatus">furcatus</tp:taxon-name-part></tp:taxon-name>
                  </italic>
                </td><td rowspan="1" colspan="1">SLE2103</td><td rowspan="1" colspan="1">Brazil: Mato Grosso do Sul</td><td rowspan="1" colspan="1" style="color: #427bbe">
                  <ext-link xmlns:xlink="http://www.w3.org/1999/xlink" xlink:href="OQ918497" ext-link-type="gen" xlink:type="simple">OQ918497</ext-link>
                </td><td rowspan="1" colspan="1" style="color: #427bbe">
                  <ext-link xmlns:xlink="http://www.w3.org/1999/xlink" xlink:href="OQ919196" ext-link-type="gen" xlink:type="simple">OQ919196</ext-link>
                </td></tr><tr><td rowspan="1" colspan="1">
                  <italic>
                    <tp:taxon-name><tp:taxon-name-part taxon-name-part-type="genus" reg="Novochares">N.</tp:taxon-name-part><tp:taxon-name-part taxon-name-part-type="species" reg="furcatus">furcatus</tp:taxon-name-part></tp:taxon-name>
                  </italic>
                </td><td rowspan="1" colspan="1">SLE1263</td><td rowspan="1" colspan="1">Brazil: Amazonas</td><td rowspan="1" colspan="1" style="color: #427bbe">
                  <ext-link xmlns:xlink="http://www.w3.org/1999/xlink" xlink:href="MW351376" ext-link-type="gen" xlink:type="simple">MW351376</ext-link>
                </td><td rowspan="1" colspan="1" style="color: #427bbe">
                  <ext-link xmlns:xlink="http://www.w3.org/1999/xlink" xlink:href="MW351032" ext-link-type="gen" xlink:type="simple">MW351032</ext-link>
                </td></tr><tr><td rowspan="1" colspan="1">
                  <italic>
                    <tp:taxon-name><tp:taxon-name-part taxon-name-part-type="genus" reg="Novochares">N.</tp:taxon-name-part><tp:taxon-name-part taxon-name-part-type="species" reg="garfo">garfo</tp:taxon-name-part></tp:taxon-name>
                  </italic>
                </td><td rowspan="1" colspan="1">SLE2003</td><td rowspan="1" colspan="1">Brazil: Rondônia</td><td rowspan="1" colspan="1" style="color: #427bbe">
                  <ext-link xmlns:xlink="http://www.w3.org/1999/xlink" xlink:href="OQ918498" ext-link-type="gen" xlink:type="simple">OQ918498</ext-link>
                </td><td rowspan="1" colspan="1" style="color: #427bbe">
                  <ext-link xmlns:xlink="http://www.w3.org/1999/xlink" xlink:href="OQ919197" ext-link-type="gen" xlink:type="simple">OQ919197</ext-link>
                </td></tr><tr><td rowspan="1" colspan="1">
                  <italic>
                    <tp:taxon-name><tp:taxon-name-part taxon-name-part-type="genus" reg="Novochares">N.</tp:taxon-name-part><tp:taxon-name-part taxon-name-part-type="species" reg="garfo">garfo</tp:taxon-name-part></tp:taxon-name>
                  </italic>
                </td><td rowspan="1" colspan="1">SLE2097</td><td rowspan="1" colspan="1">Brazil: Rondônia</td><td rowspan="1" colspan="1" style="color: #427bbe">
                  <ext-link xmlns:xlink="http://www.w3.org/1999/xlink" xlink:href="OQ918499" ext-link-type="gen" xlink:type="simple">OQ918499</ext-link>
                </td><td rowspan="1" colspan="1" style="color: #427bbe">
                  <ext-link xmlns:xlink="http://www.w3.org/1999/xlink" xlink:href="OQ919198" ext-link-type="gen" xlink:type="simple">OQ919198</ext-link>
                </td></tr><tr><td rowspan="1" colspan="1">
                  <italic>
                    <tp:taxon-name><tp:taxon-name-part taxon-name-part-type="genus" reg="Novochares">N.</tp:taxon-name-part><tp:taxon-name-part taxon-name-part-type="species" reg="geminus">geminus</tp:taxon-name-part></tp:taxon-name>
                  </italic>
                </td><td rowspan="1" colspan="1">SLE2092</td><td rowspan="1" colspan="1">Brazil: Mato Grosso do Sul</td><td rowspan="1" colspan="1" style="color: #427bbe">
                  <ext-link xmlns:xlink="http://www.w3.org/1999/xlink" xlink:href="OQ918500" ext-link-type="gen" xlink:type="simple">OQ918500</ext-link>
                </td><td rowspan="1" colspan="1" style="color: #427bbe">
                  <ext-link xmlns:xlink="http://www.w3.org/1999/xlink" xlink:href="OQ919199" ext-link-type="gen" xlink:type="simple">OQ919199</ext-link>
                </td></tr><tr><td rowspan="1" colspan="1">
                  <italic>
                    <tp:taxon-name><tp:taxon-name-part taxon-name-part-type="genus" reg="Novochares">N.</tp:taxon-name-part><tp:taxon-name-part taxon-name-part-type="species" reg="guadelupensis">guadelupensis</tp:taxon-name-part></tp:taxon-name>
                  </italic>
                </td><td rowspan="1" colspan="1">SLE1803</td><td rowspan="1" colspan="1">Suriname: Sipaliwini</td><td rowspan="1" colspan="1" style="color: #427bbe">
                  <ext-link xmlns:xlink="http://www.w3.org/1999/xlink" xlink:href="OQ918501" ext-link-type="gen" xlink:type="simple">OQ918501</ext-link>
                </td><td rowspan="1" colspan="1" style="color: #427bbe">
                  <ext-link xmlns:xlink="http://www.w3.org/1999/xlink" xlink:href="OQ919200" ext-link-type="gen" xlink:type="simple">OQ919200</ext-link>
                </td></tr><tr><td rowspan="1" colspan="1">
                  <italic>
                    <tp:taxon-name><tp:taxon-name-part taxon-name-part-type="genus" reg="Novochares">N.</tp:taxon-name-part><tp:taxon-name-part taxon-name-part-type="species" reg="guadelupensis">guadelupensis</tp:taxon-name-part></tp:taxon-name>
                  </italic>
                </td><td rowspan="1" colspan="1">SLE2117</td><td rowspan="1" colspan="1">Suriname: Sipaliwini</td><td rowspan="1" colspan="1" style="color: #427bbe">
                  <ext-link xmlns:xlink="http://www.w3.org/1999/xlink" xlink:href="OQ918502" ext-link-type="gen" xlink:type="simple">OQ918502</ext-link>
                </td><td rowspan="1" colspan="1" style="color: #427bbe">
                  <ext-link xmlns:xlink="http://www.w3.org/1999/xlink" xlink:href="OQ919201" ext-link-type="gen" xlink:type="simple">OQ919201</ext-link>
                </td></tr><tr><td rowspan="1" colspan="1">
                  <italic>
                    <tp:taxon-name><tp:taxon-name-part taxon-name-part-type="genus" reg="Novochares">N.</tp:taxon-name-part><tp:taxon-name-part taxon-name-part-type="species" reg="guadelupensis">guadelupensis</tp:taxon-name-part></tp:taxon-name>
                  </italic>
                </td><td rowspan="1" colspan="1">SLE2421</td><td rowspan="1" colspan="1">French Guiana</td><td rowspan="1" colspan="1" style="color: #427bbe">
                  <ext-link xmlns:xlink="http://www.w3.org/1999/xlink" xlink:href="OQ918503" ext-link-type="gen" xlink:type="simple">OQ918503</ext-link>
                </td><td rowspan="1" colspan="1" style="color: #427bbe">
                  <ext-link xmlns:xlink="http://www.w3.org/1999/xlink" xlink:href="OQ919202" ext-link-type="gen" xlink:type="simple">OQ919202</ext-link>
                </td></tr><tr><td rowspan="1" colspan="1">
                  <italic>
                    <tp:taxon-name><tp:taxon-name-part taxon-name-part-type="genus" reg="Novochares">N.</tp:taxon-name-part><tp:taxon-name-part taxon-name-part-type="species" reg="guadelupensis">guadelupensis</tp:taxon-name-part></tp:taxon-name>
                  </italic>
                </td><td rowspan="1" colspan="1">SLE1200</td><td rowspan="1" colspan="1">Guyana: Region 9</td><td rowspan="1" colspan="1" style="color: #427bbe">
                  <ext-link xmlns:xlink="http://www.w3.org/1999/xlink" xlink:href="MW351350" ext-link-type="gen" xlink:type="simple">MW351350</ext-link>
                </td><td rowspan="1" colspan="1" style="color: #427bbe">
                  <ext-link xmlns:xlink="http://www.w3.org/1999/xlink" xlink:href="MW351008" ext-link-type="gen" xlink:type="simple">MW351008</ext-link>
                </td></tr><tr><td rowspan="1" colspan="1">
                  <italic>
                    <tp:taxon-name><tp:taxon-name-part taxon-name-part-type="genus" reg="Novochares">N.</tp:taxon-name-part><tp:taxon-name-part taxon-name-part-type="species" reg="kawsay">kawsay</tp:taxon-name-part></tp:taxon-name>
                  </italic>
                </td><td rowspan="1" colspan="1">SLE2467</td><td rowspan="1" colspan="1">Peru: Madre de Dios</td><td rowspan="1" colspan="1" style="color: #427bbe">
                  <ext-link xmlns:xlink="http://www.w3.org/1999/xlink" xlink:href="OQ918504" ext-link-type="gen" xlink:type="simple">OQ918504</ext-link>
                </td><td rowspan="1" colspan="1" style="color: #427bbe">
                  <ext-link xmlns:xlink="http://www.w3.org/1999/xlink" xlink:href="OQ919203" ext-link-type="gen" xlink:type="simple">OQ919203</ext-link>
                </td></tr><tr><td rowspan="1" colspan="1">
                  <italic>
                    <tp:taxon-name><tp:taxon-name-part taxon-name-part-type="genus" reg="Novochares">N.</tp:taxon-name-part><tp:taxon-name-part taxon-name-part-type="species" reg="latus">latus</tp:taxon-name-part></tp:taxon-name>
                  </italic>
                </td><td rowspan="1" colspan="1">SLE2039</td><td rowspan="1" colspan="1">Brazil: Rondônia</td><td rowspan="1" colspan="1" style="color: #427bbe">
                  <ext-link xmlns:xlink="http://www.w3.org/1999/xlink" xlink:href="OQ918505" ext-link-type="gen" xlink:type="simple">OQ918505</ext-link>
                </td><td rowspan="1" colspan="1" style="color: #427bbe">
                  <ext-link xmlns:xlink="http://www.w3.org/1999/xlink" xlink:href="OQ919204" ext-link-type="gen" xlink:type="simple">OQ919204</ext-link>
                </td></tr><tr><td rowspan="1" colspan="1">
                  <italic>
                    <tp:taxon-name><tp:taxon-name-part taxon-name-part-type="genus" reg="Novochares">N.</tp:taxon-name-part><tp:taxon-name-part taxon-name-part-type="species" reg="minor">minor</tp:taxon-name-part></tp:taxon-name>
                  </italic>
                </td><td rowspan="1" colspan="1">SLE2143</td><td rowspan="1" colspan="1">Peru: Loreto</td><td rowspan="1" colspan="1" style="color: #427bbe">
                  <ext-link xmlns:xlink="http://www.w3.org/1999/xlink" xlink:href="OQ918506" ext-link-type="gen" xlink:type="simple">OQ918506</ext-link>
                </td><td rowspan="1" colspan="1" style="color: #427bbe">
                  <ext-link xmlns:xlink="http://www.w3.org/1999/xlink" xlink:href="OQ919205" ext-link-type="gen" xlink:type="simple">OQ919205</ext-link>
                </td></tr><tr><td rowspan="1" colspan="1">
                  <italic>
                    <tp:taxon-name><tp:taxon-name-part taxon-name-part-type="genus" reg="Novochares">N.</tp:taxon-name-part><tp:taxon-name-part taxon-name-part-type="species" reg="minor">minor</tp:taxon-name-part></tp:taxon-name>
                  </italic>
                </td><td rowspan="1" colspan="1">SLE535</td><td rowspan="1" colspan="1">Suriname: Para</td><td rowspan="1" colspan="1" style="color: #427bbe">
                  <ext-link xmlns:xlink="http://www.w3.org/1999/xlink" xlink:href="MW351360" ext-link-type="gen" xlink:type="simple">MW351360</ext-link>
                </td><td rowspan="1" colspan="1" style="color: #427bbe">
                  <ext-link xmlns:xlink="http://www.w3.org/1999/xlink" xlink:href="MW351018" ext-link-type="gen" xlink:type="simple">MW351018</ext-link>
                </td></tr><tr><td rowspan="1" colspan="1">
                  <italic>
                    <tp:taxon-name><tp:taxon-name-part taxon-name-part-type="genus" reg="Novochares">N.</tp:taxon-name-part><tp:taxon-name-part taxon-name-part-type="species" reg="mura">mura</tp:taxon-name-part></tp:taxon-name>
                  </italic>
                </td><td rowspan="1" colspan="1">SLE1973</td><td rowspan="1" colspan="1">Brazil: Amazonas</td><td rowspan="1" colspan="1" style="color: #427bbe">
                  <ext-link xmlns:xlink="http://www.w3.org/1999/xlink" xlink:href="OQ918507" ext-link-type="gen" xlink:type="simple">OQ918507</ext-link>
                </td><td rowspan="1" colspan="1" style="color: #427bbe">
                  <ext-link xmlns:xlink="http://www.w3.org/1999/xlink" xlink:href="OQ919206" ext-link-type="gen" xlink:type="simple">OQ919206</ext-link>
                </td></tr><tr><td rowspan="1" colspan="1">
                  <italic>
                    <tp:taxon-name><tp:taxon-name-part taxon-name-part-type="genus" reg="Novochares">N.</tp:taxon-name-part><tp:taxon-name-part taxon-name-part-type="species" reg="orchis">orchis</tp:taxon-name-part></tp:taxon-name>
                  </italic>
                </td><td rowspan="1" colspan="1">SLE1851</td><td rowspan="1" colspan="1">Brazil: Amapá</td><td rowspan="1" colspan="1" style="color: #427bbe">
                  <ext-link xmlns:xlink="http://www.w3.org/1999/xlink" xlink:href="OQ918508" ext-link-type="gen" xlink:type="simple">OQ918508</ext-link>
                </td><td rowspan="1" colspan="1" style="color: #427bbe">
                  <ext-link xmlns:xlink="http://www.w3.org/1999/xlink" xlink:href="OQ919207" ext-link-type="gen" xlink:type="simple">OQ919207</ext-link>
                </td></tr><tr><td rowspan="1" colspan="1">
                  <italic>
                    <tp:taxon-name><tp:taxon-name-part taxon-name-part-type="genus" reg="Novochares">N.</tp:taxon-name-part><tp:taxon-name-part taxon-name-part-type="species" reg="orchis">orchis</tp:taxon-name-part></tp:taxon-name>
                  </italic>
                </td><td rowspan="1" colspan="1">SLE2415</td><td rowspan="1" colspan="1">French Guiana</td><td rowspan="1" colspan="1" style="color: #427bbe">
                  <ext-link xmlns:xlink="http://www.w3.org/1999/xlink" xlink:href="OQ918509" ext-link-type="gen" xlink:type="simple">OQ918509</ext-link>
                </td><td rowspan="1" colspan="1">N/A</td></tr><tr><td rowspan="1" colspan="1">
                  <italic>
                    <tp:taxon-name><tp:taxon-name-part taxon-name-part-type="genus" reg="Novochares">N.</tp:taxon-name-part><tp:taxon-name-part taxon-name-part-type="species" reg="orchis">orchis</tp:taxon-name-part></tp:taxon-name>
                  </italic>
                </td><td rowspan="1" colspan="1">SLE1214</td><td rowspan="1" colspan="1">Suriname: Sipaliwini</td><td rowspan="1" colspan="1" style="color: #427bbe">
                  <ext-link xmlns:xlink="http://www.w3.org/1999/xlink" xlink:href="MW351375" ext-link-type="gen" xlink:type="simple">MW351375</ext-link>
                </td><td rowspan="1" colspan="1" style="color: #427bbe">
                  <ext-link xmlns:xlink="http://www.w3.org/1999/xlink" xlink:href="MW351031" ext-link-type="gen" xlink:type="simple">MW351031</ext-link>
                </td></tr><tr><td rowspan="1" colspan="1">
                  <italic>
                    <tp:taxon-name><tp:taxon-name-part taxon-name-part-type="genus" reg="Novochares">N.</tp:taxon-name-part><tp:taxon-name-part taxon-name-part-type="species" reg="piaroa">piaroa</tp:taxon-name-part></tp:taxon-name>
                  </italic>
                </td><td rowspan="1" colspan="1">SLE1194</td><td rowspan="1" colspan="1">Venezuela: Amazonas</td><td rowspan="1" colspan="1">N/A</td><td rowspan="1" colspan="1" style="color: #427bbe">
                  <ext-link xmlns:xlink="http://www.w3.org/1999/xlink" xlink:href="OQ919208" ext-link-type="gen" xlink:type="simple">OQ919208</ext-link>
                </td></tr><tr><td rowspan="1" colspan="1">
                  <italic>
                    <tp:taxon-name><tp:taxon-name-part taxon-name-part-type="genus" reg="Novochares">N.</tp:taxon-name-part><tp:taxon-name-part taxon-name-part-type="species" reg="pilatus">pilatus</tp:taxon-name-part></tp:taxon-name>
                  </italic>
                </td><td rowspan="1" colspan="1">SLE1204</td><td rowspan="1" colspan="1">Venezuela: Bolívar</td><td rowspan="1" colspan="1" style="color: #427bbe">
                  <ext-link xmlns:xlink="http://www.w3.org/1999/xlink" xlink:href="OQ918510" ext-link-type="gen" xlink:type="simple">OQ918510</ext-link>
                </td><td rowspan="1" colspan="1" style="color: #427bbe">
                  <ext-link xmlns:xlink="http://www.w3.org/1999/xlink" xlink:href="OQ919209" ext-link-type="gen" xlink:type="simple">OQ919209</ext-link>
                </td></tr><tr><td rowspan="1" colspan="1">
                  <italic>
                    <tp:taxon-name><tp:taxon-name-part taxon-name-part-type="genus" reg="Novochares">N.</tp:taxon-name-part><tp:taxon-name-part taxon-name-part-type="species" reg="pilatus">pilatus</tp:taxon-name-part></tp:taxon-name>
                  </italic>
                </td><td rowspan="1" colspan="1">SLE1241</td><td rowspan="1" colspan="1">Venezuela: Barinas</td><td rowspan="1" colspan="1" style="color: #427bbe">
                  <ext-link xmlns:xlink="http://www.w3.org/1999/xlink" xlink:href="MW351404" ext-link-type="gen" xlink:type="simple">MW351404</ext-link>
                </td><td rowspan="1" colspan="1" style="color: #427bbe">
                  <ext-link xmlns:xlink="http://www.w3.org/1999/xlink" xlink:href="MW351060" ext-link-type="gen" xlink:type="simple">MW351060</ext-link>
                </td></tr><tr><td rowspan="1" colspan="1">
                  <italic>
                    <tp:taxon-name><tp:taxon-name-part taxon-name-part-type="genus" reg="Novochares">N.</tp:taxon-name-part><tp:taxon-name-part taxon-name-part-type="species" reg="punctatostriatus">punctatostriatus</tp:taxon-name-part></tp:taxon-name>
                  </italic>
                </td><td rowspan="1" colspan="1">SLE1098</td><td rowspan="1" colspan="1">Peru: Madre de Dios</td><td rowspan="1" colspan="1" style="color: #427bbe">
                  <ext-link xmlns:xlink="http://www.w3.org/1999/xlink" xlink:href="MW351393" ext-link-type="gen" xlink:type="simple">MW351393</ext-link>
                </td><td rowspan="1" colspan="1" style="color: #427bbe">
                  <ext-link xmlns:xlink="http://www.w3.org/1999/xlink" xlink:href="MW351049" ext-link-type="gen" xlink:type="simple">MW351049</ext-link>
                </td></tr><tr><td rowspan="1" colspan="1">
                  <italic>
                    <tp:taxon-name><tp:taxon-name-part taxon-name-part-type="genus" reg="Novochares">N.</tp:taxon-name-part><tp:taxon-name-part taxon-name-part-type="species" reg="punctatostriatus">punctatostriatus</tp:taxon-name-part></tp:taxon-name>
                  </italic>
                </td><td rowspan="1" colspan="1">SLE1191</td><td rowspan="1" colspan="1">Bolivia: Santa Cruz</td><td rowspan="1" colspan="1" style="color: #427bbe">
                  <ext-link xmlns:xlink="http://www.w3.org/1999/xlink" xlink:href="MW351397" ext-link-type="gen" xlink:type="simple">MW351397</ext-link>
                </td><td rowspan="1" colspan="1" style="color: #427bbe">
                  <ext-link xmlns:xlink="http://www.w3.org/1999/xlink" xlink:href="MW351053" ext-link-type="gen" xlink:type="simple">MW351053</ext-link>
                </td></tr><tr><td rowspan="1" colspan="1">
                  <italic>
                    <tp:taxon-name><tp:taxon-name-part taxon-name-part-type="genus" reg="Novochares">N.</tp:taxon-name-part><tp:taxon-name-part taxon-name-part-type="species" reg="punctatostriatus">punctatostriatus</tp:taxon-name-part></tp:taxon-name>
                  </italic>
                </td><td rowspan="1" colspan="1">SLE1802</td><td rowspan="1" colspan="1">Suriname: Sipaliwini</td><td rowspan="1" colspan="1" style="color: #427bbe">
                  <ext-link xmlns:xlink="http://www.w3.org/1999/xlink" xlink:href="OQ918513" ext-link-type="gen" xlink:type="simple">OQ918513</ext-link>
                </td><td rowspan="1" colspan="1" style="color: #427bbe">
                  <ext-link xmlns:xlink="http://www.w3.org/1999/xlink" xlink:href="OQ919212" ext-link-type="gen" xlink:type="simple">OQ919212</ext-link>
                </td></tr><tr><td rowspan="1" colspan="1">
                  <italic>
                    <tp:taxon-name><tp:taxon-name-part taxon-name-part-type="genus" reg="Novochares">N.</tp:taxon-name-part><tp:taxon-name-part taxon-name-part-type="species" reg="punctatostriatus">punctatostriatus</tp:taxon-name-part></tp:taxon-name>
                  </italic>
                </td><td rowspan="1" colspan="1">SLE1969</td><td rowspan="1" colspan="1">Brazil: Amazonas</td><td rowspan="1" colspan="1" style="color: #427bbe">
                  <ext-link xmlns:xlink="http://www.w3.org/1999/xlink" xlink:href="OQ918514" ext-link-type="gen" xlink:type="simple">OQ918514</ext-link>
                </td><td rowspan="1" colspan="1">N/A</td></tr><tr><td rowspan="1" colspan="1">
                  <italic>
                    <tp:taxon-name><tp:taxon-name-part taxon-name-part-type="genus" reg="Novochares">N.</tp:taxon-name-part><tp:taxon-name-part taxon-name-part-type="species" reg="punctatostriatus">punctatostriatus</tp:taxon-name-part></tp:taxon-name>
                  </italic>
                </td><td rowspan="1" colspan="1">SLE2037</td><td rowspan="1" colspan="1">Brazil: Rondônia</td><td rowspan="1" colspan="1" style="color: #427bbe">
                  <ext-link xmlns:xlink="http://www.w3.org/1999/xlink" xlink:href="OQ918515" ext-link-type="gen" xlink:type="simple">OQ918515</ext-link>
                </td><td rowspan="1" colspan="1">N/A</td></tr><tr><td rowspan="1" colspan="1">
                  <italic>
                    <tp:taxon-name><tp:taxon-name-part taxon-name-part-type="genus" reg="Novochares">N.</tp:taxon-name-part><tp:taxon-name-part taxon-name-part-type="species" reg="punctatostriatus">punctatostriatus</tp:taxon-name-part></tp:taxon-name>
                  </italic>
                </td><td rowspan="1" colspan="1">SLE2090</td><td rowspan="1" colspan="1">Brazil: Rondônia</td><td rowspan="1" colspan="1" style="color: #427bbe">
                  <ext-link xmlns:xlink="http://www.w3.org/1999/xlink" xlink:href="OQ918516" ext-link-type="gen" xlink:type="simple">OQ918516</ext-link>
                </td><td rowspan="1" colspan="1" style="color: #427bbe">
                  <ext-link xmlns:xlink="http://www.w3.org/1999/xlink" xlink:href="OQ919213" ext-link-type="gen" xlink:type="simple">OQ919213</ext-link>
                </td></tr><tr><td rowspan="1" colspan="1">
                  <italic>
                    <tp:taxon-name><tp:taxon-name-part taxon-name-part-type="genus" reg="Novochares">N.</tp:taxon-name-part><tp:taxon-name-part taxon-name-part-type="species" reg="punctatostriatus">punctatostriatus</tp:taxon-name-part></tp:taxon-name>
                  </italic>
                </td><td rowspan="1" colspan="1">SLE2094</td><td rowspan="1" colspan="1">Brazil: Amapá</td><td rowspan="1" colspan="1" style="color: #427bbe">
                  <ext-link xmlns:xlink="http://www.w3.org/1999/xlink" xlink:href="OQ918517" ext-link-type="gen" xlink:type="simple">OQ918517</ext-link>
                </td><td rowspan="1" colspan="1" style="color: #427bbe">
                  <ext-link xmlns:xlink="http://www.w3.org/1999/xlink" xlink:href="OQ919214" ext-link-type="gen" xlink:type="simple">OQ919214</ext-link>
                </td></tr><tr><td rowspan="1" colspan="1">
                  <italic>
                    <tp:taxon-name><tp:taxon-name-part taxon-name-part-type="genus" reg="Novochares">N.</tp:taxon-name-part><tp:taxon-name-part taxon-name-part-type="species" reg="punctatostriatus">punctatostriatus</tp:taxon-name-part></tp:taxon-name>
                  </italic>
                </td><td rowspan="1" colspan="1">SLE2471</td><td rowspan="1" colspan="1">Peru: Madre de Dios</td><td rowspan="1" colspan="1" style="color: #427bbe">
                  <ext-link xmlns:xlink="http://www.w3.org/1999/xlink" xlink:href="OQ918518" ext-link-type="gen" xlink:type="simple">OQ918518</ext-link>
                </td><td rowspan="1" colspan="1" style="color: #427bbe">
                  <ext-link xmlns:xlink="http://www.w3.org/1999/xlink" xlink:href="OQ919215" ext-link-type="gen" xlink:type="simple">OQ919215</ext-link>
                </td></tr><tr><td rowspan="1" colspan="1">
                  <italic>
                    <tp:taxon-name><tp:taxon-name-part taxon-name-part-type="genus" reg="Novochares">N.</tp:taxon-name-part><tp:taxon-name-part taxon-name-part-type="species" reg="punctatostriatus">punctatostriatus</tp:taxon-name-part></tp:taxon-name>
                  </italic>
                </td><td rowspan="1" colspan="1">SLE452</td><td rowspan="1" colspan="1">Suriname: Sipaliwini</td><td rowspan="1" colspan="1" style="color: #427bbe">
                  <ext-link xmlns:xlink="http://www.w3.org/1999/xlink" xlink:href="OQ918511" ext-link-type="gen" xlink:type="simple">OQ918511</ext-link>
                </td><td rowspan="1" colspan="1" style="color: #427bbe">
                  <ext-link xmlns:xlink="http://www.w3.org/1999/xlink" xlink:href="OQ919210" ext-link-type="gen" xlink:type="simple">OQ919210</ext-link>
                </td></tr><tr><td rowspan="1" colspan="1">
                  <italic>
                    <tp:taxon-name><tp:taxon-name-part taxon-name-part-type="genus" reg="Novochares">N.</tp:taxon-name-part><tp:taxon-name-part taxon-name-part-type="species" reg="punctatostriatus">punctatostriatus</tp:taxon-name-part></tp:taxon-name>
                  </italic>
                </td><td rowspan="1" colspan="1">SLE515</td><td rowspan="1" colspan="1">French Guiana</td><td rowspan="1" colspan="1" style="color: #427bbe">
                  <ext-link xmlns:xlink="http://www.w3.org/1999/xlink" xlink:href="OQ918512" ext-link-type="gen" xlink:type="simple">OQ918512</ext-link>
                </td><td rowspan="1" colspan="1" style="color: #427bbe">
                  <ext-link xmlns:xlink="http://www.w3.org/1999/xlink" xlink:href="OQ919211" ext-link-type="gen" xlink:type="simple">OQ919211</ext-link>
                </td></tr><tr><td rowspan="1" colspan="1">
                  <italic>
                    <tp:taxon-name><tp:taxon-name-part taxon-name-part-type="genus" reg="Novochares">N.</tp:taxon-name-part><tp:taxon-name-part taxon-name-part-type="species" reg="quadrispinus">quadrispinus</tp:taxon-name-part></tp:taxon-name>
                  </italic>
                </td><td rowspan="1" colspan="1">SLE537</td><td rowspan="1" colspan="1">Suriname: Sipaliwini</td><td rowspan="1" colspan="1" style="color: #427bbe">
                  <ext-link xmlns:xlink="http://www.w3.org/1999/xlink" xlink:href="OQ918519" ext-link-type="gen" xlink:type="simple">OQ918519</ext-link>
                </td><td rowspan="1" colspan="1">N/A</td></tr><tr><td rowspan="1" colspan="1">
                  <italic>
                    <tp:taxon-name><tp:taxon-name-part taxon-name-part-type="genus" reg="Novochares">N.</tp:taxon-name-part><tp:taxon-name-part taxon-name-part-type="species" reg="quadrispinus">quadrispinus</tp:taxon-name-part></tp:taxon-name>
                  </italic>
                </td><td rowspan="1" colspan="1">SLE536</td><td rowspan="1" colspan="1">Suriname: Sipaliwini</td><td rowspan="1" colspan="1" style="color: #427bbe">
                  <ext-link xmlns:xlink="http://www.w3.org/1999/xlink" xlink:href="MW351361" ext-link-type="gen" xlink:type="simple">MW351361</ext-link>
                </td><td rowspan="1" colspan="1" style="color: #427bbe">
                  <ext-link xmlns:xlink="http://www.w3.org/1999/xlink" xlink:href="MW351019" ext-link-type="gen" xlink:type="simple">MW351019</ext-link>
                </td></tr><tr><td rowspan="1" colspan="1">
                  <italic>
                    <tp:taxon-name><tp:taxon-name-part taxon-name-part-type="genus" reg="Novochares">N.</tp:taxon-name-part><tp:taxon-name-part taxon-name-part-type="species" reg="sallaei">sallaei</tp:taxon-name-part></tp:taxon-name>
                  </italic>
                </td><td rowspan="1" colspan="1">SLE1212</td><td rowspan="1" colspan="1">Guatemala</td><td rowspan="1" colspan="1" style="color: #427bbe">
                  <ext-link xmlns:xlink="http://www.w3.org/1999/xlink" xlink:href="MW351355" ext-link-type="gen" xlink:type="simple">MW351355</ext-link>
                </td><td rowspan="1" colspan="1" style="color: #427bbe">
                  <ext-link xmlns:xlink="http://www.w3.org/1999/xlink" xlink:href="MW351013" ext-link-type="gen" xlink:type="simple">MW351013</ext-link>
                </td></tr><tr><td rowspan="1" colspan="1"><italic><tp:taxon-name><tp:taxon-name-part taxon-name-part-type="genus" reg="Novochares">N.</tp:taxon-name-part></tp:taxon-name></italic> sp.</td><td rowspan="1" colspan="1">SLE2043</td><td rowspan="1" colspan="1">Bolivia: Villa Tunari</td><td rowspan="1" colspan="1" style="color: #427bbe">
                  <ext-link xmlns:xlink="http://www.w3.org/1999/xlink" xlink:href="OQ918525" ext-link-type="gen" xlink:type="simple">OQ918525</ext-link>
                </td><td rowspan="1" colspan="1" style="color: #427bbe">
                  <ext-link xmlns:xlink="http://www.w3.org/1999/xlink" xlink:href="OQ919219" ext-link-type="gen" xlink:type="simple">OQ919219</ext-link>
                </td></tr><tr><td rowspan="1" colspan="1"><italic><tp:taxon-name><tp:taxon-name-part taxon-name-part-type="genus" reg="Novochares">N.</tp:taxon-name-part></tp:taxon-name></italic> sp.</td><td rowspan="1" colspan="1">SLE2145</td><td rowspan="1" colspan="1">Peru: Loreto</td><td rowspan="1" colspan="1" style="color: #427bbe">
                  <ext-link xmlns:xlink="http://www.w3.org/1999/xlink" xlink:href="OQ918527" ext-link-type="gen" xlink:type="simple">OQ918527</ext-link>
                </td><td rowspan="1" colspan="1" style="color: #427bbe">
                  <ext-link xmlns:xlink="http://www.w3.org/1999/xlink" xlink:href="OQ919221" ext-link-type="gen" xlink:type="simple">OQ919221</ext-link>
                </td></tr><tr><td rowspan="1" colspan="1">
                  <italic>
                    <tp:taxon-name><tp:taxon-name-part taxon-name-part-type="genus" reg="Novochares">N.</tp:taxon-name-part><tp:taxon-name-part taxon-name-part-type="species" reg="spangleri">spangleri</tp:taxon-name-part></tp:taxon-name>
                  </italic>
                </td><td rowspan="1" colspan="1">SLE2472</td><td rowspan="1" colspan="1">Peru: Madre de Dios</td><td rowspan="1" colspan="1" style="color: #427bbe">
                  <ext-link xmlns:xlink="http://www.w3.org/1999/xlink" xlink:href="OQ918529" ext-link-type="gen" xlink:type="simple">OQ918529</ext-link>
                </td><td rowspan="1" colspan="1" style="color: #427bbe">
                  <ext-link xmlns:xlink="http://www.w3.org/1999/xlink" xlink:href="OQ919223" ext-link-type="gen" xlink:type="simple">OQ919223</ext-link>
                </td></tr><tr><td rowspan="1" colspan="1">
                  <italic>
                    <tp:taxon-name><tp:taxon-name-part taxon-name-part-type="genus" reg="Novochares">N.</tp:taxon-name-part><tp:taxon-name-part taxon-name-part-type="species" reg="tectiformis">tectiformis</tp:taxon-name-part></tp:taxon-name>
                  </italic>
                </td><td rowspan="1" colspan="1">SLE1172</td><td rowspan="1" colspan="1">Suriname: Sipaliwini</td><td rowspan="1" colspan="1" style="color: #427bbe">
                  <ext-link xmlns:xlink="http://www.w3.org/1999/xlink" xlink:href="OQ918530" ext-link-type="gen" xlink:type="simple">OQ918530</ext-link>
                </td><td rowspan="1" colspan="1" style="color: #427bbe">
                  <ext-link xmlns:xlink="http://www.w3.org/1999/xlink" xlink:href="OQ919224" ext-link-type="gen" xlink:type="simple">OQ919224</ext-link>
                </td></tr><tr><td rowspan="1" colspan="1">
                  <italic>
                    <tp:taxon-name><tp:taxon-name-part taxon-name-part-type="genus" reg="Novochares">N.</tp:taxon-name-part><tp:taxon-name-part taxon-name-part-type="species" reg="tectiformis">tectiformis</tp:taxon-name-part></tp:taxon-name>
                  </italic>
                </td><td rowspan="1" colspan="1">SLE1905</td><td rowspan="1" colspan="1">Brazil: Amazonas</td><td rowspan="1" colspan="1" style="color: #427bbe">
                  <ext-link xmlns:xlink="http://www.w3.org/1999/xlink" xlink:href="OQ918531" ext-link-type="gen" xlink:type="simple">OQ918531</ext-link>
                </td><td rowspan="1" colspan="1" style="color: #427bbe">
                  <ext-link xmlns:xlink="http://www.w3.org/1999/xlink" xlink:href="OQ919225" ext-link-type="gen" xlink:type="simple">OQ919225</ext-link>
                </td></tr><tr><td rowspan="1" colspan="1">
                  <italic>
                    <tp:taxon-name><tp:taxon-name-part taxon-name-part-type="genus" reg="Novochares">N.</tp:taxon-name-part><tp:taxon-name-part taxon-name-part-type="species" reg="tectiformis">tectiformis</tp:taxon-name-part></tp:taxon-name>
                  </italic>
                </td><td rowspan="1" colspan="1">SLE1981</td><td rowspan="1" colspan="1">Brazil: Amazonas</td><td rowspan="1" colspan="1" style="color: #427bbe">
                  <ext-link xmlns:xlink="http://www.w3.org/1999/xlink" xlink:href="OQ918532" ext-link-type="gen" xlink:type="simple">OQ918532</ext-link>
                </td><td rowspan="1" colspan="1" style="color: #427bbe">
                  <ext-link xmlns:xlink="http://www.w3.org/1999/xlink" xlink:href="OQ919226" ext-link-type="gen" xlink:type="simple">OQ919226</ext-link>
                </td></tr><tr><td rowspan="1" colspan="1">
                  <italic>
                    <tp:taxon-name><tp:taxon-name-part taxon-name-part-type="genus" reg="Novochares">N.</tp:taxon-name-part><tp:taxon-name-part taxon-name-part-type="species" reg="tectiformis">tectiformis</tp:taxon-name-part></tp:taxon-name>
                  </italic>
                </td><td rowspan="1" colspan="1">SLE2089</td><td rowspan="1" colspan="1">Brazil: Rondônia</td><td rowspan="1" colspan="1" style="color: #427bbe">
                  <ext-link xmlns:xlink="http://www.w3.org/1999/xlink" xlink:href="OQ918533" ext-link-type="gen" xlink:type="simple">OQ918533</ext-link>
                </td><td rowspan="1" colspan="1" style="color: #427bbe">
                  <ext-link xmlns:xlink="http://www.w3.org/1999/xlink" xlink:href="OQ919227" ext-link-type="gen" xlink:type="simple">OQ919227</ext-link>
                </td></tr><tr><td rowspan="1" colspan="1">
                  <italic>
                    <tp:taxon-name><tp:taxon-name-part taxon-name-part-type="genus" reg="Novochares">N.</tp:taxon-name-part><tp:taxon-name-part taxon-name-part-type="species" reg="tectiformis">tectiformis</tp:taxon-name-part></tp:taxon-name>
                  </italic>
                </td><td rowspan="1" colspan="1">SLE2093</td><td rowspan="1" colspan="1">Brazil: Mato Grosso do Sul</td><td rowspan="1" colspan="1" style="color: #427bbe">
                  <ext-link xmlns:xlink="http://www.w3.org/1999/xlink" xlink:href="OQ918534" ext-link-type="gen" xlink:type="simple">OQ918534</ext-link>
                </td><td rowspan="1" colspan="1" style="color: #427bbe">
                  <ext-link xmlns:xlink="http://www.w3.org/1999/xlink" xlink:href="OQ919228" ext-link-type="gen" xlink:type="simple">OQ919228</ext-link>
                </td></tr><tr><td rowspan="1" colspan="1">
                  <italic>
                    <tp:taxon-name><tp:taxon-name-part taxon-name-part-type="genus" reg="Novochares">N.</tp:taxon-name-part><tp:taxon-name-part taxon-name-part-type="species" reg="tectiformis">tectiformis</tp:taxon-name-part></tp:taxon-name>
                  </italic>
                </td><td rowspan="1" colspan="1">SLE2095</td><td rowspan="1" colspan="1">Brazil: Mato Grosso do Sul</td><td rowspan="1" colspan="1" style="color: #427bbe">
                  <ext-link xmlns:xlink="http://www.w3.org/1999/xlink" xlink:href="OQ918535" ext-link-type="gen" xlink:type="simple">OQ918535</ext-link>
                </td><td rowspan="1" colspan="1" style="color: #427bbe">
                  <ext-link xmlns:xlink="http://www.w3.org/1999/xlink" xlink:href="OQ919229" ext-link-type="gen" xlink:type="simple">OQ919229</ext-link>
                </td></tr><tr><td rowspan="1" colspan="1">
                  <italic>
                    <tp:taxon-name><tp:taxon-name-part taxon-name-part-type="genus" reg="Novochares">N.</tp:taxon-name-part><tp:taxon-name-part taxon-name-part-type="species" reg="tectiformis">tectiformis</tp:taxon-name-part></tp:taxon-name>
                  </italic>
                </td><td rowspan="1" colspan="1">SLE1220</td><td rowspan="1" colspan="1">Guyana: Region 9</td><td rowspan="1" colspan="1" style="color: #427bbe">
                  <ext-link xmlns:xlink="http://www.w3.org/1999/xlink" xlink:href="MW351403" ext-link-type="gen" xlink:type="simple">MW351403</ext-link>
                </td><td rowspan="1" colspan="1" style="color: #427bbe">
                  <ext-link xmlns:xlink="http://www.w3.org/1999/xlink" xlink:href="MW351059" ext-link-type="gen" xlink:type="simple">MW351059</ext-link>
                </td></tr><tr><td rowspan="1" colspan="1">
                  <italic>
                    <tp:taxon-name><tp:taxon-name-part taxon-name-part-type="genus" reg="Novochares">N.</tp:taxon-name-part><tp:taxon-name-part taxon-name-part-type="species" reg="tectiformis">tectiformis</tp:taxon-name-part></tp:taxon-name>
                  </italic>
                </td><td rowspan="1" colspan="1">SLE448</td><td rowspan="1" colspan="1">Suriname: Sipaliwini</td><td rowspan="1" colspan="1" style="color: #427bbe">
                  <ext-link xmlns:xlink="http://www.w3.org/1999/xlink" xlink:href="MW351357" ext-link-type="gen" xlink:type="simple">MW351357</ext-link>
                </td><td rowspan="1" colspan="1" style="color: #427bbe">
                  <ext-link xmlns:xlink="http://www.w3.org/1999/xlink" xlink:href="MW351015" ext-link-type="gen" xlink:type="simple">MW351015</ext-link>
                </td></tr><tr><td rowspan="1" colspan="1">
                  <italic>
                    <tp:taxon-name><tp:taxon-name-part taxon-name-part-type="genus" reg="Novochares">N.</tp:taxon-name-part><tp:taxon-name-part taxon-name-part-type="species" reg="tenedor">tenedor</tp:taxon-name-part></tp:taxon-name>
                  </italic>
                </td><td rowspan="1" colspan="1">SLE1219</td><td rowspan="1" colspan="1">Guyana: Region 8</td><td rowspan="1" colspan="1" style="color: #427bbe">
                  <ext-link xmlns:xlink="http://www.w3.org/1999/xlink" xlink:href="OQ918536" ext-link-type="gen" xlink:type="simple">OQ918536</ext-link>
                </td><td rowspan="1" colspan="1" style="color: #427bbe">
                  <ext-link xmlns:xlink="http://www.w3.org/1999/xlink" xlink:href="OQ919230" ext-link-type="gen" xlink:type="simple">OQ919230</ext-link>
                </td></tr><tr><td rowspan="1" colspan="1">
                  <italic>
                    <tp:taxon-name><tp:taxon-name-part taxon-name-part-type="genus" reg="Novochares">N.</tp:taxon-name-part><tp:taxon-name-part taxon-name-part-type="species" reg="tenedor">tenedor</tp:taxon-name-part></tp:taxon-name>
                  </italic>
                </td><td rowspan="1" colspan="1">SLE1205</td><td rowspan="1" colspan="1">Venezuela</td><td rowspan="1" colspan="1" style="color: #427bbe">
                  <ext-link xmlns:xlink="http://www.w3.org/1999/xlink" xlink:href="MW351374" ext-link-type="gen" xlink:type="simple">MW351374</ext-link>
                </td><td rowspan="1" colspan="1" style="color: #427bbe">
                  <ext-link xmlns:xlink="http://www.w3.org/1999/xlink" xlink:href="MW351030" ext-link-type="gen" xlink:type="simple">MW351030</ext-link>
                </td></tr><tr><td rowspan="1" colspan="1">
                  <italic>
                    <tp:taxon-name><tp:taxon-name-part taxon-name-part-type="genus" reg="Novochares">N.</tp:taxon-name-part><tp:taxon-name-part taxon-name-part-type="species" reg="trifurcatus">trifurcatus</tp:taxon-name-part></tp:taxon-name>
                  </italic>
                </td><td rowspan="1" colspan="1">SLE2147</td><td rowspan="1" colspan="1">Peru: Loreto</td><td rowspan="1" colspan="1" style="color: #427bbe">
                  <ext-link xmlns:xlink="http://www.w3.org/1999/xlink" xlink:href="OQ918537" ext-link-type="gen" xlink:type="simple">OQ918537</ext-link>
                </td><td rowspan="1" colspan="1" style="color: #427bbe">
                  <ext-link xmlns:xlink="http://www.w3.org/1999/xlink" xlink:href="OQ919231" ext-link-type="gen" xlink:type="simple">OQ919231</ext-link>
                </td></tr><tr><td rowspan="1" colspan="1">
                  <italic>
                    <tp:taxon-name><tp:taxon-name-part taxon-name-part-type="genus" reg="Novochares">N.</tp:taxon-name-part><tp:taxon-name-part taxon-name-part-type="species" reg="unguis">unguis</tp:taxon-name-part></tp:taxon-name>
                  </italic>
                </td><td rowspan="1" colspan="1">SLE2136</td><td rowspan="1" colspan="1">Peru: Madre de Dios</td><td rowspan="1" colspan="1" style="color: #427bbe">
                  <ext-link xmlns:xlink="http://www.w3.org/1999/xlink" xlink:href="OQ918538" ext-link-type="gen" xlink:type="simple">OQ918538</ext-link>
                </td><td rowspan="1" colspan="1" style="color: #427bbe">
                  <ext-link xmlns:xlink="http://www.w3.org/1999/xlink" xlink:href="OQ919232" ext-link-type="gen" xlink:type="simple">OQ919232</ext-link>
                </td></tr><tr><td rowspan="1" colspan="1">
                  <italic>
                    <tp:taxon-name><tp:taxon-name-part taxon-name-part-type="genus" reg="Novochares">N.</tp:taxon-name-part><tp:taxon-name-part taxon-name-part-type="species" reg="unguis">unguis</tp:taxon-name-part></tp:taxon-name>
                  </italic>
                </td><td rowspan="1" colspan="1">SLE2460</td><td rowspan="1" colspan="1">Peru: Madre de Dios</td><td rowspan="1" colspan="1" style="color: #427bbe">
                  <ext-link xmlns:xlink="http://www.w3.org/1999/xlink" xlink:href="OQ918539" ext-link-type="gen" xlink:type="simple">OQ918539</ext-link>
                </td><td rowspan="1" colspan="1" style="color: #427bbe">
                  <ext-link xmlns:xlink="http://www.w3.org/1999/xlink" xlink:href="OQ919233" ext-link-type="gen" xlink:type="simple">OQ919233</ext-link>
                </td></tr><tr><td rowspan="1" colspan="1"><italic><tp:taxon-name><tp:taxon-name-part taxon-name-part-type="genus" reg="Sindolus">Sindolus</tp:taxon-name-part></tp:taxon-name></italic> sp.</td><td rowspan="1" colspan="1">SLE1239</td><td rowspan="1" colspan="1">Venezuela: Cojedes</td><td rowspan="1" colspan="1" style="color: #427bbe">
                  <ext-link xmlns:xlink="http://www.w3.org/1999/xlink" xlink:href="OQ918540" ext-link-type="gen" xlink:type="simple">OQ918540</ext-link>
                </td><td rowspan="1" colspan="1" style="color: #427bbe">
                  <ext-link xmlns:xlink="http://www.w3.org/1999/xlink" xlink:href="OQ919234" ext-link-type="gen" xlink:type="simple">OQ919234</ext-link>
                </td></tr></tbody></table></table-wrap></tp:treatment-sec><ref-list><ref id="B40"><mixed-citation xmlns:xlink="http://www.w3.org/1999/xlink" xlink:type="simple"><person-group><name name-style="western"><surname>Short</surname><given-names>AEZ</given-names></name><name name-style="western"><surname>Girón</surname><given-names>JC</given-names></name><name name-style="western"><surname>Toussaint</surname><given-names>EFA</given-names></name></person-group> (<year>2021</year>) <article-title>Evolution and biogeography of acidocerine water scavenger beetles (<tp:taxon-name><tp:taxon-name-part taxon-name-part-type="order">Coleoptera</tp:taxon-name-part></tp:taxon-name>: <tp:taxon-name><tp:taxon-name-part taxon-name-part-type="family">Hydrophilidae</tp:taxon-name-part></tp:taxon-name>) shaped by Gondwanan vicariance and Cenozoic isolation of South America.</article-title><source>Systematic Entomology</source><volume>46</volume>(<issue>2</issue>): <fpage>380</fpage>–<lpage>395</lpage>. <ext-link xlink:href="10.1111/syen.12467" ext-link-type="doi" xlink:type="simple">https://doi.org/10.1111/syen.12467</ext-link></mixed-citation></ref></ref-list></tp:taxon-treatment>
