# Supplementary material for: ﻿Revision of the Neotropical water scavenger beetle genus Novochares Girón & Short (Coleoptera, Hydrophilidae, Acidocerinae)
Source: Zookeys. 2023 Jul 20;1171:1–112. doi: 10.3897/zookeys.1171.104142 (PMC10846839; doi:10.3897/zookeys.1171.104142)
Supplement: XML Treatment for Novochares dentatus [file zookeys.1171.104142-treatment15.xml]

<!DOCTYPE tp:taxon-treatment
  PUBLIC "-//TaxonX//DTD Taxonomic Treatment Publishing DTD v0 20100105//EN" "tax-treatment-NSO.dtd">
<tp:taxon-treatment xmlns:tp="http://www.plazi.org/taxpub"><tp:treatment-meta><kwd-group><label>Taxon classification</label><kwd>
                <named-content content-type="kingdom">Animalia</named-content>
              </kwd><kwd>
                <named-content content-type="order">Coleoptera</named-content>
              </kwd><kwd>
                <named-content content-type="family">Hydrophilidae</named-content>
              </kwd></kwd-group><mixed-citation publication-type="journal"><person-group><name><surname>Short</surname><given-names>Andrew Edward Z.</given-names></name><name><surname>Girón</surname><given-names>Jennifer C.</given-names></name></person-group><article-title>﻿Revision of the Neotropical water scavenger beetle genus <italic><tp:taxon-name><tp:taxon-name-part taxon-name-part-type="genus" reg="Novochares">Novochares</tp:taxon-name-part></tp:taxon-name></italic> Girón &amp; Short (<tp:taxon-name><tp:taxon-name-part taxon-name-part-type="order">Coleoptera</tp:taxon-name-part></tp:taxon-name>, <tp:taxon-name><tp:taxon-name-part taxon-name-part-type="family">Hydrophilidae</tp:taxon-name-part></tp:taxon-name>, <tp:taxon-name><tp:taxon-name-part taxon-name-part-type="subfamily">Acidocerinae</tp:taxon-name-part></tp:taxon-name>)</article-title><source>Zookeys</source><day>20</day><month>07</month><year>2023</year><volume>1171</volume><fpage>1</fpage><lpage>112</lpage><pub-id pub-id-type="doi">10.3897/zookeys.1171.104142</pub-id></mixed-citation></tp:treatment-meta><tp:nomenclature><label>﻿</label><tp:taxon-name>
              <object-id xmlns:xlink="http://www.w3.org/1999/xlink" content-type="arpha" xlink:type="simple">0C78ECC3-05FE-5034-B24A-380AB2AE5A95</object-id>
              <tp:taxon-name-part taxon-name-part-type="genus" reg="Novochares">Novochares</tp:taxon-name-part>
              <tp:taxon-name-part taxon-name-part-type="species" reg="dentatus">dentatus</tp:taxon-name-part>
              <object-id xmlns:xlink="http://www.w3.org/1999/xlink" content-type="zoobank" xlink:type="simple">https://zoobank.org/6F12BE0D-118D-4A52-B342-43A8270270B9</object-id>
            </tp:taxon-name><tp:taxon-status xmlns:xlink="http://www.w3.org/1999/xlink" xlink:type="simple">sp. nov.</tp:taxon-status><xref ref-type="fig" rid="F4">Figs 4A</xref><xref ref-type="fig" rid="F14">, 14A</xref><xref ref-type="fig" rid="F15">, 15A–D</xref><xref ref-type="fig" rid="F16">, 16B</xref></tp:nomenclature><tp:treatment-sec sec-type="type material" id="SECID0EKNGK"><title>Type material.</title><p><bold><italic>Holotype</italic> (male)</bold>: “VENEZUELA: Amazonas State/ <named-content xmlns:xlink="http://www.w3.org/1999/xlink" content-type="dwc:verbatimCoordinates" xlink:type="simple"><named-content content-type="geo-json" specific-use="{&#34;type&#34;:&#34;Point&#34;,&#34;coordinates&#34;:[-67.755250,5.341900]}" id="NCID0EYNGK" xlink:type="simple">5°20.514'N, 67°45.315'W</named-content></named-content>, 87m/ S. Communidad Porvenir/ 15.i.2009; leg. Miller &amp; Short/ VZ09-0115-03B/ small streamlet (<abbrev xmlns:xlink="http://www.w3.org/1999/xlink" xlink:title="Museo del Instituto de Zoología Agrícola" id="ABBRID0E4NGK" xlink:type="simple">MIZA</abbrev>). <bold><italic>Paratypes</italic> (57 exs.): Venezuela: Amazonas</bold>: 5 km <tp:taxon-name><tp:taxon-name-part taxon-name-part-type="genus" reg="Novochares">N.</tp:taxon-name-part></tp:taxon-name> Galipero, Pozo Azul, 25.i.1989, leg. Spangler, Faitoute, &amp; Barr, “roots, stream edge” (1, <abbrev xmlns:xlink="http://www.w3.org/1999/xlink" xlink:title="U.S. National Museum of Natural History, Smithsonian Institution" id="ABBRID0ELOGK" xlink:type="simple">USNM</abbrev>); same data as holotype (25, <abbrev xmlns:xlink="http://www.w3.org/1999/xlink" xlink:title="Museo del Instituto de Zoología Agrícola" id="ABBRID0EPOGK" xlink:type="simple">MIZA</abbrev>, <abbrev xmlns:xlink="http://www.w3.org/1999/xlink" xlink:title="Snow Entomological Collection, University of Kansas" id="ABBRID0ETOGK" xlink:type="simple">SEMC</abbrev>, including DNA Voucher SLE1199); ca. 15 km S. Puerto Ayacucho, large rock outcrop, 14.ix.2007, leg. Short, pools at base of outcrop, AS-07-011a (2, <abbrev xmlns:xlink="http://www.w3.org/1999/xlink" xlink:title="Snow Entomological Collection, University of Kansas" id="ABBRID0EXOGK" xlink:type="simple">SEMC</abbrev>); same locality but 8.viii.2008, leg. Short &amp; García, pools at base of outcrop, AS-08-081a (4, <abbrev xmlns:xlink="http://www.w3.org/1999/xlink" xlink:title="Snow Entomological Collection, University of Kansas" id="ABBRID0E2OGK" xlink:type="simple">SEMC</abbrev>); same locality but 14.i.2009, leg. Short, “rock pools et al”, VZ09-0114-03B (5, <abbrev xmlns:xlink="http://www.w3.org/1999/xlink" xlink:title="Snow Entomological Collection, University of Kansas" id="ABBRID0E6OGK" xlink:type="simple">SEMC</abbrev>); Tobogan de la Selva, 5.i.2006, leg. Short, pools in rock w/sand, AS-06-011c (1, <abbrev xmlns:xlink="http://www.w3.org/1999/xlink" xlink:title="Snow Entomological Collection, University of Kansas" id="ABBRID0EDPGK" xlink:type="simple">SEMC</abbrev>); nr. Iboruwa, 7.viii.2008, leg. Short, García, &amp; Joly, AS-08-078 (6, <abbrev xmlns:xlink="http://www.w3.org/1999/xlink" xlink:title="Snow Entomological Collection, University of Kansas" id="ABBRID0EHPGK" xlink:type="simple">SEMC</abbrev>); Puerto Ayacucho (39 km S.), Samariapo road, 15.xi.1987, leg. Spangler &amp; Faitoute, “brook”, Collection #4 (1, <abbrev xmlns:xlink="http://www.w3.org/1999/xlink" xlink:title="U.S. National Museum of Natural History, Smithsonian Institution" id="ABBRID0ELPGK" xlink:type="simple">USNM</abbrev>). <bold>Ecuador: Pastaza</bold>: AGIP platform Villano B, along transect 1 and 2, 24.v.2008, leg. Short, small forest stream, AS-08-008b (12, <abbrev xmlns:xlink="http://www.w3.org/1999/xlink" xlink:title="Pontificia Universidad Católica del Ecuador" id="ABBRID0ERPGK" xlink:type="simple">PUCE</abbrev>, <abbrev xmlns:xlink="http://www.w3.org/1999/xlink" xlink:title="Snow Entomological Collection, University of Kansas" id="ABBRID0EVPGK" xlink:type="simple">SEMC</abbrev>, including DNA voucher SLE1188).</p></tp:treatment-sec><tp:treatment-sec sec-type="Differential diagnosis" id="SECID0EZPGK"><title>Differential diagnosis.</title><p>The distinctive rows of serial punctures on the lateral and posterior margins of the elytra serve to separate this species from all other <italic><tp:taxon-name><tp:taxon-name-part taxon-name-part-type="genus" reg="Novochares">Novochares</tp:taxon-name-part></tp:taxon-name></italic> except a few others in the <italic><tp:taxon-name><tp:taxon-name-part taxon-name-part-type="genus" reg="Novochares"/><tp:taxon-name-part taxon-name-part-type="species" reg="punctatostriatus">punctatostriatus</tp:taxon-name-part></tp:taxon-name></italic> species group, particularly <italic><tp:taxon-name><tp:taxon-name-part taxon-name-part-type="genus" reg="Novochares">N.</tp:taxon-name-part><tp:taxon-name-part taxon-name-part-type="species" reg="punctatostriatus">punctatostriatus</tp:taxon-name-part></tp:taxon-name></italic> which also occurs throughout much of the Amazonian region. However, as far as is known, the ranges of the two species do not overlap, with <italic><tp:taxon-name><tp:taxon-name-part taxon-name-part-type="genus" reg="Novochares">N.</tp:taxon-name-part><tp:taxon-name-part taxon-name-part-type="species" reg="dentatus">dentatus</tp:taxon-name-part></tp:taxon-name></italic> being more northern and western in distribution. The two species can be distinguished by the impression of the rows of serial punctures, which are more impressed and prominent in <italic><tp:taxon-name><tp:taxon-name-part taxon-name-part-type="genus" reg="Novochares">N.</tp:taxon-name-part><tp:taxon-name-part taxon-name-part-type="species" reg="punctatostriatus">punctatostriatus</tp:taxon-name-part></tp:taxon-name></italic>, as well as the presence of small denticles on the aedeagus (Fig. <xref ref-type="fig" rid="F15">15A</xref>; denticles absent in <italic><tp:taxon-name><tp:taxon-name-part taxon-name-part-type="genus" reg="Novochares">N.</tp:taxon-name-part><tp:taxon-name-part taxon-name-part-type="species" reg="punctatostriatus">punctatostriatus</tp:taxon-name-part></tp:taxon-name></italic>, e.g., Fig. <xref ref-type="fig" rid="F15">15L</xref>).</p></tp:treatment-sec><tp:treatment-sec sec-type="description" id="SECID0EESGK"><title>Description.</title><p><bold>Size and form</bold>: Body length 4.7–6.5 mm. <bold><italic>Coloration</italic></bold>: Dorsal surfaces dark brown, with slightly paler margins of pronotum and elytra, occasionally paler clypeus; paler margin sometimes very wide. <bold><italic>Head</italic></bold>: Maxillary palps as long as to slightly longer than width of head, uniformly orange in color (Fig. <xref ref-type="fig" rid="F14">14A</xref>). <bold><italic>Thorax</italic></bold>: Each elytron with defined rows of serial punctures along posterior 1/3 and lateral 1/2. Prosternum medially weakly and broadly convex. Posterior elevation of mesoventrite transverse, low, and slightly curved (posteriorly concave). <bold><italic>Aedeagus</italic></bold>: (Figs <xref ref-type="fig" rid="F4">4A</xref>, <xref ref-type="fig" rid="F15">15A–D</xref>) lateral projection on apical region of outer margin of each paramere rounded to pointed; at closest point, dorsal inner margins of parameres separated by distance similar to greatest width of a paramere; dorsal plate of median lobe with small denticle on each lateral margin, proximal to base of fork; arms of dorsal plate of median lobe parallel to distally converging; each arm parallel sided, slightly wider on apical region, apically oblique with inner margin extending beyond outer margin; notch between arms at base nearly as broad as base of an arm; ventral plate of median lobe gradually more sclerotized distally, at widest point nearly as wide as maximum width of ventral face of a paramere, apically acuminate, apex extending beyond base of fork, not reaching apex of arms of dorsal plate, ventral surface of each side medially sharply elevated forming narrow medial slit; basal piece 0.3× length of a paramere.</p></tp:treatment-sec><tp:treatment-sec sec-type="etymology" id="SECID0EETGK"><title>Etymology.</title><p><italic>Dentatus</italic> (L.), meaning toothed, in reference to the small, lateral, tooth-like projections on the dorsal plate of the median lobe.</p></tp:treatment-sec><tp:treatment-sec sec-type="distribution" id="SECID0EMTGK"><title>Distribution.</title><p>Venezuela, Ecuador (Fig. <xref ref-type="fig" rid="F16">16B</xref>).</p><fig id="F16" position="float" orientation="portrait"><object-id xmlns:xlink="http://www.w3.org/1999/xlink" content-type="doi" xlink:type="simple">10.3897/zookeys.1171.104142.figure16</object-id><object-id xmlns:xlink="http://www.w3.org/1999/xlink" content-type="arpha" xlink:type="simple">850B212F-BC23-5A48-837F-C0D9F22408E8</object-id><label>Figure 16.</label><caption><p>Distribution of <italic><tp:taxon-name><tp:taxon-name-part taxon-name-part-type="genus" reg="Novochares">Novochares</tp:taxon-name-part><tp:taxon-name-part taxon-name-part-type="species" reg="punctatostriatus">punctatostriatus</tp:taxon-name-part></tp:taxon-name></italic> species group <bold>A</bold><italic><tp:taxon-name><tp:taxon-name-part taxon-name-part-type="genus" reg="Novochares">N.</tp:taxon-name-part><tp:taxon-name-part taxon-name-part-type="species" reg="punctatostriatus">punctatostriatus</tp:taxon-name-part></tp:taxon-name></italic> (red), <italic><tp:taxon-name><tp:taxon-name-part taxon-name-part-type="genus" reg="Novochares">N.</tp:taxon-name-part><tp:taxon-name-part taxon-name-part-type="species" reg="pertusus">pertusus</tp:taxon-name-part></tp:taxon-name></italic> (yellow) <bold>B</bold><italic><tp:taxon-name><tp:taxon-name-part taxon-name-part-type="genus" reg="Novochares">N.</tp:taxon-name-part><tp:taxon-name-part taxon-name-part-type="species" reg="dentatus">dentatus</tp:taxon-name-part></tp:taxon-name></italic> (red), <italic><tp:taxon-name><tp:taxon-name-part taxon-name-part-type="genus" reg="Novochares">N.</tp:taxon-name-part><tp:taxon-name-part taxon-name-part-type="species" reg="triangularis">triangularis</tp:taxon-name-part></tp:taxon-name></italic> (yellow), <italic><tp:taxon-name><tp:taxon-name-part taxon-name-part-type="genus" reg="Novochares">N.</tp:taxon-name-part><tp:taxon-name-part taxon-name-part-type="species" reg="spangleri">spangleri</tp:taxon-name-part></tp:taxon-name></italic> (blue), <italic><tp:taxon-name><tp:taxon-name-part taxon-name-part-type="genus" reg="Novochares">N.</tp:taxon-name-part><tp:taxon-name-part taxon-name-part-type="species" reg="geminus">geminus</tp:taxon-name-part></tp:taxon-name></italic> (green).</p></caption><graphic xmlns:xlink="http://www.w3.org/1999/xlink" xlink:href="zookeys-1171-001_article-104142__-g016.jpg" position="float" orientation="portrait" xlink:type="simple" id="oo_881183.jpg"><uri content-type="original_file" xlink:type="simple">https://binary.pensoft.net/fig/881183</uri></graphic></fig></tp:treatment-sec><tp:treatment-sec sec-type="habitat" id="SECID0EUWGK"><title>Habitat.</title><p>In Venezuela, this species was typically found along the margins of streams that were flowing on or near granite outcrops. The series from Ecuador was taken from a small forested stream with lots of detritus, though it did not appear to be associated with any rocky substrate.</p></tp:treatment-sec><tp:treatment-sec sec-type="remarks" id="SECID0EZWGK"><title>Remarks.</title><p>Specimens from Ecuador tend to be smaller and more yellowish than specimens from Venezuela (specimens from the “Tobogancito” locality are similar in size to specimens from Ecuador). The eyes of specimens from Venezuela are relatively larger and more prominent than those of specimens from Ecuador.</p></tp:treatment-sec><tp:treatment-sec><!--Section generated to contain objects referenced in tp:taxon-treatment.--><fig id="F4" position="float" orientation="portrait"><object-id xmlns:xlink="http://www.w3.org/1999/xlink" content-type="doi" xlink:type="simple">10.3897/zookeys.1171.104142.figure4</object-id><object-id xmlns:xlink="http://www.w3.org/1999/xlink" content-type="arpha" xlink:type="simple">C25D6275-72DA-5E5D-983E-0D703BD26325</object-id><label>Figure 4.</label><caption><p>Aedeagi of the <italic><tp:taxon-name><tp:taxon-name-part taxon-name-part-type="genus" reg="Novochares">Novochares</tp:taxon-name-part><tp:taxon-name-part taxon-name-part-type="species" reg="punctatostriatus">punctatostriatus</tp:taxon-name-part></tp:taxon-name></italic>, <italic><tp:taxon-name><tp:taxon-name-part taxon-name-part-type="genus" reg="Novochares"/><tp:taxon-name-part taxon-name-part-type="species" reg="sallaei">sallaei</tp:taxon-name-part></tp:taxon-name></italic>, and <italic><tp:taxon-name><tp:taxon-name-part taxon-name-part-type="genus" reg="Novochares"/><tp:taxon-name-part taxon-name-part-type="species" reg="orchis">orchis</tp:taxon-name-part></tp:taxon-name></italic> species groups along with schematic representations of the whole, the parameres (in blue), and the dorsal (in yellow) and ventral (in red) plates of the median lobe <bold>A</bold><italic><tp:taxon-name><tp:taxon-name-part taxon-name-part-type="genus" reg="Novochares">N.</tp:taxon-name-part><tp:taxon-name-part taxon-name-part-type="species" reg="dentatus">dentatus</tp:taxon-name-part></tp:taxon-name></italic><bold>B</bold><italic><tp:taxon-name><tp:taxon-name-part taxon-name-part-type="genus" reg="Novochares">N.</tp:taxon-name-part><tp:taxon-name-part taxon-name-part-type="species" reg="orchis">orchis</tp:taxon-name-part></tp:taxon-name></italic><bold>C</bold><italic><tp:taxon-name><tp:taxon-name-part taxon-name-part-type="genus" reg="Novochares">N.</tp:taxon-name-part><tp:taxon-name-part taxon-name-part-type="species" reg="sallaei">sallaei</tp:taxon-name-part></tp:taxon-name></italic>.</p></caption><graphic xmlns:xlink="http://www.w3.org/1999/xlink" xlink:href="zookeys-1171-001_article-104142__-g004.jpg" position="float" orientation="portrait" xlink:type="simple" id="oo_881171.jpg"><uri content-type="original_file" xlink:type="simple">https://binary.pensoft.net/fig/881171</uri></graphic></fig><fig id="F14" position="float" orientation="portrait"><object-id xmlns:xlink="http://www.w3.org/1999/xlink" content-type="doi" xlink:type="simple">10.3897/zookeys.1171.104142.figure14</object-id><object-id xmlns:xlink="http://www.w3.org/1999/xlink" content-type="arpha" xlink:type="simple">ABACCF58-4DFA-5A0C-BF20-A408666E07B9</object-id><label>Figure 14.</label><caption><p>Dorsal habitus of <italic><tp:taxon-name><tp:taxon-name-part taxon-name-part-type="genus" reg="Novochares">Novochares</tp:taxon-name-part></tp:taxon-name></italic> spp. <bold>A</bold><italic><tp:taxon-name><tp:taxon-name-part taxon-name-part-type="genus" reg="Novochares">N.</tp:taxon-name-part><tp:taxon-name-part taxon-name-part-type="species" reg="dentatus">dentatus</tp:taxon-name-part></tp:taxon-name></italic><bold>B</bold><italic><tp:taxon-name><tp:taxon-name-part taxon-name-part-type="genus" reg="Novochares">N.</tp:taxon-name-part><tp:taxon-name-part taxon-name-part-type="species" reg="punctatostriatus">punctatostriatus</tp:taxon-name-part></tp:taxon-name></italic><bold>C</bold><italic><tp:taxon-name><tp:taxon-name-part taxon-name-part-type="genus" reg="Novochares">N.</tp:taxon-name-part><tp:taxon-name-part taxon-name-part-type="species" reg="pertusus">pertusus</tp:taxon-name-part></tp:taxon-name></italic><bold>D</bold><italic><tp:taxon-name><tp:taxon-name-part taxon-name-part-type="genus" reg="Novochares">N.</tp:taxon-name-part><tp:taxon-name-part taxon-name-part-type="species" reg="triangularis">triangularis</tp:taxon-name-part></tp:taxon-name></italic>.</p></caption><graphic xmlns:xlink="http://www.w3.org/1999/xlink" xlink:href="zookeys-1171-001_article-104142__-g014.jpg" position="float" orientation="portrait" xlink:type="simple" id="oo_881181.jpg"><uri content-type="original_file" xlink:type="simple">https://binary.pensoft.net/fig/881181</uri></graphic></fig><fig id="F15" position="float" orientation="portrait"><object-id xmlns:xlink="http://www.w3.org/1999/xlink" content-type="doi" xlink:type="simple">10.3897/zookeys.1171.104142.figure15</object-id><object-id xmlns:xlink="http://www.w3.org/1999/xlink" content-type="arpha" xlink:type="simple">780B05EA-FFF2-56D4-BDCD-21D882AD578F</object-id><label>Figure 15.</label><caption><p>Aedeagi of the <italic><tp:taxon-name><tp:taxon-name-part taxon-name-part-type="genus" reg="Novochares">Novochares</tp:taxon-name-part><tp:taxon-name-part taxon-name-part-type="species" reg="punctatostriatus">punctatostriatus</tp:taxon-name-part></tp:taxon-name></italic> species group <bold>A–D</bold><italic><tp:taxon-name><tp:taxon-name-part taxon-name-part-type="genus" reg="Novochares">N.</tp:taxon-name-part><tp:taxon-name-part taxon-name-part-type="species" reg="dentatus">dentatus</tp:taxon-name-part></tp:taxon-name></italic><bold>E, F</bold><italic><tp:taxon-name><tp:taxon-name-part taxon-name-part-type="genus" reg="Novochares">N.</tp:taxon-name-part><tp:taxon-name-part taxon-name-part-type="species" reg="spangleri">spangleri</tp:taxon-name-part></tp:taxon-name></italic><bold>G, H</bold><italic><tp:taxon-name><tp:taxon-name-part taxon-name-part-type="genus" reg="Novochares">N.</tp:taxon-name-part><tp:taxon-name-part taxon-name-part-type="species" reg="geminus">geminus</tp:taxon-name-part></tp:taxon-name></italic><bold>I</bold><italic><tp:taxon-name><tp:taxon-name-part taxon-name-part-type="genus" reg="Novochares">N.</tp:taxon-name-part><tp:taxon-name-part taxon-name-part-type="species" reg="triangularis">triangularis</tp:taxon-name-part></tp:taxon-name></italic><bold>J, K</bold><italic><tp:taxon-name><tp:taxon-name-part taxon-name-part-type="genus" reg="Novochares">N.</tp:taxon-name-part><tp:taxon-name-part taxon-name-part-type="species" reg="pertusus">pertusus</tp:taxon-name-part></tp:taxon-name></italic><bold>L–Q</bold><italic><tp:taxon-name><tp:taxon-name-part taxon-name-part-type="genus" reg="Novochares">N.</tp:taxon-name-part><tp:taxon-name-part taxon-name-part-type="species" reg="punctatostriatus">punctatostriatus</tp:taxon-name-part></tp:taxon-name></italic><bold>A–C</bold> Venezuela <bold>D</bold> Ecuador <bold>L–N</bold> Suriname <bold>O</bold> Peru <bold>P, Q</bold> Brazil. <bold>A, E, G, I, J, L, O, P</bold> dorsal view <bold>H, M, Q</bold> ventral view <bold>C, F, N</bold> oblique view <bold>K</bold> lateral view.</p></caption><graphic xmlns:xlink="http://www.w3.org/1999/xlink" xlink:href="zookeys-1171-001_article-104142__-g015.jpg" position="float" orientation="portrait" xlink:type="simple" id="oo_881182.jpg"><uri content-type="original_file" xlink:type="simple">https://binary.pensoft.net/fig/881182</uri></graphic></fig></tp:treatment-sec></tp:taxon-treatment>
