# Supplementary material for: ﻿Revision of the Neotropical water scavenger beetle genus Novochares Girón & Short (Coleoptera, Hydrophilidae, Acidocerinae)
Source: Zookeys. 2023 Jul 20;1171:1–112. doi: 10.3897/zookeys.1171.104142 (PMC10846839; doi:10.3897/zookeys.1171.104142)
Supplement: XML Treatment for Novochares punctatostriatus [file zookeys.1171.104142-treatment18.xml]

<!DOCTYPE tp:taxon-treatment
  PUBLIC "-//TaxonX//DTD Taxonomic Treatment Publishing DTD v0 20100105//EN" "tax-treatment-NSO.dtd">
<tp:taxon-treatment xmlns:tp="http://www.plazi.org/taxpub"><tp:treatment-meta><kwd-group><label>Taxon classification</label><kwd>
                <named-content content-type="kingdom">Animalia</named-content>
              </kwd><kwd>
                <named-content content-type="order">Coleoptera</named-content>
              </kwd><kwd>
                <named-content content-type="family">Hydrophilidae</named-content>
              </kwd></kwd-group><mixed-citation publication-type="journal"><person-group><name><surname>Short</surname><given-names>Andrew Edward Z.</given-names></name><name><surname>Girón</surname><given-names>Jennifer C.</given-names></name></person-group><article-title>﻿Revision of the Neotropical water scavenger beetle genus <italic><tp:taxon-name><tp:taxon-name-part taxon-name-part-type="genus" reg="Novochares">Novochares</tp:taxon-name-part></tp:taxon-name></italic> Girón &amp; Short (<tp:taxon-name><tp:taxon-name-part taxon-name-part-type="order">Coleoptera</tp:taxon-name-part></tp:taxon-name>, <tp:taxon-name><tp:taxon-name-part taxon-name-part-type="family">Hydrophilidae</tp:taxon-name-part></tp:taxon-name>, <tp:taxon-name><tp:taxon-name-part taxon-name-part-type="subfamily">Acidocerinae</tp:taxon-name-part></tp:taxon-name>)</article-title><source>Zookeys</source><day>20</day><month>07</month><year>2023</year><volume>1171</volume><fpage>1</fpage><lpage>112</lpage><pub-id pub-id-type="doi">10.3897/zookeys.1171.104142</pub-id></mixed-citation></tp:treatment-meta><tp:nomenclature><label>﻿</label><tp:taxon-name>
              <object-id xmlns:xlink="http://www.w3.org/1999/xlink" content-type="arpha" xlink:type="simple">0F00FF58-3318-5C05-B346-25499933A86E</object-id>
              <tp:taxon-name-part taxon-name-part-type="genus" reg="Novochares">Novochares</tp:taxon-name-part>
              <tp:taxon-name-part taxon-name-part-type="species" reg="punctatostriatus">punctatostriatus</tp:taxon-name-part>
              <object-id xmlns:xlink="http://www.w3.org/1999/xlink" content-type="zoobank" xlink:type="simple">https://zoobank.org/DFD9C645-A8FD-4F66-811B-06EFEA44E991</object-id>
            </tp:taxon-name><tp:taxon-status xmlns:xlink="http://www.w3.org/1999/xlink" xlink:type="simple">sp. nov.</tp:taxon-status><xref ref-type="fig" rid="F14">Figs 14B</xref><xref ref-type="fig" rid="F15">, 15L–Q</xref><xref ref-type="fig" rid="F16">, 16A</xref></tp:nomenclature><tp:treatment-sec sec-type="type material" id="SECID0EWEHK"><title>Type material.</title><p><bold><italic>Holotype</italic> (male)</bold>: “PERU: Madre de Dios/ Rio Tambopata Res.; 290m/ 30 air km SW of Puerto Maldonado/ 16–20.xi.1979; subtropical moist forest/ leg. J.B. Heppner” (<abbrev xmlns:xlink="http://www.w3.org/1999/xlink" xlink:title="U.S. National Museum of Natural History, Smithsonian Institution" id="ABBRID0EBFHK" xlink:type="simple">USNM</abbrev>). <bold><italic>Paratypes</italic> (262 exs.): Brazil: Amapá</bold>: Oiapoque (ca. 22 km S) on BR-156, leg. Short, forested detrital pools, BR18-0720-01B (1, <abbrev xmlns:xlink="http://www.w3.org/1999/xlink" xlink:title="Snow Entomological Collection, University of Kansas" id="ABBRID0EJFHK" xlink:type="simple">SEMC</abbrev>, including DNA Voucher SLE2094). <bold>Amazonas</bold>: Tapauá, Humaita (ca. 240 km N) on BR-319, <named-content xmlns:xlink="http://www.w3.org/1999/xlink" content-type="dwc:verbatimCoordinates" xlink:type="simple"><named-content content-type="geo-json" specific-use="{&#34;type&#34;:&#34;Point&#34;,&#34;coordinates&#34;:[-62.123920,-5.502980]}" id="NCID0ESFHK" xlink:type="simple">-5.50298, -62.12392</named-content></named-content>, 54 m, 11.vii.2018, leg. Short, margin of stream, BR18-0712-01B (2, <abbrev xmlns:xlink="http://www.w3.org/1999/xlink" xlink:title="Instituto Nacional de Pesquisas da Amazônia" id="ABBRID0EXFHK" xlink:type="simple">INPA</abbrev>, <abbrev xmlns:xlink="http://www.w3.org/1999/xlink" xlink:title="Snow Entomological Collection, University of Kansas" id="ABBRID0E2FHK" xlink:type="simple">SEMC</abbrev>, including DNA Voucher SLE1969). <bold>Pará</bold>: Altamira (ca. 60 km S), Rio Xingu Camp, <named-content xmlns:xlink="http://www.w3.org/1999/xlink" content-type="dwc:verbatimCoordinates" xlink:type="simple"><named-content content-type="geo-json" specific-use="{&#34;type&#34;:&#34;Point&#34;,&#34;coordinates&#34;:[-52.666667,-3.833333]}" id="NCID0EEGHK" xlink:type="simple">52°40'W, 3°50'S</named-content></named-content>, 12.x.1986, leg. P. Spangler &amp; O. Flint (10, <abbrev xmlns:xlink="http://www.w3.org/1999/xlink" xlink:title="U.S. National Museum of Natural History, Smithsonian Institution" id="ABBRID0EJGHK" xlink:type="simple">USNM</abbrev>). <bold>Rondônia</bold>: Machadinho d’Oeste, Tabajara (ca. 7.5 km W) on RO-133, <named-content xmlns:xlink="http://www.w3.org/1999/xlink" content-type="dwc:verbatimCoordinates" xlink:type="simple"><named-content content-type="geo-json" specific-use="{&#34;type&#34;:&#34;Point&#34;,&#34;coordinates&#34;:[-62.124910,-8.923680]}" id="NCID0ESGHK" xlink:type="simple">-8.92368, -62.12491</named-content></named-content>, 82 m, 8.vii.2018, leg. Short, river with sandy bottom and rocks, BR18-0708-04A (1, <abbrev xmlns:xlink="http://www.w3.org/1999/xlink" xlink:title="Snow Entomological Collection, University of Kansas" id="ABBRID0EXGHK" xlink:type="simple">SEMC</abbrev>, including DNA Voucher SLE2037); Novo Uniao, Vale do Cachoeiras, <named-content xmlns:xlink="http://www.w3.org/1999/xlink" content-type="dwc:verbatimCoordinates" xlink:type="simple"><named-content content-type="geo-json" specific-use="{&#34;type&#34;:&#34;Point&#34;,&#34;coordinates&#34;:[-62.377000,-10.917640]}" id="NCID0E5GHK" xlink:type="simple">-10.91764, -62.377</named-content></named-content>, 359 m, 10.vii.2018, leg. Short, small sandy-bottom stream margin, BR18-0710-02A (1, <abbrev xmlns:xlink="http://www.w3.org/1999/xlink" xlink:title="Snow Entomological Collection, University of Kansas" id="ABBRID0EDHHK" xlink:type="simple">SEMC</abbrev>, including DNA Voucher SLE2090). <bold>São Paulo</bold>: Piracicaba, dates between 10.ii.1965 and 2.xii.1965, blacklight, C.A. Triplehorn (68, <abbrev xmlns:xlink="http://www.w3.org/1999/xlink" xlink:title="U.S. National Museum of Natural History, Smithsonian Institution" id="ABBRID0EJHHK" xlink:type="simple">USNM</abbrev>). <bold>French Guiana</bold>: Route de Petit Saut, Crique Maman Lézard, <named-content xmlns:xlink="http://www.w3.org/1999/xlink" content-type="dwc:verbatimCoordinates" xlink:type="simple"><named-content content-type="geo-json" specific-use="{&#34;type&#34;:&#34;Point&#34;,&#34;coordinates&#34;:[-52.997830,5.067010]}" id="NCID0ESHHK" xlink:type="simple">5.06701°N, -52.99783°W</named-content></named-content>, 39 m, 1.iii.2020, leg. Short &amp; Neff, margin of creek with detritus, FG20-0301-01A (1, <abbrev xmlns:xlink="http://www.w3.org/1999/xlink" xlink:title="Snow Entomological Collection, University of Kansas" id="ABBRID0EXHHK" xlink:type="simple">SEMC</abbrev>); Same data but detrital pools in drying creakbed, FG20-0301-01B (1, <abbrev xmlns:xlink="http://www.w3.org/1999/xlink" xlink:title="Snow Entomological Collection, University of Kansas" id="ABBRID0E2HHK" xlink:type="simple">SEMC</abbrev>); Carbet ONF Montagne de fer, Piste de montagne de fer (formerly road Degrad Florian), Crique Petit Laussat, <named-content xmlns:xlink="http://www.w3.org/1999/xlink" content-type="dwc:verbatimCoordinates" xlink:type="simple"><named-content content-type="geo-json" specific-use="{&#34;type&#34;:&#34;Point&#34;,&#34;coordinates&#34;:[-53.554680,5.406970]}" id="NCID0ECIHK" xlink:type="simple">5.40697°N, -53.55468°W</named-content></named-content>, 10 m, leg. Short, detrital pools, FG20-0302-01C (3, <abbrev xmlns:xlink="http://www.w3.org/1999/xlink" xlink:title="Snow Entomological Collection, University of Kansas" id="ABBRID0EHIHK" xlink:type="simple">SEMC</abbrev>); Piste de montagne de fer (formerly Degrad Florian road), tributary of Crique Florian, <named-content xmlns:xlink="http://www.w3.org/1999/xlink" content-type="dwc:verbatimCoordinates" xlink:type="simple"><named-content content-type="geo-json" specific-use="{&#34;type&#34;:&#34;Point&#34;,&#34;coordinates&#34;:[-53.524580,5.296880]}" id="NCID0EOIHK" xlink:type="simple">5.29688°N, -53.52458°W</named-content></named-content>, 25 m, leg. Short &amp; Neff, small pools in stream channel with sand and detritus, FG20-0303-01A (3, <abbrev xmlns:xlink="http://www.w3.org/1999/xlink" xlink:title="Snow Entomological Collection, University of Kansas" id="ABBRID0ETIHK" xlink:type="simple">SEMC</abbrev>); same data but leg. Short, margin of clearwater creek, FG20-0303-01B (2, <abbrev xmlns:xlink="http://www.w3.org/1999/xlink" xlink:title="Snow Entomological Collection, University of Kansas" id="ABBRID0EXIHK" xlink:type="simple">SEMC</abbrev>); St. Laurent du Maroni, Sentier des Malgaches, <named-content xmlns:xlink="http://www.w3.org/1999/xlink" content-type="dwc:verbatimCoordinates" xlink:type="simple"><named-content content-type="geo-json" specific-use="{&#34;type&#34;:&#34;Point&#34;,&#34;coordinates&#34;:[-54.002380,5.486270]}" id="NCID0E5IHK" xlink:type="simple">5.48627°N, -54.00238°W</named-content></named-content>, 14 m, leg. Short &amp; Neff, pond margins in secondary forest, FG20-0304-01A (1, <abbrev xmlns:xlink="http://www.w3.org/1999/xlink" xlink:title="Snow Entomological Collection, University of Kansas" id="ABBRID0EDJHK" xlink:type="simple">SEMC</abbrev>); Piste de montagne de fer (formerly road Degrad Florian), <named-content xmlns:xlink="http://www.w3.org/1999/xlink" content-type="dwc:verbatimCoordinates" xlink:type="simple"><named-content content-type="geo-json" specific-use="{&#34;type&#34;:&#34;Point&#34;,&#34;coordinates&#34;:[-53.554680,5.406970]}" id="NCID0EKJHK" xlink:type="simple">5.40697°N, -53.55468°W</named-content></named-content>, 10 m, leg. Short &amp; Neff, forested detrital pools, FG20-0305-01A (7, <abbrev xmlns:xlink="http://www.w3.org/1999/xlink" xlink:title="Collection of Simon Clavier, Kourou" id="ABBRID0EPJHK" xlink:type="simple">SCC</abbrev>, <abbrev xmlns:xlink="http://www.w3.org/1999/xlink" xlink:title="Snow Entomological Collection, University of Kansas" id="ABBRID0ETJHK" xlink:type="simple">SEMC</abbrev>); Carbet communal St-Elie, Route de Saint-Elie, tributary of Crique Toussaint, <named-content xmlns:xlink="http://www.w3.org/1999/xlink" content-type="dwc:verbatimCoordinates" xlink:type="simple"><named-content content-type="geo-json" specific-use="{&#34;type&#34;:&#34;Point&#34;,&#34;coordinates&#34;:[-53.052050,5.296530]}" id="NCID0E1JHK" xlink:type="simple">5.29653°N, -53.05205°W</named-content></named-content>, 42 m, leg. Short &amp; Neff, margins of clearwater stream, FG20-0305-03B (2, <abbrev xmlns:xlink="http://www.w3.org/1999/xlink" xlink:title="Snow Entomological Collection, University of Kansas" id="ABBRID0E6JHK" xlink:type="simple">SEMC</abbrev>); Paracou, Station de recherche CIRAD, Crique Verlot, <named-content xmlns:xlink="http://www.w3.org/1999/xlink" content-type="dwc:verbatimCoordinates" xlink:type="simple"><named-content content-type="geo-json" specific-use="{&#34;type&#34;:&#34;Point&#34;,&#34;coordinates&#34;:[-52.928460,5.279660]}" id="NCID0EGKHK" xlink:type="simple">5.27966°N -52.92846°W</named-content></named-content>, 8 m, leg. Short &amp; Neff, forested detrital pools, FG20-0306-01A (1, <abbrev xmlns:xlink="http://www.w3.org/1999/xlink" xlink:title="Snow Entomological Collection, University of Kansas" id="ABBRID0ELKHK" xlink:type="simple">SEMC</abbrev>); Bagne des Annamites Park, Crique Anguille, <named-content xmlns:xlink="http://www.w3.org/1999/xlink" content-type="dwc:verbatimCoordinates" xlink:type="simple"><named-content content-type="geo-json" specific-use="{&#34;type&#34;:&#34;Point&#34;,&#34;coordinates&#34;:[-52.514500,4.832870]}" id="NCID0ESKHK" xlink:type="simple">4.83287°N, -52.5145°W</named-content></named-content>, 17 m, leg. Short &amp; Neff, small sandy stream with detritus, FG20-0307-01B (2, <abbrev xmlns:xlink="http://www.w3.org/1999/xlink" xlink:title="Snow Entomological Collection, University of Kansas" id="ABBRID0EXKHK" xlink:type="simple">SEMC</abbrev>). <bold>Guyana: Region 6</bold>: Upper Berbice circa 1 km west of Basecamp 1, <named-content xmlns:xlink="http://www.w3.org/1999/xlink" content-type="dwc:verbatimCoordinates" xlink:type="simple"><named-content content-type="geo-json" specific-use="{&#34;type&#34;:&#34;Point&#34;,&#34;coordinates&#34;:[-58.186783,4.152383]}" id="NCID0EALHK" xlink:type="simple">4°09.143'N, 58°11.207'W</named-content></named-content>, 105 m, 22.iv.2014, leg, Short, Salisbury and La Cruz, margins of creek, GY14-0921-03H (1, <abbrev xmlns:xlink="http://www.w3.org/1999/xlink" xlink:title="Snow Entomological Collection, University of Kansas" id="ABBRID0EFLHK" xlink:type="simple">SEMC</abbrev>). <bold>Region 8</bold>: Konawaruk River, Basecamp 2 (NARIL camp), 14.ix.2014, leg. Salisbury &amp; La Cruz, small puddle along road, GY14-0914-03 (1, <abbrev xmlns:xlink="http://www.w3.org/1999/xlink" xlink:title="Snow Entomological Collection, University of Kansas" id="ABBRID0ELLHK" xlink:type="simple">SEMC</abbrev>); Konawaruk River, Basecamp 2 (NARIL basecamp), <named-content xmlns:xlink="http://www.w3.org/1999/xlink" content-type="dwc:verbatimCoordinates" xlink:type="simple"><named-content content-type="geo-json" specific-use="{&#34;type&#34;:&#34;Point&#34;,&#34;coordinates&#34;:[-59.112200,5.125650]}" id="NCID0ESLHK" xlink:type="simple">5°07.539'N, 59°06.732'W</named-content></named-content>, 80 m, 15.ix.2014, leg. Salisbury and La Cruz, unnamed clear water creek, slow flowing and shallow, GY14-0915-02 (1, <abbrev xmlns:xlink="http://www.w3.org/1999/xlink" xlink:title="Snow Entomological Collection, University of Kansas" id="ABBRID0EXLHK" xlink:type="simple">SEMC</abbrev>). <bold>Region 9</bold>: along road to Parabara, <named-content xmlns:xlink="http://www.w3.org/1999/xlink" content-type="dwc:verbatimCoordinates" xlink:type="simple"><named-content content-type="geo-json" specific-use="{&#34;type&#34;:&#34;Point&#34;,&#34;coordinates&#34;:[-59.292817,2.159283]}" id="NCID0EAMHK" xlink:type="simple">2°09.557'N, 59°17.569'W</named-content></named-content>, 268 m, 1.xi.2013, leg. Short, Isaacs and Salisbury, forest pools near Mushai Wao, GY13-1101-02A, (2, <abbrev xmlns:xlink="http://www.w3.org/1999/xlink" xlink:title="Snow Entomological Collection, University of Kansas" id="ABBRID0EFMHK" xlink:type="simple">SEMC</abbrev>); Parabara, trail to mines, <named-content xmlns:xlink="http://www.w3.org/1999/xlink" content-type="dwc:verbatimCoordinates" xlink:type="simple"><named-content content-type="geo-json" specific-use="{&#34;type&#34;:&#34;Point&#34;,&#34;coordinates&#34;:[-59.236233,2.084917]}" id="NCID0EMMHK" xlink:type="simple">2°05.095'N, 59°14.174'W</named-content></named-content>, 250 m, 2.xi.2013, leg. Short, Isaacs and Salisbury, detrital pools in forest, GY13-1102-01A, (1, <abbrev xmlns:xlink="http://www.w3.org/1999/xlink" xlink:title="Snow Entomological Collection, University of Kansas" id="ABBRID0ERMHK" xlink:type="simple">SEMC</abbrev>); Parabara north side of river, <named-content xmlns:xlink="http://www.w3.org/1999/xlink" content-type="dwc:verbatimCoordinates" xlink:type="simple"><named-content content-type="geo-json" specific-use="{&#34;type&#34;:&#34;Point&#34;,&#34;coordinates&#34;:[-59.227550,2.108200]}" id="NCID0EYMHK" xlink:type="simple">2°06.492'N, 59°13.653'W</named-content></named-content>, 274 m, 3.xi.2013, detritus margins and leaf packs, GY13-1103-02A (1, <abbrev xmlns:xlink="http://www.w3.org/1999/xlink" xlink:title="Snow Entomological Collection, University of Kansas" id="ABBRID0E4MHK" xlink:type="simple">SEMC</abbrev>); Karaawaimin Taawa, Basecamp and surroundings, <named-content xmlns:xlink="http://www.w3.org/1999/xlink" content-type="dwc:verbatimCoordinates" xlink:type="simple"><named-content content-type="geo-json" specific-use="{&#34;type&#34;:&#34;Point&#34;,&#34;coordinates&#34;:[-59.061570,2.422840]}" id="NCID0EENHK" xlink:type="simple">2.42284N, 59.06157W</named-content></named-content>, 11-13.iii.2022, leg. Short &amp; Edward, detrital pools near camp, GY22-0311-01A (1, <abbrev xmlns:xlink="http://www.w3.org/1999/xlink" xlink:title="Snow Entomological Collection, University of Kansas" id="ABBRID0EJNHK" xlink:type="simple">SEMC</abbrev>); pooled up sandy creek GY22-0311-01D (2, <abbrev xmlns:xlink="http://www.w3.org/1999/xlink" xlink:title="Snow Entomological Collection, University of Kansas" id="ABBRID0ENNHK" xlink:type="simple">SEMC</abbrev>); Karaawaimin Taawa, Trail from Camp 1 to Camp 2, 14.iii.2022, leg. Short &amp; Edward, palm swamp, GY22-0314-04A (4, <abbrev xmlns:xlink="http://www.w3.org/1999/xlink" xlink:title="Snow Entomological Collection, University of Kansas" id="ABBRID0ERNHK" xlink:type="simple">SEMC</abbrev>); Karaawaimin Taawa, Camp 2 and surroundings, 15.iii.2022, leg. Short &amp; Edward, stream with palm detritus, rocks, and sand, GY22-0315-01A (1, <abbrev xmlns:xlink="http://www.w3.org/1999/xlink" xlink:title="Snow Entomological Collection, University of Kansas" id="ABBRID0EVNHK" xlink:type="simple">SEMC</abbrev>); Karaawaimin Taawa, Camp 3 and surroundings, 16-18.iii.2022, leg. Short &amp; Edward, small pool in streambed, GY22-0316-01D (1, <abbrev xmlns:xlink="http://www.w3.org/1999/xlink" xlink:title="Snow Entomological Collection, University of Kansas" id="ABBRID0EZNHK" xlink:type="simple">SEMC</abbrev>); same data but forest pools, GY22-0316-01C (3, <abbrev xmlns:xlink="http://www.w3.org/1999/xlink" xlink:title="Snow Entomological Collection, University of Kansas" id="ABBRID0E4NHK" xlink:type="simple">SEMC</abbrev>); Karaawaimin Taawa, Camp 4 and surroundings, 18-21.iii.2022, leg. Short &amp; Edward, small stream, GY22-0318-01C (8, <abbrev xmlns:xlink="http://www.w3.org/1999/xlink" xlink:title="Snow Entomological Collection, University of Kansas" id="ABBRID0EBOHK" xlink:type="simple">SEMC</abbrev>); same data but pools in creekbed, GY22-0318-01D (8, <abbrev xmlns:xlink="http://www.w3.org/1999/xlink" xlink:title="Snow Entomological Collection, University of Kansas" id="ABBRID0EFOHK" xlink:type="simple">SEMC</abbrev>); same data but second small stream, GY22-0318-01E (18, <abbrev xmlns:xlink="http://www.w3.org/1999/xlink" xlink:title="Center for the study of Biological Diversity, University of Guyana" id="ABBRID0EJOHK" xlink:type="simple">CBDG</abbrev>, <abbrev xmlns:xlink="http://www.w3.org/1999/xlink" xlink:title="Snow Entomological Collection, University of Kansas" id="ABBRID0ENOHK" xlink:type="simple">SEMC</abbrev>); Karaawaimin Taawa, Trail between Camps 3 and 4, 21.iii.2022, leg. Short &amp; Edward, small pool in forest, GY22-0321-01B (3, <abbrev xmlns:xlink="http://www.w3.org/1999/xlink" xlink:title="Snow Entomological Collection, University of Kansas" id="ABBRID0EROHK" xlink:type="simple">SEMC</abbrev>). <bold>Peru: Cuzco</bold>: Pilcopata, 600 m, 8-10.xii.1979 premonate moist forest, leg. J.B. Heppner (3, <abbrev xmlns:xlink="http://www.w3.org/1999/xlink" xlink:title="U.S. National Museum of Natural History, Smithsonian Institution" id="ABBRID0EXOHK" xlink:type="simple">USNM</abbrev>); Pilcopata (ca. 3 km NE), on nearby mountain road, 30.v.2022, leg. Short et al., pools and roadside ditches, PE22-0530-01B (1, <abbrev xmlns:xlink="http://www.w3.org/1999/xlink" xlink:title="Snow Entomological Collection, University of Kansas" id="ABBRID0E2OHK" xlink:type="simple">SEMC</abbrev>); same data but small stream and adjacent grassy pool, PE22-0530-01C (1, <abbrev xmlns:xlink="http://www.w3.org/1999/xlink" xlink:title="Snow Entomological Collection, University of Kansas" id="ABBRID0E6OHK" xlink:type="simple">SEMC</abbrev>). <bold>Madre de Dios</bold>: same data as holotype (22, <abbrev xmlns:xlink="http://www.w3.org/1999/xlink" xlink:title="U.S. National Museum of Natural History, Smithsonian Institution" id="ABBRID0EFPHK" xlink:type="simple">USNM</abbrev>, <abbrev xmlns:xlink="http://www.w3.org/1999/xlink" xlink:title="Snow Entomological Collection, University of Kansas" id="ABBRID0EJPHK" xlink:type="simple">SEMC</abbrev>); Manu Pakitza, 12°7'S, 10°58'W, 250 m, 18.viii.1988, UV light, leg. O. Flight &amp; N. Adams (1, <abbrev xmlns:xlink="http://www.w3.org/1999/xlink" xlink:title="U.S. National Museum of Natural History, Smithsonian Institution" id="ABBRID0EVPHK" xlink:type="simple">USNM</abbrev>); same locality but 14–23.ix.1988, malaise traps, “trail 2, 1<sup>st</sup> stream” (1, <abbrev xmlns:xlink="http://www.w3.org/1999/xlink" xlink:title="U.S. National Museum of Natural History, Smithsonian Institution" id="ABBRID0E2PHK" xlink:type="simple">USNM</abbrev>); Amazonas Lodge, N Atalaya, <named-content xmlns:xlink="http://www.w3.org/1999/xlink" content-type="dwc:verbatimCoordinates" xlink:type="simple"><named-content content-type="geo-json" specific-use="{&#34;type&#34;:&#34;Point&#34;,&#34;coordinates&#34;:[-71.376667,-12.870000]}" id="NCID0ECQHK" xlink:type="simple">12°52.2'S, 71°22.6'W</named-content></named-content>, 480 m, 10-13.xi.2007, leg. D. Brzoska, flight intercept trap, PER1B07 002 (2, <abbrev xmlns:xlink="http://www.w3.org/1999/xlink" xlink:title="Snow Entomological Collection, University of Kansas" id="ABBRID0EHQHK" xlink:type="simple">SEMC</abbrev>); Villa Carmen Biological Station (ca. 2 km N of Pilcopata), South of Rio Piñipiñi, 26.v.2022, leg. Short et al., small streams in bamboo thicket, PE22-0526-01A (1, <abbrev xmlns:xlink="http://www.w3.org/1999/xlink" xlink:title="Snow Entomological Collection, University of Kansas" id="ABBRID0ELQHK" xlink:type="simple">SEMC</abbrev>); same data but large marshy pool along trail with abundant detritus, PE22-0526-01E (1, <abbrev xmlns:xlink="http://www.w3.org/1999/xlink" xlink:title="Snow Entomological Collection, University of Kansas" id="ABBRID0EPQHK" xlink:type="simple">SEMC</abbrev>); Villa Carmen Biological Station (ca. 2 km N of Pilcopata), North of Rio Piñipiñi, 28.v.2022, leg. Short et al., small detrital pools, PE22-0526-02F (3, <abbrev xmlns:xlink="http://www.w3.org/1999/xlink" xlink:title="Museo de Historia Natural de la Universidad Nacional Mayor de San Marcos" id="ABBRID0ETQHK" xlink:type="simple">MHNSM</abbrev>, <abbrev xmlns:xlink="http://www.w3.org/1999/xlink" xlink:title="Snow Entomological Collection, University of Kansas" id="ABBRID0EXQHK" xlink:type="simple">SEMC</abbrev>). <bold>Suriname: Saramacca</bold>: Coesewijne Savanna, 6.iii.2012, leg. Short, forested pool in muddy road, SR12-0306-03B (9, <abbrev xmlns:xlink="http://www.w3.org/1999/xlink" xlink:title="Snow Entomological Collection, University of Kansas" id="ABBRID0E4QHK" xlink:type="simple">SEMC</abbrev>). <bold>Sipaliwini</bold>: Camp 1 on Kutari River, <named-content xmlns:xlink="http://www.w3.org/1999/xlink" content-type="dwc:verbatimCoordinates" xlink:type="simple"><named-content content-type="geo-json" specific-use="{&#34;type&#34;:&#34;Point&#34;,&#34;coordinates&#34;:[-56.787400,2.175350]}" id="NCID0EGRHK" xlink:type="simple">2°10.521'N, 56°47.244'W</named-content></named-content>, 228 m, 20.viii.2010, leg. Short and Kadosoe, forest stream, CI-RAP Survey, forested swamp, SR10-0819-01A (7, <abbrev xmlns:xlink="http://www.w3.org/1999/xlink" xlink:title="Snow Entomological Collection, University of Kansas" id="ABBRID0ELRHK" xlink:type="simple">SEMC</abbrev>); Iwaana Saamu, forest swamp, 26.viii.2010, leg. Short, SR10-0826-01A (1, <abbrev xmlns:xlink="http://www.w3.org/1999/xlink" xlink:title="Snow Entomological Collection, University of Kansas" id="ABBRID0EPRHK" xlink:type="simple">SEMC</abbrev>); Camp 3, Werehpai, <named-content xmlns:xlink="http://www.w3.org/1999/xlink" content-type="dwc:verbatimCoordinates" xlink:type="simple"><named-content content-type="geo-json" specific-use="{&#34;type&#34;:&#34;Point&#34;,&#34;coordinates&#34;:[-56.697683,2.362933]}" id="NCID0EWRHK" xlink:type="simple">2°21.776'N, 56°41.861'W</named-content></named-content>, 237 m, 3-7.ix.2010, leg. Short and Kadosoe, pooled up detrital creek, SR10-0903-01A (3, <abbrev xmlns:xlink="http://www.w3.org/1999/xlink" xlink:title="Snow Entomological Collection, University of Kansas" id="ABBRID0E2RHK" xlink:type="simple">SEMC</abbrev>, including DNA Voucher SLE452); same data except detrital forest pools, SR10-0903-02A (1,<abbrev xmlns:xlink="http://www.w3.org/1999/xlink" xlink:title="Snow Entomological Collection, University of Kansas" id="ABBRID0E6RHK" xlink:type="simple">SEMC</abbrev>); same data except sandy forest creek, SR10-0904-01A (3, <abbrev xmlns:xlink="http://www.w3.org/1999/xlink" xlink:title="Snow Entomological Collection, University of Kansas" id="ABBRID0EDSHK" xlink:type="simple">SEMC</abbrev>); Upper Palumeu, Camp 1, <named-content xmlns:xlink="http://www.w3.org/1999/xlink" content-type="dwc:verbatimCoordinates" xlink:type="simple"><named-content content-type="geo-json" specific-use="{&#34;type&#34;:&#34;Point&#34;,&#34;coordinates&#34;:[-55.629410,2.477000]}" id="NCID0EKSHK" xlink:type="simple">2.47700°N, 55.62941°W</named-content></named-content>, 275 m. leg. A. Short, 10–16.iii.2012, Flight Intercept Trap, SR12-0310-TN1 (3 <abbrev xmlns:xlink="http://www.w3.org/1999/xlink" xlink:title="Snow Entomological Collection, University of Kansas" id="ABBRID0EPSHK" xlink:type="simple">SEMC</abbrev>); Raleighfallen Nature Reserve, trail to Raleighfallen, <named-content xmlns:xlink="http://www.w3.org/1999/xlink" content-type="dwc:verbatimCoordinates" xlink:type="simple"><named-content content-type="geo-json" specific-use="{&#34;type&#34;:&#34;Point&#34;,&#34;coordinates&#34;:[-56.219317,4.708000]}" id="NCID0EWSHK" xlink:type="simple">04°42.480'N, 56°13.159'W</named-content></named-content>, 24 m, 27.vii.2012, SR12-0727-03A (1, <abbrev xmlns:xlink="http://www.w3.org/1999/xlink" xlink:title="Snow Entomological Collection, University of Kansas" id="ABBRID0E2SHK" xlink:type="simple">SEMC</abbrev>); same data but leg. C. McIntosh, detrital pools near creek in forest, SR12-0727-03D (2, <abbrev xmlns:xlink="http://www.w3.org/1999/xlink" xlink:title="Snow Entomological Collection, University of Kansas" id="ABBRID0E6SHK" xlink:type="simple">SEMC</abbrev>); Raleighvallen Nature Reserve Voltzberg trail, <named-content xmlns:xlink="http://www.w3.org/1999/xlink" content-type="dwc:verbatimCoordinates" xlink:type="simple"><named-content content-type="geo-json" specific-use="{&#34;type&#34;:&#34;Point&#34;,&#34;coordinates&#34;:[-56.185633,4.681833]}" id="NCID0EGTHK" xlink:type="simple">04°40.910'N, 56°11.138'W</named-content></named-content>, 78 m, 30.vii.2012, SR12-0730-01A (1, <abbrev xmlns:xlink="http://www.w3.org/1999/xlink" xlink:title="Snow Entomological Collection, University of Kansas" id="ABBRID0ELTHK" xlink:type="simple">SEMC</abbrev>); same data but detrital pools along stream, SR12-0730-01B (2, <abbrev xmlns:xlink="http://www.w3.org/1999/xlink" xlink:title="Snow Entomological Collection, University of Kansas" id="ABBRID0EPTHK" xlink:type="simple">SEMC</abbrev>); Raleighfallen Nature Reserve, Fungu island, <named-content xmlns:xlink="http://www.w3.org/1999/xlink" content-type="dwc:verbatimCoordinates" xlink:type="simple"><named-content content-type="geo-json" specific-use="{&#34;type&#34;:&#34;Point&#34;,&#34;coordinates&#34;:[-56.210967,4.724317]}" id="NCID0EWTHK" xlink:type="simple">04°43.459'N, 56°12.658'W</named-content></named-content>, 30 m, 1.viii.2012, SR12-0801-01D (2, <abbrev xmlns:xlink="http://www.w3.org/1999/xlink" xlink:title="Snow Entomological Collection, University of Kansas" id="ABBRID0E2THK" xlink:type="simple">SEMC</abbrev>); Raleighvallen Nature Reserve, base of Voltzberg, <named-content xmlns:xlink="http://www.w3.org/1999/xlink" content-type="dwc:verbatimCoordinates" xlink:type="simple"><named-content content-type="geo-json" specific-use="{&#34;type&#34;:&#34;Point&#34;,&#34;coordinates&#34;:[-56.184650,4.673867]}" id="NCID0ECUHK" xlink:type="simple">4°40.432’N, 56°11.079’W</named-content></named-content>, 86 m, 16.iii.2016, leg. Short et al., pooled up stream, SR16-0316-01B (2, <abbrev xmlns:xlink="http://www.w3.org/1999/xlink" xlink:title="Snow Entomological Collection, University of Kansas" id="ABBRID0EHUHK" xlink:type="simple">SEMC</abbrev>); Raleighvallen Nature Reserve, Lolopaise area, <named-content xmlns:xlink="http://www.w3.org/1999/xlink" content-type="dwc:verbatimCoordinates" xlink:type="simple"><named-content content-type="geo-json" specific-use="{&#34;type&#34;:&#34;Point&#34;,&#34;coordinates&#34;:[-56.219318,4.708000]}" id="NCID0EOUHK" xlink:type="simple">4°42.48'N, 56°13.15908'W</named-content></named-content>, 24 m, intermittent stream pools, 19.iii.2016, leg. Toussaint et al., SR16-0319-02C (1, <abbrev xmlns:xlink="http://www.w3.org/1999/xlink" xlink:title="Snow Entomological Collection, University of Kansas" id="ABBRID0ETUHK" xlink:type="simple">SEMC</abbrev>); Raleighvallen Nature Reserve, Coppename River, Voltzberg trail, 17.iii.2016, leg. A. Short, detrital pools in stream bed, SR16-0319-01A (10, <abbrev xmlns:xlink="http://www.w3.org/1999/xlink" xlink:title="National Zoological Collection of Suriname" id="ABBRID0EXUHK" xlink:type="simple">NZCS</abbrev>, <abbrev xmlns:xlink="http://www.w3.org/1999/xlink" xlink:title="Snow Entomological Collection, University of Kansas" id="ABBRID0E2UHK" xlink:type="simple">SEMC</abbrev>); Kabalebo Nature Resort, Moi Moi Creek, leg. Short, detrital pool, SR19-0310-01G (3, <abbrev xmlns:xlink="http://www.w3.org/1999/xlink" xlink:title="Snow Entomological Collection, University of Kansas" id="ABBRID0E6UHK" xlink:type="simple">SEMC</abbrev>, including DNA Voucher SLE1802); same data except leg. Short and class, SR19-0310-01M (2, <abbrev xmlns:xlink="http://www.w3.org/1999/xlink" xlink:title="Snow Entomological Collection, University of Kansas" id="ABBRID0EDVHK" xlink:type="simple">SEMC</abbrev>). <bold>Suriname</bold>: Krakka-Phedra Road, 25.x.1962, leg. B. Malkin (12, <abbrev xmlns:xlink="http://www.w3.org/1999/xlink" xlink:title="U.S. National Museum of Natural History, Smithsonian Institution" id="ABBRID0EJVHK" xlink:type="simple">USNM</abbrev>).</p></tp:treatment-sec><tp:treatment-sec sec-type="Differential diagnosis" id="SECID0ENVHK"><title>Differential diagnosis.</title><p>The distinctive rows of serial punctures on the lateral and posterior regions of the elytra serve to separate this species from all other <italic><tp:taxon-name><tp:taxon-name-part taxon-name-part-type="genus" reg="Novochares">Novochares</tp:taxon-name-part></tp:taxon-name></italic> except a few others in the <italic><tp:taxon-name><tp:taxon-name-part taxon-name-part-type="genus" reg="Novochares"/><tp:taxon-name-part taxon-name-part-type="species" reg="punctatostriatus">punctatostriatus</tp:taxon-name-part></tp:taxon-name></italic> species group. This species is the most commonly encountered and widespread of the six known species in the group, occurring from the eastern Guiana Shield (Guyana, Suriname), west to the foothills of the Peruvian Andes, and south São Paulo, Brazil. It is also one of the largest species in the group. The lack of lateral denticles on the dorsal plate of the median lobe separates this from other <italic><tp:taxon-name><tp:taxon-name-part taxon-name-part-type="genus" reg="Novochares"/><tp:taxon-name-part taxon-name-part-type="species" reg="punctatostriatus">punctatostriatus</tp:taxon-name-part></tp:taxon-name></italic> species group taxa except for <italic><tp:taxon-name><tp:taxon-name-part taxon-name-part-type="genus" reg="Novochares">N.</tp:taxon-name-part><tp:taxon-name-part taxon-name-part-type="species" reg="pertusus">pertusus</tp:taxon-name-part></tp:taxon-name></italic> sp. nov. (see diagnosis of that species).</p></tp:treatment-sec><tp:treatment-sec sec-type="description" id="SECID0EZWHK"><title>Description.</title><p><bold>Size and form</bold>: Body length 5.2–8.8 mm. <bold><italic>Coloration</italic></bold>: Dorsal surface of head dark brown, sometimes with gradually paler clypeus and labrum; pronotum and elytra dark brown, with broad pale margins. <bold><italic>Head</italic></bold>: Maxillary palps as long as to slightly longer than width of head, uniformly orange in color (Fig. <xref ref-type="fig" rid="F14">14B</xref>). <bold><italic>Thorax</italic></bold>: Ground punctation on pronotum and elytra relatively dense and shallowly impressed. Elytra with defined rows of serial punctures, except on central elytral disc. Prosternum flat to medially weakly and broadly convex. Posterior elevation of mesoventrite transverse, blunt, and low. <bold><italic>Aedeagus</italic></bold>: (Fig. <xref ref-type="fig" rid="F15">15L–Q</xref>) lateral projection on apical region of outer margin of each paramere pointed and strongly protruded; at closest point, dorsal inner margins of parameres separated by distance slightly narrower than greatest width of a paramere; lateral margins of dorsal plate of median lobe smooth, lacking denticles; arms of dorsal plate of median lobe slightly converging at apex; each arm with outer and inner margins straight at base, curved at apex (outer margin concave, inner margin convex); apical region of arm broader than base of arm, apex broadly rounded and oblique, with inner margin extending beyond outer margin; notch between arms very narrow, much narrower than base of an arm, narrowing even more towards apex; ventral plate of median lobe moderately sclerotized, at widest point seemingly wider than dorsal plate of median lobe, with apex broadly to narrowly rounded, reaching to slightly surpassing base of fork of dorsal plate; basal piece 0.35× length of a paramere.</p></tp:treatment-sec><tp:treatment-sec sec-type="etymology" id="SECID0EVXHK"><title>Etymology.</title><p><italic>Puctatostriatus</italic> (L.) in reference to the distinct rows of elytral serial punctures.</p></tp:treatment-sec><tp:treatment-sec sec-type="distribution" id="SECID0E4XHK"><title>Distribution.</title><p>Brazil (Amapá, Amazonas, Rondônia, São Paulo), French Guiana, Guyana, Peru, and Suriname (Fig. <xref ref-type="fig" rid="F16">16A</xref>).</p></tp:treatment-sec><tp:treatment-sec sec-type="habitat" id="SECID0EHYHK"><title>Habitat.</title><p>This species is most commonly found in the detrital margins of densely forested lowland streams. Some collections have also been made in forested detrital pools, especially those that are riparian in origin. It has also been collected at lights and in malaise traps.</p></tp:treatment-sec><tp:treatment-sec sec-type="remarks" id="SECID0EMYHK"><title>Remarks.</title><p>This relatively distinct and widespread taxon is very likely a complex of very closely related species. The pairwise genetic divergence in COI is nearly 9% among the ten individuals we sequenced from Peru to Suriname and French Guiana. This is the largest observed intraspecific divergence among any <italic><tp:taxon-name><tp:taxon-name-part taxon-name-part-type="genus" reg="Novochares">Novochares</tp:taxon-name-part></tp:taxon-name></italic> examined here, though not unprecedented in <tp:taxon-name><tp:taxon-name-part taxon-name-part-type="subfamily">Acidocerinae</tp:taxon-name-part></tp:taxon-name>: both <italic><tp:taxon-name><tp:taxon-name-part taxon-name-part-type="genus" reg="Helochares">Helochares</tp:taxon-name-part><tp:taxon-name-part taxon-name-part-type="species" reg="maculicollis">maculicollis</tp:taxon-name-part></tp:taxon-name></italic> Mulsant, 1844 and <italic><tp:taxon-name><tp:taxon-name-part taxon-name-part-type="genus" reg="Helochares">H.</tp:taxon-name-part><tp:taxon-name-part taxon-name-part-type="species" reg="normatus">normatus</tp:taxon-name-part></tp:taxon-name></italic> (LeConte, 1861) showed intraspecific variation of greater than 9% (<xref ref-type="bibr" rid="B39">Short and Girón 2018</xref>) but these too also likely represent species complexes. We examined the aedeagus from a variety of populations, and indeed there are subtle variations. The apex of the ventral plate of the median lobe varies in length and shape. The width of the notch between the arms of the dorsal plate of the median lobe can be very narrow and be essentially not visible to be as broad as 1/4 the width of an arm at base. However, we were not able to correlate this variation with any structure in the molecular tree. We have taken a conservative approach, and favor treating all these populations as one widespread, somewhat variable species.</p></tp:treatment-sec><tp:treatment-sec><!--Section generated to contain objects referenced in tp:taxon-treatment.--><fig id="F14" position="float" orientation="portrait"><object-id xmlns:xlink="http://www.w3.org/1999/xlink" content-type="doi" xlink:type="simple">10.3897/zookeys.1171.104142.figure14</object-id><object-id xmlns:xlink="http://www.w3.org/1999/xlink" content-type="arpha" xlink:type="simple">ABACCF58-4DFA-5A0C-BF20-A408666E07B9</object-id><label>Figure 14.</label><caption><p>Dorsal habitus of <italic><tp:taxon-name><tp:taxon-name-part taxon-name-part-type="genus" reg="Novochares">Novochares</tp:taxon-name-part></tp:taxon-name></italic> spp. <bold>A</bold><italic><tp:taxon-name><tp:taxon-name-part taxon-name-part-type="genus" reg="Novochares">N.</tp:taxon-name-part><tp:taxon-name-part taxon-name-part-type="species" reg="dentatus">dentatus</tp:taxon-name-part></tp:taxon-name></italic><bold>B</bold><italic><tp:taxon-name><tp:taxon-name-part taxon-name-part-type="genus" reg="Novochares">N.</tp:taxon-name-part><tp:taxon-name-part taxon-name-part-type="species" reg="punctatostriatus">punctatostriatus</tp:taxon-name-part></tp:taxon-name></italic><bold>C</bold><italic><tp:taxon-name><tp:taxon-name-part taxon-name-part-type="genus" reg="Novochares">N.</tp:taxon-name-part><tp:taxon-name-part taxon-name-part-type="species" reg="pertusus">pertusus</tp:taxon-name-part></tp:taxon-name></italic><bold>D</bold><italic><tp:taxon-name><tp:taxon-name-part taxon-name-part-type="genus" reg="Novochares">N.</tp:taxon-name-part><tp:taxon-name-part taxon-name-part-type="species" reg="triangularis">triangularis</tp:taxon-name-part></tp:taxon-name></italic>.</p></caption><graphic xmlns:xlink="http://www.w3.org/1999/xlink" xlink:href="zookeys-1171-001_article-104142__-g014.jpg" position="float" orientation="portrait" xlink:type="simple" id="oo_881181.jpg"><uri content-type="original_file" xlink:type="simple">https://binary.pensoft.net/fig/881181</uri></graphic></fig><fig id="F15" position="float" orientation="portrait"><object-id xmlns:xlink="http://www.w3.org/1999/xlink" content-type="doi" xlink:type="simple">10.3897/zookeys.1171.104142.figure15</object-id><object-id xmlns:xlink="http://www.w3.org/1999/xlink" content-type="arpha" xlink:type="simple">780B05EA-FFF2-56D4-BDCD-21D882AD578F</object-id><label>Figure 15.</label><caption><p>Aedeagi of the <italic><tp:taxon-name><tp:taxon-name-part taxon-name-part-type="genus" reg="Novochares">Novochares</tp:taxon-name-part><tp:taxon-name-part taxon-name-part-type="species" reg="punctatostriatus">punctatostriatus</tp:taxon-name-part></tp:taxon-name></italic> species group <bold>A–D</bold><italic><tp:taxon-name><tp:taxon-name-part taxon-name-part-type="genus" reg="Novochares">N.</tp:taxon-name-part><tp:taxon-name-part taxon-name-part-type="species" reg="dentatus">dentatus</tp:taxon-name-part></tp:taxon-name></italic><bold>E, F</bold><italic><tp:taxon-name><tp:taxon-name-part taxon-name-part-type="genus" reg="Novochares">N.</tp:taxon-name-part><tp:taxon-name-part taxon-name-part-type="species" reg="spangleri">spangleri</tp:taxon-name-part></tp:taxon-name></italic><bold>G, H</bold><italic><tp:taxon-name><tp:taxon-name-part taxon-name-part-type="genus" reg="Novochares">N.</tp:taxon-name-part><tp:taxon-name-part taxon-name-part-type="species" reg="geminus">geminus</tp:taxon-name-part></tp:taxon-name></italic><bold>I</bold><italic><tp:taxon-name><tp:taxon-name-part taxon-name-part-type="genus" reg="Novochares">N.</tp:taxon-name-part><tp:taxon-name-part taxon-name-part-type="species" reg="triangularis">triangularis</tp:taxon-name-part></tp:taxon-name></italic><bold>J, K</bold><italic><tp:taxon-name><tp:taxon-name-part taxon-name-part-type="genus" reg="Novochares">N.</tp:taxon-name-part><tp:taxon-name-part taxon-name-part-type="species" reg="pertusus">pertusus</tp:taxon-name-part></tp:taxon-name></italic><bold>L–Q</bold><italic><tp:taxon-name><tp:taxon-name-part taxon-name-part-type="genus" reg="Novochares">N.</tp:taxon-name-part><tp:taxon-name-part taxon-name-part-type="species" reg="punctatostriatus">punctatostriatus</tp:taxon-name-part></tp:taxon-name></italic><bold>A–C</bold> Venezuela <bold>D</bold> Ecuador <bold>L–N</bold> Suriname <bold>O</bold> Peru <bold>P, Q</bold> Brazil. <bold>A, E, G, I, J, L, O, P</bold> dorsal view <bold>H, M, Q</bold> ventral view <bold>C, F, N</bold> oblique view <bold>K</bold> lateral view.</p></caption><graphic xmlns:xlink="http://www.w3.org/1999/xlink" xlink:href="zookeys-1171-001_article-104142__-g015.jpg" position="float" orientation="portrait" xlink:type="simple" id="oo_881182.jpg"><uri content-type="original_file" xlink:type="simple">https://binary.pensoft.net/fig/881182</uri></graphic></fig><fig id="F16" position="float" orientation="portrait"><object-id xmlns:xlink="http://www.w3.org/1999/xlink" content-type="doi" xlink:type="simple">10.3897/zookeys.1171.104142.figure16</object-id><object-id xmlns:xlink="http://www.w3.org/1999/xlink" content-type="arpha" xlink:type="simple">850B212F-BC23-5A48-837F-C0D9F22408E8</object-id><label>Figure 16.</label><caption><p>Distribution of <italic><tp:taxon-name><tp:taxon-name-part taxon-name-part-type="genus" reg="Novochares">Novochares</tp:taxon-name-part><tp:taxon-name-part taxon-name-part-type="species" reg="punctatostriatus">punctatostriatus</tp:taxon-name-part></tp:taxon-name></italic> species group <bold>A</bold><italic><tp:taxon-name><tp:taxon-name-part taxon-name-part-type="genus" reg="Novochares">N.</tp:taxon-name-part><tp:taxon-name-part taxon-name-part-type="species" reg="punctatostriatus">punctatostriatus</tp:taxon-name-part></tp:taxon-name></italic> (red), <italic><tp:taxon-name><tp:taxon-name-part taxon-name-part-type="genus" reg="Novochares">N.</tp:taxon-name-part><tp:taxon-name-part taxon-name-part-type="species" reg="pertusus">pertusus</tp:taxon-name-part></tp:taxon-name></italic> (yellow) <bold>B</bold><italic><tp:taxon-name><tp:taxon-name-part taxon-name-part-type="genus" reg="Novochares">N.</tp:taxon-name-part><tp:taxon-name-part taxon-name-part-type="species" reg="dentatus">dentatus</tp:taxon-name-part></tp:taxon-name></italic> (red), <italic><tp:taxon-name><tp:taxon-name-part taxon-name-part-type="genus" reg="Novochares">N.</tp:taxon-name-part><tp:taxon-name-part taxon-name-part-type="species" reg="triangularis">triangularis</tp:taxon-name-part></tp:taxon-name></italic> (yellow), <italic><tp:taxon-name><tp:taxon-name-part taxon-name-part-type="genus" reg="Novochares">N.</tp:taxon-name-part><tp:taxon-name-part taxon-name-part-type="species" reg="spangleri">spangleri</tp:taxon-name-part></tp:taxon-name></italic> (blue), <italic><tp:taxon-name><tp:taxon-name-part taxon-name-part-type="genus" reg="Novochares">N.</tp:taxon-name-part><tp:taxon-name-part taxon-name-part-type="species" reg="geminus">geminus</tp:taxon-name-part></tp:taxon-name></italic> (green).</p></caption><graphic xmlns:xlink="http://www.w3.org/1999/xlink" xlink:href="zookeys-1171-001_article-104142__-g016.jpg" position="float" orientation="portrait" xlink:type="simple" id="oo_881183.jpg"><uri content-type="original_file" xlink:type="simple">https://binary.pensoft.net/fig/881183</uri></graphic></fig></tp:treatment-sec><ref-list><ref id="B39"><mixed-citation xmlns:xlink="http://www.w3.org/1999/xlink" xlink:type="simple"><person-group><name name-style="western"><surname>Short</surname><given-names>AEZ</given-names></name><name name-style="western"><surname>Girón</surname><given-names>JC</given-names></name></person-group> (<year>2018</year>) <article-title>Review of the <tp:taxon-name><tp:taxon-name-part taxon-name-part-type="genus">Helochares</tp:taxon-name-part> (<tp:taxon-name-part taxon-name-part-type="subgenus">Hydrobaticus</tp:taxon-name-part>)</tp:taxon-name> MacLeay of the New World (<tp:taxon-name><tp:taxon-name-part taxon-name-part-type="order">Coleoptera</tp:taxon-name-part></tp:taxon-name>: <tp:taxon-name><tp:taxon-name-part taxon-name-part-type="family">Hydrophilidae</tp:taxon-name-part></tp:taxon-name>: <tp:taxon-name><tp:taxon-name-part taxon-name-part-type="subfamily">Acidocerinae</tp:taxon-name-part></tp:taxon-name>).</article-title><source>Zootaxa</source><volume>4407</volume>(<issue>1</issue>): <fpage>29</fpage>–<lpage>50</lpage>. <ext-link xlink:href="10.11646/zootaxa.4407.1.2" ext-link-type="doi" xlink:type="simple">https://doi.org/10.11646/zootaxa.4407.1.2</ext-link></mixed-citation></ref></ref-list></tp:taxon-treatment>
