# Supplementary material for: ﻿Revision of the Neotropical water scavenger beetle genus Novochares Girón & Short (Coleoptera, Hydrophilidae, Acidocerinae)
Source: Zookeys. 2023 Jul 20;1171:1–112. doi: 10.3897/zookeys.1171.104142 (PMC10846839; doi:10.3897/zookeys.1171.104142)
Supplement: XML Treatment for Novochares chaquensis [file zookeys.1171.104142-treatment23.xml]

<!DOCTYPE tp:taxon-treatment
  PUBLIC "-//TaxonX//DTD Taxonomic Treatment Publishing DTD v0 20100105//EN" "tax-treatment-NSO.dtd">
<tp:taxon-treatment xmlns:tp="http://www.plazi.org/taxpub"><tp:treatment-meta><kwd-group><label>Taxon classification</label><kwd>
                <named-content content-type="kingdom">Animalia</named-content>
              </kwd><kwd>
                <named-content content-type="order">Coleoptera</named-content>
              </kwd><kwd>
                <named-content content-type="family">Hydrophilidae</named-content>
              </kwd></kwd-group><mixed-citation publication-type="journal"><person-group><name><surname>Short</surname><given-names>Andrew Edward Z.</given-names></name><name><surname>Girón</surname><given-names>Jennifer C.</given-names></name></person-group><article-title>﻿Revision of the Neotropical water scavenger beetle genus <italic><tp:taxon-name><tp:taxon-name-part taxon-name-part-type="genus" reg="Novochares">Novochares</tp:taxon-name-part></tp:taxon-name></italic> Girón &amp; Short (<tp:taxon-name><tp:taxon-name-part taxon-name-part-type="order">Coleoptera</tp:taxon-name-part></tp:taxon-name>, <tp:taxon-name><tp:taxon-name-part taxon-name-part-type="family">Hydrophilidae</tp:taxon-name-part></tp:taxon-name>, <tp:taxon-name><tp:taxon-name-part taxon-name-part-type="subfamily">Acidocerinae</tp:taxon-name-part></tp:taxon-name>)</article-title><source>Zookeys</source><day>20</day><month>07</month><year>2023</year><volume>1171</volume><fpage>1</fpage><lpage>112</lpage><pub-id pub-id-type="doi">10.3897/zookeys.1171.104142</pub-id></mixed-citation></tp:treatment-meta><tp:nomenclature><label>﻿</label><tp:taxon-name>
              <object-id xmlns:xlink="http://www.w3.org/1999/xlink" content-type="arpha" xlink:type="simple">2F1C4CB1-EDF9-5674-9344-E2264DA810EF</object-id>
              <tp:taxon-name-part taxon-name-part-type="genus" reg="Novochares">Novochares</tp:taxon-name-part>
              <tp:taxon-name-part taxon-name-part-type="species" reg="chaquensis">chaquensis</tp:taxon-name-part>
            </tp:taxon-name><tp:taxon-authority>(Fernández, 1982)</tp:taxon-authority><xref ref-type="fig" rid="F20">Figs 20A–E</xref><xref ref-type="fig" rid="F22">, 22C</xref><tp:nomenclature-citation-list><tp:nomenclature-citation><tp:taxon-name>
                  <tp:taxon-name-part taxon-name-part-type="genus" reg="Helochares">Helochares</tp:taxon-name-part>
                  <tp:taxon-name-part taxon-name-part-type="sensu">(s. str.)</tp:taxon-name-part>
                  <tp:taxon-name-part taxon-name-part-type="species" reg="chaquensis">chaquensis</tp:taxon-name-part>
                </tp:taxon-name><comment>Fernández, 1982b: 87; <xref ref-type="bibr" rid="B18">Fernández 1989</xref>: 148 [in key].</comment></tp:nomenclature-citation><tp:nomenclature-citation><tp:taxon-name>
                  <tp:taxon-name-part taxon-name-part-type="genus" reg="Helochares">Helochares</tp:taxon-name-part>
                  <tp:taxon-name-part taxon-name-part-type="sensu">(s. str.)</tp:taxon-name-part>
                  <tp:taxon-name-part taxon-name-part-type="species" reg="carmona">carmona</tp:taxon-name-part>
                </tp:taxon-name><comment>Short, 2005: 215; syn. nov.</comment></tp:nomenclature-citation><tp:nomenclature-citation><tp:taxon-name>
                  <tp:taxon-name-part taxon-name-part-type="genus" reg="Novochares">Novochares</tp:taxon-name-part>
                  <tp:taxon-name-part taxon-name-part-type="species" reg="carmona">carmona</tp:taxon-name-part>
                </tp:taxon-name><comment>(Short, 2005: 215); <xref ref-type="bibr" rid="B23">Girón and Short 2021</xref>: 204.</comment></tp:nomenclature-citation><tp:nomenclature-citation><tp:taxon-name>
                  <tp:taxon-name-part taxon-name-part-type="genus" reg="Novochares">Novochares</tp:taxon-name-part>
                  <tp:taxon-name-part taxon-name-part-type="species" reg="chaquensis">chaquensis</tp:taxon-name-part>
                </tp:taxon-name><comment>(Fernández, 1982); <xref ref-type="bibr" rid="B23">Girón and Short 2021</xref>: 204.</comment></tp:nomenclature-citation></tp:nomenclature-citation-list></tp:nomenclature><tp:treatment-sec sec-type="type material" id="SECID0ERVBM"><title>Type material examined.</title><p><bold><italic><tp:taxon-name><tp:taxon-name-part taxon-name-part-type="genus" reg="Helochares">Helochares</tp:taxon-name-part><tp:taxon-name-part taxon-name-part-type="species" reg="chaquensis">chaquensis</tp:taxon-name-part></tp:taxon-name></italic> Fernández, 1982</bold>: Holotype male from Argentina (Chaco: San Bernardo) deposited in <abbrev xmlns:xlink="http://www.w3.org/1999/xlink" xlink:title="Museo de Ciencias Naturales de La Plata" id="ABBRID0EFWBM" xlink:type="simple">MLP</abbrev> (not seen).</p><p><bold><italic><tp:taxon-name><tp:taxon-name-part taxon-name-part-type="genus" reg="Helochares">Helochares</tp:taxon-name-part><tp:taxon-name-part taxon-name-part-type="species" reg="carmona">carmona</tp:taxon-name-part></tp:taxon-name></italic> Short, 2005: <italic>Paratypes</italic> (2 exs.): Costa Rica: Guanacaste Province</bold>: nr. Carmona, laguna de Cocodrilo, 16.i.2003, leg. Short, Roughley, &amp; Porras, HG-vapor light (2, <abbrev xmlns:xlink="http://www.w3.org/1999/xlink" xlink:title="Snow Entomological Collection, University of Kansas" id="ABBRID0E2WBM" xlink:type="simple">SEMC</abbrev>).</p></tp:treatment-sec><tp:treatment-sec sec-type="material" id="SECID0E6WBM"><title>Additional material examined</title><p><bold>(34 exs.). Argentina</bold>: Formosa Province: P.<tp:taxon-name><tp:taxon-name-part taxon-name-part-type="genus" reg="Novochares">N.</tp:taxon-name-part></tp:taxon-name> Rio Pilcomayo, 50 km NW Clorinda, 19.xii.1990, FM#90-293, marsh edge, S &amp; J Peck, UV light (3, <abbrev xmlns:xlink="http://www.w3.org/1999/xlink" xlink:title="Field Museum of Natural History" id="ABBRID0ENXBM" xlink:type="simple">FMNH</abbrev>). <bold>Bolivia: Santa Cruz</bold>: 60 mi. <tp:taxon-name><tp:taxon-name-part taxon-name-part-type="genus" reg="Novochares">N.</tp:taxon-name-part></tp:taxon-name> Santa Cruz, Saavedre Exp. Sta., 3–5.i.1960, leg. R. Cumming (4, <abbrev xmlns:xlink="http://www.w3.org/1999/xlink" xlink:title="U.S. National Museum of Natural History, Smithsonian Institution" id="ABBRID0EZXBM" xlink:type="simple">USNM</abbrev>), same data but 27–20.xii.1959 (1, <abbrev xmlns:xlink="http://www.w3.org/1999/xlink" xlink:title="U.S. National Museum of Natural History, Smithsonian Institution" id="ABBRID0E4XBM" xlink:type="simple">USNM</abbrev>). <bold>Brazil: Mato Grosso</bold>: Jacare, Xingu National Park, xi.1965, leg. M. Alvarenga, at light (3, UNSM). <bold>Mato Grosso do Sul</bold>: Corumba, Paraguay River, <named-content xmlns:xlink="http://www.w3.org/1999/xlink" content-type="dwc:verbatimCoordinates" xlink:type="simple"><named-content content-type="geo-json" specific-use="{&#34;type&#34;:&#34;Point&#34;,&#34;coordinates&#34;:[-57.666420,-18.951840]}" id="NCID0EIYBM" xlink:type="simple">-18.95184, -57.66642</named-content></named-content>, 101 m, 25.vi.2018, leg. Hamada &amp; team, macrophytes along river margins and in floating island mats, BR18-0625-01A (4, <abbrev xmlns:xlink="http://www.w3.org/1999/xlink" xlink:title="Instituto Nacional de Pesquisas da Amazônia" id="ABBRID0ENYBM" xlink:type="simple">INPA</abbrev>, <abbrev xmlns:xlink="http://www.w3.org/1999/xlink" xlink:title="Snow Entomological Collection, University of Kansas" id="ABBRID0ERYBM" xlink:type="simple">SEMC</abbrev>). <bold>São Paulo</bold>: Piracicaba, 12.xii.1965, leg. C.A. Triplehorn (2, <abbrev xmlns:xlink="http://www.w3.org/1999/xlink" xlink:title="U.S. National Museum of Natural History, Smithsonian Institution" id="ABBRID0EXYBM" xlink:type="simple">USNM</abbrev>). <bold>Ecuador: Napo</bold>: Limoncocha, 15.vi.1977, leg. P.J. Spangler &amp; D.R. Givens #129 (1, <abbrev xmlns:xlink="http://www.w3.org/1999/xlink" xlink:title="U.S. National Museum of Natural History, Smithsonian Institution" id="ABBRID0E4YBM" xlink:type="simple">USNM</abbrev>). <bold>Guyana</bold>: Mazaruni-Potaro District, Kartabo Point, 1.i.1983, leg. W.E. Steiner (1, <abbrev xmlns:xlink="http://www.w3.org/1999/xlink" xlink:title="U.S. National Museum of Natural History, Smithsonian Institution" id="ABBRID0EDZBM" xlink:type="simple">USNM</abbrev>). <bold>Panama: Darién</bold>: Cana ANCON station, 500 m, <named-content xmlns:xlink="http://www.w3.org/1999/xlink" content-type="dwc:verbatimCoordinates" xlink:type="simple"><named-content content-type="geo-json" specific-use="{&#34;type&#34;:&#34;Point&#34;,&#34;coordinates&#34;:[-77.684483,7.755383]}" id="NCID0EMZBM" xlink:type="simple">7°45.323'N, 77°41.069'W</named-content></named-content>, 3–9.vi.1996, leg. S. Lingafelter, blacklight (1, <abbrev xmlns:xlink="http://www.w3.org/1999/xlink" xlink:title="Snow Entomological Collection, University of Kansas" id="ABBRID0ERZBM" xlink:type="simple">SEMC</abbrev>). <bold>Peru: Madre de Dios</bold>: Parque Manu, Pakitza, Cocha Salvador, <named-content xmlns:xlink="http://www.w3.org/1999/xlink" content-type="dwc:verbatimCoordinates" xlink:type="simple"><named-content content-type="geo-json" specific-use="{&#34;type&#34;:&#34;Point&#34;,&#34;coordinates&#34;:[-70.983333,-12.116667]}" id="NCID0E1ZBM" xlink:type="simple">12°07'S, 70°59'W</named-content></named-content>, 250 m, 21.ix.1989, leg. R.A. Faitoute, colln. #50 (2, <abbrev xmlns:xlink="http://www.w3.org/1999/xlink" xlink:title="U.S. National Museum of Natural History, Smithsonian Institution" id="ABBRID0E6ZBM" xlink:type="simple">USNM</abbrev>). <bold>Trinidad And Tobago</bold>: Trinidad, Piarco, 15–16.vii.1969, leg. P. &amp; P. Spangler (4, <abbrev xmlns:xlink="http://www.w3.org/1999/xlink" xlink:title="U.S. National Museum of Natural History, Smithsonian Institution" id="ABBRID0EF1BM" xlink:type="simple">USNM</abbrev>). <bold>Venezuela: Apure</bold>: 5 km <tp:taxon-name><tp:taxon-name-part taxon-name-part-type="genus" reg="Novochares">N.</tp:taxon-name-part></tp:taxon-name> San Juan de Payara, 350’, 25.vii.1988, leg. C. &amp; L. O’Brien &amp; G. Wibmer (2, <abbrev xmlns:xlink="http://www.w3.org/1999/xlink" xlink:title="California Academy of Sciences" id="ABBRID0ER1BM" xlink:type="simple">CAS</abbrev>). <bold>Aragua</bold>: El Limon, 450 m, 25.v.1977, leg. J. Clavijo, at light (3, <abbrev xmlns:xlink="http://www.w3.org/1999/xlink" xlink:title="Museo del Instituto de Zoología Agrícola" id="ABBRID0EX1BM" xlink:type="simple">MIZA</abbrev>). <bold>Guárico</bold>: Corozo Pando (8 km. <tp:taxon-name><tp:taxon-name-part taxon-name-part-type="genus" reg="Novochares">N.</tp:taxon-name-part></tp:taxon-name>), 17–18.vi.1984, leg. F.W. Eiland &amp; V. Linares, blacklight (2, <abbrev xmlns:xlink="http://www.w3.org/1999/xlink" xlink:title="U.S. National Museum of Natural History, Smithsonian Institution" id="ABBRID0ED2BM" xlink:type="simple">USNM</abbrev>). <bold>Zulia</bold>: <named-content xmlns:xlink="http://www.w3.org/1999/xlink" content-type="dwc:verbatimCoordinates" xlink:type="simple"><named-content content-type="geo-json" specific-use="{&#34;type&#34;:&#34;Point&#34;,&#34;coordinates&#34;:[-72.721417,9.863883]}" id="NCID0EM2BM" xlink:type="simple">9°51.833'N, 72°43.285'W</named-content></named-content>, 96 m, btw Machiques &amp; Tukuko, 29.i.2009, leg. Short, García, &amp; Camacho, roadside marsh, VZ09-0129-03Z (1, <abbrev xmlns:xlink="http://www.w3.org/1999/xlink" xlink:title="Snow Entomological Collection, University of Kansas" id="ABBRID0ER2BM" xlink:type="simple">SEMC</abbrev>).</p></tp:treatment-sec><tp:treatment-sec sec-type="Differential diagnosis" id="SECID0EV2BM"><title>Differential diagnosis.</title><p>This widespread species has several less common aedeagal features, particularly the straight, untoothed apices of the parameres (Fig. <xref ref-type="fig" rid="F20">20A</xref>). The shallow, generally smooth fork at the apex of the dorsal plate of the median lobe is somewhat similar to <italic><tp:taxon-name><tp:taxon-name-part taxon-name-part-type="genus" reg="Novochares">N.</tp:taxon-name-part><tp:taxon-name-part taxon-name-part-type="species" reg="garciai">garciai</tp:taxon-name-part></tp:taxon-name></italic>, but that species has strongly sinuate outer margins of the parameres, as well as the dorsal plate being constricted medially (Fig. <xref ref-type="fig" rid="F20">20F</xref>).</p></tp:treatment-sec><tp:treatment-sec sec-type="description" id="SECID0EO3BM"><title>Description.</title><p>Body length 5.2–7.0 mm. <bold><italic>Coloration</italic></bold>: Dorsal surfaces brown to dark brown, usually with slightly paler (brown to orange) margins of pronotum, and elytra. <bold><italic>Head</italic></bold>: Maxillary palps 1.2–1.3× width of head, orange to brown in color, with apex of each palpomere paler. <bold><italic>Thorax</italic></bold>: Ground punctation on pronotum and elytra relatively dense and shallowly impressed. Elytra without rows of serial punctures, each with very faint rows (one dorsal and two or three lateral) of scarce and weakly marked systematic punctures. Prosternum medially broadly convex. Posterior elevation of mesoventrite broadly and roundly elevated, with medial longitudinal ridge extending anteriorly. <bold><italic>Abdomen</italic></bold>: Apical emargination of fifth ventrite relatively deep, U- to V-shaped. <bold><italic>Aedeagus</italic></bold>: (Fig. <xref ref-type="fig" rid="F20">20A–E</xref>) Overall shape pear-like, 4.5× longer than wide, with outer lateral margins of parameres straight to weakly and evenly convex along basal 3/4; apical region of each paramere rounded, with outer margin smooth, not pointed; at closest point, dorsal inner margins of parameres separated by distance 0.5–1.0× greatest width of a paramere; dorsal plate of median lobe with neck 0.35–0.50× as broad as base; arms of dorsal plate of median lobe diverging, dorsally concave, nearly 0.1× length of dorsal plate of median lobe; each arm uniformly wide along basal 2/3, then narrowing to rounded to acute apex; notch between arms at base slightly wider than base of an arm; gonopore placed at base of dorsal plate of median lobe; ventral plate of median lobe weakly sclerotized, nearly membranous, triangular, irregular at apex, apex extending to second 1/3 of neck of dorsal plate; basal piece 0.3× length of a paramere. In lateral view, aedeagus oblique at base, with ventral outline of parameres 4.2× longer than greatest width near base; dorsal outline of aedeagus in lateral view straight nearly along basal 2/3.</p></tp:treatment-sec><tp:treatment-sec sec-type="distribution" id="SECID0EH4BM"><title>Distribution.</title><p>Argentina, Bolivia (new record), Brazil (Mato Grosso, Mato Grosso do Sul, São Paulo), Colombia (new record), Costa Rica (new record), Ecuador (new record), Guyana (new record), Panama (new record), Peru (new record), Trinidad and Tobago (new record), Venezuela (new record) (Fig. <xref ref-type="fig" rid="F22">22C</xref>). The only previously published locality that we have not examined specimens or images is the type locality in Argentina.</p></tp:treatment-sec><tp:treatment-sec sec-type="habitat" id="SECID0ER4BM"><title>Habitat.</title><p>Little is known about this species: most specimens were taken at light traps. One series of specimens was collected in floating macrophytes on the Paraguay River, others were collected in marshes.</p></tp:treatment-sec><tp:treatment-sec sec-type="remarks" id="SECID0EW4BM"><title>Remarks.</title><p>This species occurs from Costa Rica south to Argentina. Despite this vast range, it is rather uncommonly collected, with just a smattering of records known to us. Specimens from Colombia identified by <xref ref-type="bibr" rid="B24">Gonzalez-Rodriguez et al. (2017)</xref> as <italic><tp:taxon-name><tp:taxon-name-part taxon-name-part-type="genus" reg="Novochares">N.</tp:taxon-name-part><tp:taxon-name-part taxon-name-part-type="species" reg="atratus">atratus</tp:taxon-name-part></tp:taxon-name></italic> are in fact this species.</p><p>We examined the aedeagus of a paratype of the hitherto Costa Rican endemic <italic><tp:taxon-name><tp:taxon-name-part taxon-name-part-type="genus" reg="Novochares">N.</tp:taxon-name-part><tp:taxon-name-part taxon-name-part-type="species" reg="carmona">carmona</tp:taxon-name-part></tp:taxon-name></italic>, which we found to be an exact match to <italic><tp:taxon-name><tp:taxon-name-part taxon-name-part-type="genus" reg="Novochares">N.</tp:taxon-name-part><tp:taxon-name-part taxon-name-part-type="species" reg="chaquensis">chaquensis</tp:taxon-name-part></tp:taxon-name></italic> leading us to synonymize the two species.</p></tp:treatment-sec><tp:treatment-sec><!--Section generated to contain objects referenced in tp:taxon-treatment.--><fig id="F20" position="float" orientation="portrait"><object-id xmlns:xlink="http://www.w3.org/1999/xlink" content-type="doi" xlink:type="simple">10.3897/zookeys.1171.104142.figure20</object-id><object-id xmlns:xlink="http://www.w3.org/1999/xlink" content-type="arpha" xlink:type="simple">167106D1-BFC3-5032-BA82-0C8847F4512F</object-id><label>Figure 20.</label><caption><p>Aedeagi of the <italic><tp:taxon-name><tp:taxon-name-part taxon-name-part-type="genus" reg="Novochares">Novochares</tp:taxon-name-part><tp:taxon-name-part taxon-name-part-type="species" reg="sallaei">sallaei</tp:taxon-name-part></tp:taxon-name></italic> species group <bold>A–E</bold><italic><tp:taxon-name><tp:taxon-name-part taxon-name-part-type="genus" reg="Novochares">N.</tp:taxon-name-part><tp:taxon-name-part taxon-name-part-type="species" reg="chaquensis">chaquensis</tp:taxon-name-part></tp:taxon-name></italic><bold>F</bold><italic><tp:taxon-name><tp:taxon-name-part taxon-name-part-type="genus" reg="Novochares">N.</tp:taxon-name-part><tp:taxon-name-part taxon-name-part-type="species" reg="garciai">garciai</tp:taxon-name-part></tp:taxon-name></italic><bold>G–I</bold><italic><tp:taxon-name><tp:taxon-name-part taxon-name-part-type="genus" reg="Novochares">N.</tp:taxon-name-part><tp:taxon-name-part taxon-name-part-type="species" reg="dicranospathus">dicranospathus</tp:taxon-name-part></tp:taxon-name></italic><bold>J–L</bold><italic><tp:taxon-name><tp:taxon-name-part taxon-name-part-type="genus" reg="Novochares">N.</tp:taxon-name-part><tp:taxon-name-part taxon-name-part-type="species" reg="atratus">atratus</tp:taxon-name-part></tp:taxon-name></italic><bold>M–R</bold><italic><tp:taxon-name><tp:taxon-name-part taxon-name-part-type="genus" reg="Novochares">N.</tp:taxon-name-part><tp:taxon-name-part taxon-name-part-type="species" reg="sallaei">sallaei</tp:taxon-name-part></tp:taxon-name></italic><bold>A–C</bold> Argentina <bold>D</bold> Costa Rica <bold>E</bold> Trinidad <bold>M–P</bold> Guatemala <bold>Q, R</bold> Mexico <bold>A, D–G, J, M, Q</bold> dorsal view <bold>B, H, K, N, R</bold> ventral view <bold>C, I, L, O</bold> lateral view <bold>P</bold> oblique view.</p></caption><graphic xmlns:xlink="http://www.w3.org/1999/xlink" xlink:href="zookeys-1171-001_article-104142__-g020.jpg" position="float" orientation="portrait" xlink:type="simple" id="oo_881187.jpg"><uri content-type="original_file" xlink:type="simple">https://binary.pensoft.net/fig/881187</uri></graphic></fig><fig id="F22" position="float" orientation="portrait"><object-id xmlns:xlink="http://www.w3.org/1999/xlink" content-type="doi" xlink:type="simple">10.3897/zookeys.1171.104142.figure22</object-id><object-id xmlns:xlink="http://www.w3.org/1999/xlink" content-type="arpha" xlink:type="simple">F0A808A6-6491-57DA-9B67-8CDF291B3F22</object-id><label>Figure 22.</label><caption><p>Distribution of <italic><tp:taxon-name><tp:taxon-name-part taxon-name-part-type="genus" reg="Novochares">Novochares</tp:taxon-name-part><tp:taxon-name-part taxon-name-part-type="species" reg="sallaei">sallaei</tp:taxon-name-part></tp:taxon-name></italic> species group <bold>A</bold><italic><tp:taxon-name><tp:taxon-name-part taxon-name-part-type="genus" reg="Novochares">N.</tp:taxon-name-part><tp:taxon-name-part taxon-name-part-type="species" reg="cochlearis">cochlearis</tp:taxon-name-part></tp:taxon-name></italic> (red: circles, examined specimens; squares, literature/unconfirmed records), <italic><tp:taxon-name><tp:taxon-name-part taxon-name-part-type="genus" reg="Novochares">N.</tp:taxon-name-part><tp:taxon-name-part taxon-name-part-type="species" reg="dicranospathus">dicranospathus</tp:taxon-name-part></tp:taxon-name></italic> (yellow), <italic><tp:taxon-name><tp:taxon-name-part taxon-name-part-type="genus" reg="Novochares">N.</tp:taxon-name-part><tp:taxon-name-part taxon-name-part-type="species" reg="pastinum">pastinum</tp:taxon-name-part></tp:taxon-name></italic> (blue) <bold>B</bold><italic><tp:taxon-name><tp:taxon-name-part taxon-name-part-type="genus" reg="Novochares">N.</tp:taxon-name-part><tp:taxon-name-part taxon-name-part-type="species" reg="atratus">atratus</tp:taxon-name-part></tp:taxon-name></italic> (red: circles, examined specimens; squares, literature/unconfirmed records), <italic><tp:taxon-name><tp:taxon-name-part taxon-name-part-type="genus" reg="Novochares">N.</tp:taxon-name-part><tp:taxon-name-part taxon-name-part-type="species" reg="clavieri">clavieri</tp:taxon-name-part></tp:taxon-name></italic> (yellow), <italic><tp:taxon-name><tp:taxon-name-part taxon-name-part-type="genus" reg="Novochares">N.</tp:taxon-name-part><tp:taxon-name-part taxon-name-part-type="species" reg="bisinuatus">bisinuatus</tp:taxon-name-part></tp:taxon-name></italic> (blue), <italic><tp:taxon-name><tp:taxon-name-part taxon-name-part-type="genus" reg="Novochares">N.</tp:taxon-name-part><tp:taxon-name-part taxon-name-part-type="species" reg="garciai">garciai</tp:taxon-name-part></tp:taxon-name></italic> (green) <bold>C</bold><italic><tp:taxon-name><tp:taxon-name-part taxon-name-part-type="genus" reg="Novochares">N.</tp:taxon-name-part><tp:taxon-name-part taxon-name-part-type="species" reg="chaquensis">chaquensis</tp:taxon-name-part></tp:taxon-name></italic> (red: circles, examined specimens; squares, literature/unconfirmed records), <italic><tp:taxon-name><tp:taxon-name-part taxon-name-part-type="genus" reg="Novochares">N.</tp:taxon-name-part><tp:taxon-name-part taxon-name-part-type="species" reg="pichilingue">pichilingue</tp:taxon-name-part></tp:taxon-name></italic> (yellow) <bold>D</bold><italic><tp:taxon-name><tp:taxon-name-part taxon-name-part-type="genus" reg="Novochares">N.</tp:taxon-name-part><tp:taxon-name-part taxon-name-part-type="species" reg="fernandezae">fernandezae</tp:taxon-name-part></tp:taxon-name></italic> (red), <italic><tp:taxon-name><tp:taxon-name-part taxon-name-part-type="genus" reg="Novochares">N.</tp:taxon-name-part><tp:taxon-name-part taxon-name-part-type="species" reg="tridentis">tridentis</tp:taxon-name-part></tp:taxon-name></italic> (yellow), <italic><tp:taxon-name><tp:taxon-name-part taxon-name-part-type="genus" reg="Novochares">N.</tp:taxon-name-part><tp:taxon-name-part taxon-name-part-type="species" reg="quadrispinus">quadrispinus</tp:taxon-name-part></tp:taxon-name></italic> (blue), <italic><tp:taxon-name><tp:taxon-name-part taxon-name-part-type="genus" reg="Novochares">N.</tp:taxon-name-part><tp:taxon-name-part taxon-name-part-type="species" reg="unguis">unguis</tp:taxon-name-part></tp:taxon-name></italic> (green).</p></caption><graphic xmlns:xlink="http://www.w3.org/1999/xlink" xlink:href="zookeys-1171-001_article-104142__-g022.jpg" position="float" orientation="portrait" xlink:type="simple" id="oo_881189.jpg"><uri content-type="original_file" xlink:type="simple">https://binary.pensoft.net/fig/881189</uri></graphic></fig></tp:treatment-sec><ref-list><ref id="B18"><mixed-citation xmlns:xlink="http://www.w3.org/1999/xlink" xlink:type="simple"><person-group><name name-style="western"><surname>Fernández</surname><given-names>LA</given-names></name></person-group> (<year>1989</year>) <article-title>Notas sobre el género <italic><tp:taxon-name><tp:taxon-name-part taxon-name-part-type="genus">Helochares</tp:taxon-name-part></tp:taxon-name></italic>. II (<tp:taxon-name><tp:taxon-name-part taxon-name-part-type="order">Coleoptera</tp:taxon-name-part></tp:taxon-name>: <tp:taxon-name><tp:taxon-name-part taxon-name-part-type="family">Hydrophilidae</tp:taxon-name-part></tp:taxon-name>). Descripción de dos especies nuevas neotropicales. Clave para determinar las especies argentinas y de áreas vecinas.</article-title><source>Revista de la Sociedad Entomológica Argentina</source><volume>45</volume>: <fpage>145</fpage>–<lpage>151</lpage>. <ext-link xlink:href="https://www.biotaxa.org/RSEA/article/view/36600" ext-link-type="uri" xlink:type="simple">https://www.biotaxa.org/RSEA/article/view/36600</ext-link></mixed-citation></ref><ref id="B23"><mixed-citation xmlns:xlink="http://www.w3.org/1999/xlink" xlink:type="simple"><person-group><name name-style="western"><surname>Girón</surname><given-names>JC</given-names></name><name name-style="western"><surname>Short</surname><given-names>AEZ</given-names></name></person-group> (<year>2021</year>) <article-title>The <tp:taxon-name><tp:taxon-name-part taxon-name-part-type="subfamily">Acidocerinae</tp:taxon-name-part></tp:taxon-name> (<tp:taxon-name><tp:taxon-name-part taxon-name-part-type="order">Coleoptera</tp:taxon-name-part></tp:taxon-name>, <tp:taxon-name><tp:taxon-name-part taxon-name-part-type="family">Hydrophilidae</tp:taxon-name-part></tp:taxon-name>): Taxonomy, classification, and catalog of species.</article-title><source>ZooKeys</source><volume>1045</volume>: <fpage>1</fpage>–<lpage>236</lpage>. <ext-link xlink:href="10.3897/zookeys.1045.63810" ext-link-type="doi" xlink:type="simple">https://doi.org/10.3897/zookeys.1045.63810</ext-link></mixed-citation></ref><ref id="B24"><mixed-citation xmlns:xlink="http://www.w3.org/1999/xlink" xlink:type="simple"><person-group><name name-style="western"><surname>Gonzalez-Rodriguez</surname><given-names>LM</given-names></name><name name-style="western"><surname>García-Hernández</surname><given-names>AL</given-names></name><name name-style="western"><surname>Clarkson</surname><given-names>B</given-names></name></person-group> (<year>2017</year>) <article-title>First records of water scavenger beetle species (<tp:taxon-name><tp:taxon-name-part taxon-name-part-type="order">Coleoptera</tp:taxon-name-part></tp:taxon-name>, <tp:taxon-name><tp:taxon-name-part taxon-name-part-type="family">Hydrophilidae</tp:taxon-name-part></tp:taxon-name>) from Quindío Department, Colombia.</article-title><source>Check List</source><volume>13</volume>: <fpage>605</fpage>–<lpage>620</lpage>. <ext-link xlink:href="10.15560/13.5.605" ext-link-type="doi" xlink:type="simple">https://doi.org/10.15560/13.5.605</ext-link></mixed-citation></ref></ref-list></tp:taxon-treatment>
