# Supplementary material for: ﻿Revision of the Neotropical water scavenger beetle genus Novochares Girón & Short (Coleoptera, Hydrophilidae, Acidocerinae)
Source: Zookeys. 2023 Jul 20;1171:1–112. doi: 10.3897/zookeys.1171.104142 (PMC10846839; doi:10.3897/zookeys.1171.104142)
Supplement: XML Treatment for Novochares cochlearis [file zookeys.1171.104142-treatment25.xml]

<!DOCTYPE tp:taxon-treatment
  PUBLIC "-//TaxonX//DTD Taxonomic Treatment Publishing DTD v0 20100105//EN" "tax-treatment-NSO.dtd">
<tp:taxon-treatment xmlns:tp="http://www.plazi.org/taxpub"><tp:treatment-meta><kwd-group><label>Taxon classification</label><kwd>
                <named-content content-type="kingdom">Animalia</named-content>
              </kwd><kwd>
                <named-content content-type="order">Coleoptera</named-content>
              </kwd><kwd>
                <named-content content-type="family">Hydrophilidae</named-content>
              </kwd></kwd-group><mixed-citation publication-type="journal"><person-group><name><surname>Short</surname><given-names>Andrew Edward Z.</given-names></name><name><surname>Girón</surname><given-names>Jennifer C.</given-names></name></person-group><article-title>﻿Revision of the Neotropical water scavenger beetle genus <italic><tp:taxon-name><tp:taxon-name-part taxon-name-part-type="genus" reg="Novochares">Novochares</tp:taxon-name-part></tp:taxon-name></italic> Girón &amp; Short (<tp:taxon-name><tp:taxon-name-part taxon-name-part-type="order">Coleoptera</tp:taxon-name-part></tp:taxon-name>, <tp:taxon-name><tp:taxon-name-part taxon-name-part-type="family">Hydrophilidae</tp:taxon-name-part></tp:taxon-name>, <tp:taxon-name><tp:taxon-name-part taxon-name-part-type="subfamily">Acidocerinae</tp:taxon-name-part></tp:taxon-name>)</article-title><source>Zookeys</source><day>20</day><month>07</month><year>2023</year><volume>1171</volume><fpage>1</fpage><lpage>112</lpage><pub-id pub-id-type="doi">10.3897/zookeys.1171.104142</pub-id></mixed-citation></tp:treatment-meta><tp:nomenclature><label>﻿</label><tp:taxon-name>
              <object-id xmlns:xlink="http://www.w3.org/1999/xlink" content-type="arpha" xlink:type="simple">F7E19A97-E332-53B9-B682-8253B0C2D4D1</object-id>
              <tp:taxon-name-part taxon-name-part-type="genus" reg="Novochares">Novochares</tp:taxon-name-part>
              <tp:taxon-name-part taxon-name-part-type="species" reg="cochlearis">cochlearis</tp:taxon-name-part>
            </tp:taxon-name><tp:taxon-authority>(Fernández, 1982)</tp:taxon-authority><xref ref-type="fig" rid="F6">Figs 6B</xref><xref ref-type="fig" rid="F17">, 17C</xref><xref ref-type="fig" rid="F18">, 18M–P</xref><xref ref-type="fig" rid="F22">, 22A</xref><tp:nomenclature-citation-list><tp:nomenclature-citation><tp:taxon-name>
                  <tp:taxon-name-part taxon-name-part-type="genus" reg="Helochares">Helochares</tp:taxon-name-part>
                  <tp:taxon-name-part taxon-name-part-type="sensu">(s. str.)</tp:taxon-name-part>
                  <tp:taxon-name-part taxon-name-part-type="species" reg="cochlearis">cochlearis</tp:taxon-name-part>
                </tp:taxon-name><comment>Fernández, 1982b: 89; <xref ref-type="bibr" rid="B18">Fernández 1989</xref>: 148 [in key].</comment></tp:nomenclature-citation><tp:nomenclature-citation><tp:taxon-name>
                  <tp:taxon-name-part taxon-name-part-type="genus" reg="Novochares">Novochares</tp:taxon-name-part>
                  <tp:taxon-name-part taxon-name-part-type="species" reg="cochlearis">cochlearis</tp:taxon-name-part>
                </tp:taxon-name><comment>(Fernández, 1982); <xref ref-type="bibr" rid="B23">Girón and Short 2021</xref>: 204.</comment></tp:nomenclature-citation></tp:nomenclature-citation-list></tp:nomenclature><tp:treatment-sec sec-type="type material" id="SECID0EEJCM"><title>Type material.</title><p><bold><italic>Holotype</italic></bold> male from Argentina (Corrientes, Santo Tomé) deposited in <abbrev xmlns:xlink="http://www.w3.org/1999/xlink" xlink:title="Museo Argentino de Ciencias Naturales" id="ABBRID0EPJCM" xlink:type="simple">MACN</abbrev> (not seen).</p></tp:treatment-sec><tp:treatment-sec sec-type="material" id="SECID0ETJCM"><title>Material examined</title><p><bold>(83 exs.). Bolivia: Beni Department</bold>, Cercado Province, 9.5 km N. of Trinidad, 17.vi.1999, leg. K.B. Miller (1, <abbrev xmlns:xlink="http://www.w3.org/1999/xlink" xlink:title="Snow Entomological Collection, University of Kansas" id="ABBRID0E2JCM" xlink:type="simple">SEMC</abbrev>). <bold>Brazil: Amapá</bold>: Oiaqpoque (ca. 5.5 km NE), balneario, 18.vii.2018; leg. Short; seepage area, BR18-0718-01B (DNA Voucher SLE1922). <bold>Bahia</bold>: Roda Velha, ca. 25 km S on BR-20, <named-content xmlns:xlink="http://www.w3.org/1999/xlink" content-type="dwc:verbatimCoordinates" xlink:type="simple"><named-content content-type="geo-json" specific-use="{&#34;type&#34;:&#34;Point&#34;,&#34;coordinates&#34;:[-45.990910,-12.978210]}" id="NCID0EGKCM" xlink:type="simple">-12.97821, -45.99091</named-content></named-content>, 805 m, 22.ii.2018, leg. Benetti &amp; Team, marginal marsh of river, BR18-0222-03A (16, <abbrev xmlns:xlink="http://www.w3.org/1999/xlink" xlink:title="Snow Entomological Collection, University of Kansas" id="ABBRID0ELKCM" xlink:type="simple">SEMC</abbrev>, <abbrev xmlns:xlink="http://www.w3.org/1999/xlink" xlink:title="Instituto Nacional de Pesquisas da Amazônia" id="ABBRID0EPKCM" xlink:type="simple">INPA</abbrev>, including DNA Voucher SLE1628). <bold>Mato Grosso</bold>: Jacare, Zingu National Park, xi.1965, M. Alvarenga, at light (1, <abbrev xmlns:xlink="http://www.w3.org/1999/xlink" xlink:title="U.S. National Museum of Natural History, Smithsonian Institution" id="ABBRID0EVKCM" xlink:type="simple">USNM</abbrev>); Luizlândia do Oeste, 18 km W on BR-40, <named-content xmlns:xlink="http://www.w3.org/1999/xlink" content-type="dwc:verbatimCoordinates" xlink:type="simple"><named-content content-type="geo-json" specific-use="{&#34;type&#34;:&#34;Point&#34;,&#34;coordinates&#34;:[-45.784030,-17.990860]}" id="NCID0E3KCM" xlink:type="simple">-17.99086, -45.78403</named-content></named-content>, 768 m, 3.iii.2018, leg. Benetti &amp; team, marsh area in valley next to stream, BR18-0303-01A (DNA Voucher SLE2080). <bold>Roraima</bold>: BR-401, ca. 6 km SW of Bonfim, <named-content xmlns:xlink="http://www.w3.org/1999/xlink" content-type="dwc:verbatimCoordinates" xlink:type="simple"><named-content content-type="geo-json" specific-use="{&#34;type&#34;:&#34;Point&#34;,&#34;coordinates&#34;:[-59.889350,3.360250]}" id="NCID0EGLCM" xlink:type="simple">3°21.615'N, 59°53.361'W</named-content></named-content>, 100 m, 12.i.2018, leg. Short, Benetti &amp; Santana, large marsh with abundant vegetation, BR18-0112-02A (3, <abbrev xmlns:xlink="http://www.w3.org/1999/xlink" xlink:title="Snow Entomological Collection, University of Kansas" id="ABBRID0ELLCM" xlink:type="simple">SEMC</abbrev>); Caracaraí, ca. 30 km SE, on BR-174, <named-content xmlns:xlink="http://www.w3.org/1999/xlink" content-type="dwc:verbatimCoordinates" xlink:type="simple"><named-content content-type="geo-json" specific-use="{&#34;type&#34;:&#34;Point&#34;,&#34;coordinates&#34;:[-61.001967,1.584850]}" id="NCID0ESLCM" xlink:type="simple">1°35.091'N, 61°00.118'W</named-content></named-content>, 80 m, 16.i.2018, leg. Short, Benetti, &amp; Santana, marsh, BR18-0116-05A (1, <abbrev xmlns:xlink="http://www.w3.org/1999/xlink" xlink:title="Snow Entomological Collection, University of Kansas" id="ABBRID0EXLCM" xlink:type="simple">SEMC</abbrev>). <bold>São Paulo</bold>: Piracicaba, 12.xii.1965, leg. C.A Triplehorn (3, UNSM), same data except 6.x.1965, blacklight trap (1, <abbrev xmlns:xlink="http://www.w3.org/1999/xlink" xlink:title="U.S. National Museum of Natural History, Smithsonian Institution" id="ABBRID0E4LCM" xlink:type="simple">USNM</abbrev>); same data except 15.i.1966 (1, <abbrev xmlns:xlink="http://www.w3.org/1999/xlink" xlink:title="U.S. National Museum of Natural History, Smithsonian Institution" id="ABBRID0EBMCM" xlink:type="simple">USNM</abbrev>). <bold>French Guiana</bold>: St. Laurent du Maroni, Sentier des Malgaches, <named-content xmlns:xlink="http://www.w3.org/1999/xlink" content-type="dwc:verbatimCoordinates" xlink:type="simple"><named-content content-type="geo-json" specific-use="{&#34;type&#34;:&#34;Point&#34;,&#34;coordinates&#34;:[-54.002380,5.486270]}" id="NCID0EKMCM" xlink:type="simple">5.48627, -54.00238</named-content></named-content>, 14 m, 4.iii.2020, leg. Short &amp; Neff, pond in secondary forest, FG20-0304-01A (6, <abbrev xmlns:xlink="http://www.w3.org/1999/xlink" xlink:title="Collection of Simon Clavier, Kourou" id="ABBRID0EPMCM" xlink:type="simple">SCC</abbrev>, <abbrev xmlns:xlink="http://www.w3.org/1999/xlink" xlink:title="Snow Entomological Collection, University of Kansas" id="ABBRID0ETMCM" xlink:type="simple">SEMC</abbrev>); “Guyane”, Mission Balachowsky-Gruner, Foret d’Acarouany, 19.x.1969 (1, <abbrev xmlns:xlink="http://www.w3.org/1999/xlink" xlink:title="U.S. National Museum of Natural History, Smithsonian Institution" id="ABBRID0EXMCM" xlink:type="simple">USNM</abbrev>) [note: this male specimen was labeled by P. Spangler as being compared with the type of “<italic><tp:taxon-name><tp:taxon-name-part taxon-name-part-type="genus" reg="Helochares">Helochares</tp:taxon-name-part><tp:taxon-name-part taxon-name-part-type="species" reg="guianus">guianus</tp:taxon-name-part></tp:taxon-name></italic> BB”. <bold>Guyana</bold>: “Hope LT.”, 16–20.vii.1962, leg. J. Maldonado C. (2, <abbrev xmlns:xlink="http://www.w3.org/1999/xlink" xlink:title="U.S. National Museum of Natural History, Smithsonian Institution" id="ABBRID0EINCM" xlink:type="simple">USNM</abbrev>); “Essequibo R.”, Moraballi Creek, 19.x.1929, Oxford University Expedition, “clearing” (1, <abbrev xmlns:xlink="http://www.w3.org/1999/xlink" xlink:title="U.S. National Museum of Natural History, Smithsonian Institution" id="ABBRID0EMNCM" xlink:type="simple">USNM</abbrev>). <bold>Paraguay</bold>: 3.9 km South Villarrica, 2.xii.1973, leg. O. Flint Jr. (8, <abbrev xmlns:xlink="http://www.w3.org/1999/xlink" xlink:title="U.S. National Museum of Natural History, Smithsonian Institution" id="ABBRID0ESNCM" xlink:type="simple">USNM</abbrev>); Paraguarí Department, Arroyo Caanabe, 12.iv.1980, leg. P.J. Spangler. <bold>Suriname: Pará</bold>: Along Martin Luther King Highway, SR12-0723-02A (1, <abbrev xmlns:xlink="http://www.w3.org/1999/xlink" xlink:title="Snow Entomological Collection, University of Kansas" id="ABBRID0EYNCM" xlink:type="simple">SEMC</abbrev>); SR12-0306-01A (4, <abbrev xmlns:xlink="http://www.w3.org/1999/xlink" xlink:title="Snow Entomological Collection, University of Kansas" id="ABBRID0E3NCM" xlink:type="simple">SEMC</abbrev>; <abbrev xmlns:xlink="http://www.w3.org/1999/xlink" xlink:title="Invertebrate Zoology Collection, Natural Science Research Laboratory, Museum of Texas Tech University" id="ABBRID0EAOCM" xlink:type="simple">TTU-Z</abbrev>). <bold>Trinidad And Tobago</bold>: Trinidad, Piarco, 15–16.vii.1969, leg. P. &amp; P. Spangler (3, <abbrev xmlns:xlink="http://www.w3.org/1999/xlink" xlink:title="U.S. National Museum of Natural History, Smithsonian Institution" id="ABBRID0EGOCM" xlink:type="simple">USNM</abbrev>). <bold>Venezuela: Apure</bold>: road between San Fernando and Rio Capanaparo, 0.5 km <tp:taxon-name><tp:taxon-name-part taxon-name-part-type="genus" reg="Novochares">N.</tp:taxon-name-part></tp:taxon-name> Rio Claro, <named-content xmlns:xlink="http://www.w3.org/1999/xlink" content-type="dwc:verbatimCoordinates" xlink:type="simple"><named-content content-type="geo-json" specific-use="{&#34;type&#34;:&#34;Point&#34;,&#34;coordinates&#34;:[-67.644833,7.169367]}" id="NCID0EVOCM" xlink:type="simple">7°10.162'N, 67°38.69'W</named-content></named-content>, 50 m, 4.i.2006, leg. Short &amp; Torres, roadside ditch/swale, AS-06-009 (3, <abbrev xmlns:xlink="http://www.w3.org/1999/xlink" xlink:title="Snow Entomological Collection, University of Kansas" id="ABBRID0E1OCM" xlink:type="simple">SEMC</abbrev>, <abbrev xmlns:xlink="http://www.w3.org/1999/xlink" xlink:title="Invertebrate Zoology Collection, Natural Science Research Laboratory, Museum of Texas Tech University" id="ABBRID0E5OCM" xlink:type="simple">TTU-Z</abbrev>); ca. 6 km S. Rio Cinaruco, Road between Rio Orinoco &amp; Rio Cinaruco, 8.i.2006, morichal and marsh along road, leg. Short, AS-06-019 (2, <abbrev xmlns:xlink="http://www.w3.org/1999/xlink" xlink:title="Snow Entomological Collection, University of Kansas" id="ABBRID0ECPCM" xlink:type="simple">SEMC</abbrev>). <bold>Barinas</bold>: Ciudad Bolivia, approx. 13 km SE, large Hacienda, <named-content xmlns:xlink="http://www.w3.org/1999/xlink" content-type="dwc:verbatimCoordinates" xlink:type="simple"><named-content content-type="geo-json" specific-use="{&#34;type&#34;:&#34;Point&#34;,&#34;coordinates&#34;:[-70.470633,8.323233]}" id="NCID0ELPCM" xlink:type="simple">8°19.394'N, 70°28.238'W</named-content></named-content>, 173 m, 21.i.2012, leg. Short, Arias, &amp; Gustafson, marsh, VZ12-0125-02A (1, <abbrev xmlns:xlink="http://www.w3.org/1999/xlink" xlink:title="Snow Entomological Collection, University of Kansas" id="ABBRID0EQPCM" xlink:type="simple">SEMC</abbrev>). <bold>Bolívar</bold>: Los Pijiguaos, outcrop/ morichal, <named-content xmlns:xlink="http://www.w3.org/1999/xlink" content-type="dwc:verbatimCoordinates" xlink:type="simple"><named-content content-type="geo-json" specific-use="{&#34;type&#34;:&#34;Point&#34;,&#34;coordinates&#34;:[-66.820633,6.593617]}" id="NCID0EZPCM" xlink:type="simple">6°35.617'N, 66°49.238'W</named-content></named-content>, 60–80 m, 12.i.2009, leg. Short, Camacho, García, Joly, &amp; Miller, algae on rocky margin of morichal, VZ09-0112-01B (1, <abbrev xmlns:xlink="http://www.w3.org/1999/xlink" xlink:title="Snow Entomological Collection, University of Kansas" id="ABBRID0E5PCM" xlink:type="simple">SEMC</abbrev>). <bold>Guárico</bold>: San Nicolasito Field Station, <named-content xmlns:xlink="http://www.w3.org/1999/xlink" content-type="dwc:verbatimCoordinates" xlink:type="simple"><named-content content-type="geo-json" specific-use="{&#34;type&#34;:&#34;Point&#34;,&#34;coordinates&#34;:[-66.407650,8.138267]}" id="NCID0EHQCM" xlink:type="simple">8°8.296'N, 66°24.459'W</named-content></named-content>, 10.i.2009, leg. Short &amp; Miller, VZ09-0110-02X (16, <abbrev xmlns:xlink="http://www.w3.org/1999/xlink" xlink:title="Snow Entomological Collection, University of Kansas" id="ABBRID0EMQCM" xlink:type="simple">SEMC</abbrev>, including DNA voucher SLE1196); Las Mercedes, approx. 65 km S, <named-content xmlns:xlink="http://www.w3.org/1999/xlink" content-type="dwc:verbatimCoordinates" xlink:type="simple"><named-content content-type="geo-json" specific-use="{&#34;type&#34;:&#34;Point&#34;,&#34;coordinates&#34;:[-66.376700,8.528417]}" id="NCID0ETQCM" xlink:type="simple">8°31.705'N, 66°22.602'W</named-content></named-content>, 145 m, 9.i.2009, leg. Short, García, Camacho, &amp; Miller, large vegetated lagoon, VZ09-0109-01X (5, <abbrev xmlns:xlink="http://www.w3.org/1999/xlink" xlink:title="Snow Entomological Collection, University of Kansas" id="ABBRID0EYQCM" xlink:type="simple">SEMC</abbrev>). <bold>Monagas</bold>: S of Maturin, morichal at road crossing, <named-content xmlns:xlink="http://www.w3.org/1999/xlink" content-type="dwc:verbatimCoordinates" xlink:type="simple"><named-content content-type="geo-json" specific-use="{&#34;type&#34;:&#34;Point&#34;,&#34;coordinates&#34;:[-62.937433,9.273300]}" id="NCID0EBRCM" xlink:type="simple">9°16.398'N, 62°56.246'W</named-content></named-content>, 22 m, 2.ii.2010, leg. Short, García, &amp; Joly, morichal margin, VZ10-0202-02A (6, <abbrev xmlns:xlink="http://www.w3.org/1999/xlink" xlink:title="Museo del Instituto de Zoología Agrícola" id="ABBRID0EGRCM" xlink:type="simple">MIZA</abbrev>, <abbrev xmlns:xlink="http://www.w3.org/1999/xlink" xlink:title="Snow Entomological Collection, University of Kansas" id="ABBRID0EKRCM" xlink:type="simple">SEMC</abbrev>, including DNA voucher SLE1175). <bold>Zulia</bold>: between Machiques and Tukuko, <named-content xmlns:xlink="http://www.w3.org/1999/xlink" content-type="dwc:verbatimCoordinates" xlink:type="simple"><named-content content-type="geo-json" specific-use="{&#34;type&#34;:&#34;Point&#34;,&#34;coordinates&#34;:[-72.721417,9.864717]}" id="NCID0ETRCM" xlink:type="simple">9°51.883'N, 72°43.285'W</named-content></named-content>, 96 m, 29.i.2009, leg. Short, Camacho, &amp; García, roadside marsh, VZ09-0129-03X (1, <abbrev xmlns:xlink="http://www.w3.org/1999/xlink" xlink:title="Snow Entomological Collection, University of Kansas" id="ABBRID0EYRCM" xlink:type="simple">SEMC</abbrev>); El Tucuco, 420 m, 12–27.v.1971, leg. C.J. Rosales, J. Salcedo, A. Ramirez (2, <abbrev xmlns:xlink="http://www.w3.org/1999/xlink" xlink:title="Museo del Instituto de Zoología Agrícola" id="ABBRID0E3RCM" xlink:type="simple">MIZA</abbrev>).</p></tp:treatment-sec><tp:treatment-sec sec-type="Differential diagnosis" id="SECID0EASCM"><title>Differential diagnosis.</title><p>The form of the aedeagus of this species is extremely distinctive, with both the broadly triangular and undulating parameres and the spoon-shaped dorsal plate of the median lobe (Fig. <xref ref-type="fig" rid="F18">18M–P</xref>). There is no other species that even closely resembles this aedeagal form.</p></tp:treatment-sec><tp:treatment-sec sec-type="description" id="SECID0EKSCM"><title>Description.</title><p>Body length 5.0–6.5 mm. <bold><italic>Coloration</italic></bold>: Dorsal surfaces brown to dark brown, with slightly paler (brown to orange) margins of clypeus, pronotum, and elytra. <bold><italic>Head</italic></bold>: Maxillary palps 1.4–1.6× width of head, uniformly orange to brown in color (Fig. <xref ref-type="fig" rid="F17">17C</xref>). <bold><italic>Thorax</italic></bold>: Ground punctation on pronotum and elytra relatively dense and very shallowly impressed. Elytra without rows of serial punctures, each with very faint rows (one dorsal and two or three lateral) of scarce and weakly marked systematic punctures. Prosternum flat to medially very weakly convex. Posterior elevation of mesoventrite weakly, broadly, and roundly elevated, with low medial longitudinal ridge extending anteriorly. <bold><italic>Abdomen</italic></bold>: Apical emargination of fifth ventrite relatively deep and broad, U-shaped. <bold><italic>Aedeagus</italic></bold>: (Fig. <xref ref-type="fig" rid="F18">18M–P</xref>) Overall shape somewhat rhomboid, 1.7× longer than greatest width, with outer lateral margins of parameres irregularly convex; apical region of each paramere with outer margin smooth, not pointed; at closest point, dorsal inner margins of parameres separated by distance 0.7× greatest width of a paramere; dorsal plate of median lobe with narrowest point of neck near base of plate, 0.15× as broad as base, gradually widening towards apical region; apical region of dorsal plate of median lobe dorsally concave, variable in length and shape, from oval to rhomboidal; gonopore placed at base of dorsal plate of median lobe; ventral plate of median lobe weakly sclerotized, not visible; basal piece strongly reduced. In lateral view, aedeagus strongly oblique at base, with ventral outline of parameres 3.4× longer than greatest width near base; dorsal outline of aedeagus in lateral view somewhat concave along basal 1/2.</p></tp:treatment-sec><tp:treatment-sec sec-type="distribution" id="SECID0EHTCM"><title>Distribution.</title><p>Argentina, Bolivia (new record), Brazil (new record; Amapá, Bahia, Minas Gerais, Roraima, São Paulo), French Guiana (new record), Guyana (new record), Paraguay, Suriname (new record), Trinidad and Tobago (new record), Venezuela (new record) (Fig. <xref ref-type="fig" rid="F22">22A</xref>).</p></tp:treatment-sec><tp:treatment-sec sec-type="habitat" id="SECID0ERTCM"><title>Habitat.</title><p>This species has generally been collected in lentic habitats such as marshes, pond margins, and roadside ditches.</p></tp:treatment-sec><tp:treatment-sec sec-type="remarks" id="SECID0EWTCM"><title>Remarks.</title><p>This species has a very distinct aedeagus, with the flattened and ear-like shape of the median lobe unlike any others we have seen. The species is widely distributed in South America, and there is some variation in the precise shape of the dorsal plate of the median lobe, ranging from more circular (Fig. <xref ref-type="fig" rid="F18">18M</xref>) to more elongate (Fig. <xref ref-type="fig" rid="F18">18P</xref>) as well as the width and sinuosity of the outer margins of the parameres. There is also a higher (but not extreme) level of genetic divergence in COI between the northern and southern populations we sampled (maximum intraspecific difference of 5.1%; Fig. <xref ref-type="fig" rid="F1">1</xref>). It is possible that further detailed study of this species will reveal it to be a species complex.</p><p>The apical region of the dorsal plate of the median lobe in Fig. <xref ref-type="fig" rid="F18">18O</xref> is broken along the midline, which does not represent intraspecific variation.</p><p>There is a dissected male specimen from Guyana of this species in the <abbrev xmlns:xlink="http://www.w3.org/1999/xlink" xlink:title="U.S. National Museum of Natural History, Smithsonian Institution" id="ABBRID0EQUCM" xlink:type="simple">USNM</abbrev> that is labeled “<tp:taxon-name><tp:taxon-name-part taxon-name-part-type="genus" reg="Helochares">Helochares</tp:taxon-name-part><tp:taxon-name-part taxon-name-part-type="species" reg="guianus">guianus</tp:taxon-name-part></tp:taxon-name> JBB” [J. Balfour-Browne]. There is no record of this name ever having been published in the literature.</p></tp:treatment-sec><tp:treatment-sec><!--Section generated to contain objects referenced in tp:taxon-treatment.--><fig id="F6" position="float" orientation="portrait"><object-id xmlns:xlink="http://www.w3.org/1999/xlink" content-type="doi" xlink:type="simple">10.3897/zookeys.1171.104142.figure6</object-id><object-id xmlns:xlink="http://www.w3.org/1999/xlink" content-type="arpha" xlink:type="simple">C23A66D0-B7E5-5616-81EB-B3D731068C21</object-id><label>Figure 6.</label><caption><p>Morphological features of <italic><tp:taxon-name><tp:taxon-name-part taxon-name-part-type="genus" reg="Novochares">Novochares</tp:taxon-name-part></tp:taxon-name></italic> spp. <bold>A, B</bold> mesoventrite <bold>C, D</bold> dorsal view of the head <bold>A</bold><italic><tp:taxon-name><tp:taxon-name-part taxon-name-part-type="genus" reg="Novochares">N.</tp:taxon-name-part><tp:taxon-name-part taxon-name-part-type="species" reg="tectiformis">tectiformis</tp:taxon-name-part></tp:taxon-name></italic><bold>B</bold><italic><tp:taxon-name><tp:taxon-name-part taxon-name-part-type="genus" reg="Novochares">N.</tp:taxon-name-part><tp:taxon-name-part taxon-name-part-type="species" reg="cochlearis">cochlearis</tp:taxon-name-part></tp:taxon-name></italic><bold>C</bold><italic><tp:taxon-name><tp:taxon-name-part taxon-name-part-type="genus" reg="Aulonochares">Aulonochares</tp:taxon-name-part><tp:taxon-name-part taxon-name-part-type="species" reg="ligulatus">ligulatus</tp:taxon-name-part></tp:taxon-name></italic><bold>D</bold><italic><tp:taxon-name><tp:taxon-name-part taxon-name-part-type="genus" reg="Novochares">N.</tp:taxon-name-part><tp:taxon-name-part taxon-name-part-type="species" reg="pertusus">pertusus</tp:taxon-name-part></tp:taxon-name></italic>.</p></caption><graphic xmlns:xlink="http://www.w3.org/1999/xlink" xlink:href="zookeys-1171-001_article-104142__-g006.jpg" position="float" orientation="portrait" xlink:type="simple" id="oo_881173.jpg"><uri content-type="original_file" xlink:type="simple">https://binary.pensoft.net/fig/881173</uri></graphic></fig><fig id="F17" position="float" orientation="portrait"><object-id xmlns:xlink="http://www.w3.org/1999/xlink" content-type="doi" xlink:type="simple">10.3897/zookeys.1171.104142.figure17</object-id><object-id xmlns:xlink="http://www.w3.org/1999/xlink" content-type="arpha" xlink:type="simple">09C88498-01E5-5C3B-BB72-678CA4301A77</object-id><label>Figure 17.</label><caption><p>Dorsal habitus of <italic><tp:taxon-name><tp:taxon-name-part taxon-name-part-type="genus" reg="Novochares">Novochares</tp:taxon-name-part></tp:taxon-name></italic> spp. <bold>A</bold><italic><tp:taxon-name><tp:taxon-name-part taxon-name-part-type="genus" reg="Novochares">N.</tp:taxon-name-part><tp:taxon-name-part taxon-name-part-type="species" reg="guadelupensis">guadelupensis</tp:taxon-name-part></tp:taxon-name></italic><bold>B</bold><italic><tp:taxon-name><tp:taxon-name-part taxon-name-part-type="genus" reg="Novochares">N.</tp:taxon-name-part><tp:taxon-name-part taxon-name-part-type="species" reg="pichilingue">pichilingue</tp:taxon-name-part></tp:taxon-name></italic><bold>C</bold><italic><tp:taxon-name><tp:taxon-name-part taxon-name-part-type="genus" reg="Novochares">N.</tp:taxon-name-part><tp:taxon-name-part taxon-name-part-type="species" reg="cochlearis">cochlearis</tp:taxon-name-part></tp:taxon-name></italic><bold>D</bold><italic><tp:taxon-name><tp:taxon-name-part taxon-name-part-type="genus" reg="Novochares">N.</tp:taxon-name-part><tp:taxon-name-part taxon-name-part-type="species" reg="quadrispinus">quadrispinus</tp:taxon-name-part></tp:taxon-name></italic>.</p></caption><graphic xmlns:xlink="http://www.w3.org/1999/xlink" xlink:href="zookeys-1171-001_article-104142__-g017.jpg" position="float" orientation="portrait" xlink:type="simple" id="oo_881184.jpg"><uri content-type="original_file" xlink:type="simple">https://binary.pensoft.net/fig/881184</uri></graphic></fig><fig id="F18" position="float" orientation="portrait"><object-id xmlns:xlink="http://www.w3.org/1999/xlink" content-type="doi" xlink:type="simple">10.3897/zookeys.1171.104142.figure18</object-id><object-id xmlns:xlink="http://www.w3.org/1999/xlink" content-type="arpha" xlink:type="simple">756ACB95-36C7-50CC-A3D3-587715363176</object-id><label>Figure 18.</label><caption><p>Aedeagi of the <italic><tp:taxon-name><tp:taxon-name-part taxon-name-part-type="genus" reg="Novochares">Novochares</tp:taxon-name-part><tp:taxon-name-part taxon-name-part-type="species" reg="sallaei">sallaei</tp:taxon-name-part></tp:taxon-name></italic> species group <bold>A, B</bold><italic><tp:taxon-name><tp:taxon-name-part taxon-name-part-type="genus" reg="Novochares">N.</tp:taxon-name-part><tp:taxon-name-part taxon-name-part-type="species" reg="bisinuatus">bisinuatus</tp:taxon-name-part></tp:taxon-name></italic><bold>C–E</bold><italic><tp:taxon-name><tp:taxon-name-part taxon-name-part-type="genus" reg="Novochares">N.</tp:taxon-name-part><tp:taxon-name-part taxon-name-part-type="species" reg="yanomami">yanomami</tp:taxon-name-part></tp:taxon-name></italic><bold>F–I</bold><italic><tp:taxon-name><tp:taxon-name-part taxon-name-part-type="genus" reg="Novochares">N.</tp:taxon-name-part><tp:taxon-name-part taxon-name-part-type="species" reg="fernandezae">fernandezae</tp:taxon-name-part></tp:taxon-name></italic><bold>J, K</bold><italic><tp:taxon-name><tp:taxon-name-part taxon-name-part-type="genus" reg="Novochares">N.</tp:taxon-name-part><tp:taxon-name-part taxon-name-part-type="species" reg="unguis">unguis</tp:taxon-name-part></tp:taxon-name></italic><bold>L</bold><italic><tp:taxon-name><tp:taxon-name-part taxon-name-part-type="genus" reg="Novochares">N.</tp:taxon-name-part><tp:taxon-name-part taxon-name-part-type="species" reg="clavieri">clavieri</tp:taxon-name-part></tp:taxon-name></italic><bold>M–P</bold><italic><tp:taxon-name><tp:taxon-name-part taxon-name-part-type="genus" reg="Novochares">N.</tp:taxon-name-part><tp:taxon-name-part taxon-name-part-type="species" reg="cochlearis">cochlearis</tp:taxon-name-part></tp:taxon-name></italic><bold>A, C, F, J, L, M, O, P</bold> dorsal view <bold>B, H, N</bold> lateral view <bold>D, G</bold> ventral view <bold>E, I, K</bold> oblique view <bold>M, N</bold> Brazil <bold>O</bold> Venezuela <bold>P</bold> Suriname.</p></caption><graphic xmlns:xlink="http://www.w3.org/1999/xlink" xlink:href="zookeys-1171-001_article-104142__-g018.jpg" position="float" orientation="portrait" xlink:type="simple" id="oo_881185.jpg"><uri content-type="original_file" xlink:type="simple">https://binary.pensoft.net/fig/881185</uri></graphic></fig><fig id="F22" position="float" orientation="portrait"><object-id xmlns:xlink="http://www.w3.org/1999/xlink" content-type="doi" xlink:type="simple">10.3897/zookeys.1171.104142.figure22</object-id><object-id xmlns:xlink="http://www.w3.org/1999/xlink" content-type="arpha" xlink:type="simple">F0A808A6-6491-57DA-9B67-8CDF291B3F22</object-id><label>Figure 22.</label><caption><p>Distribution of <italic><tp:taxon-name><tp:taxon-name-part taxon-name-part-type="genus" reg="Novochares">Novochares</tp:taxon-name-part><tp:taxon-name-part taxon-name-part-type="species" reg="sallaei">sallaei</tp:taxon-name-part></tp:taxon-name></italic> species group <bold>A</bold><italic><tp:taxon-name><tp:taxon-name-part taxon-name-part-type="genus" reg="Novochares">N.</tp:taxon-name-part><tp:taxon-name-part taxon-name-part-type="species" reg="cochlearis">cochlearis</tp:taxon-name-part></tp:taxon-name></italic> (red: circles, examined specimens; squares, literature/unconfirmed records), <italic><tp:taxon-name><tp:taxon-name-part taxon-name-part-type="genus" reg="Novochares">N.</tp:taxon-name-part><tp:taxon-name-part taxon-name-part-type="species" reg="dicranospathus">dicranospathus</tp:taxon-name-part></tp:taxon-name></italic> (yellow), <italic><tp:taxon-name><tp:taxon-name-part taxon-name-part-type="genus" reg="Novochares">N.</tp:taxon-name-part><tp:taxon-name-part taxon-name-part-type="species" reg="pastinum">pastinum</tp:taxon-name-part></tp:taxon-name></italic> (blue) <bold>B</bold><italic><tp:taxon-name><tp:taxon-name-part taxon-name-part-type="genus" reg="Novochares">N.</tp:taxon-name-part><tp:taxon-name-part taxon-name-part-type="species" reg="atratus">atratus</tp:taxon-name-part></tp:taxon-name></italic> (red: circles, examined specimens; squares, literature/unconfirmed records), <italic><tp:taxon-name><tp:taxon-name-part taxon-name-part-type="genus" reg="Novochares">N.</tp:taxon-name-part><tp:taxon-name-part taxon-name-part-type="species" reg="clavieri">clavieri</tp:taxon-name-part></tp:taxon-name></italic> (yellow), <italic><tp:taxon-name><tp:taxon-name-part taxon-name-part-type="genus" reg="Novochares">N.</tp:taxon-name-part><tp:taxon-name-part taxon-name-part-type="species" reg="bisinuatus">bisinuatus</tp:taxon-name-part></tp:taxon-name></italic> (blue), <italic><tp:taxon-name><tp:taxon-name-part taxon-name-part-type="genus" reg="Novochares">N.</tp:taxon-name-part><tp:taxon-name-part taxon-name-part-type="species" reg="garciai">garciai</tp:taxon-name-part></tp:taxon-name></italic> (green) <bold>C</bold><italic><tp:taxon-name><tp:taxon-name-part taxon-name-part-type="genus" reg="Novochares">N.</tp:taxon-name-part><tp:taxon-name-part taxon-name-part-type="species" reg="chaquensis">chaquensis</tp:taxon-name-part></tp:taxon-name></italic> (red: circles, examined specimens; squares, literature/unconfirmed records), <italic><tp:taxon-name><tp:taxon-name-part taxon-name-part-type="genus" reg="Novochares">N.</tp:taxon-name-part><tp:taxon-name-part taxon-name-part-type="species" reg="pichilingue">pichilingue</tp:taxon-name-part></tp:taxon-name></italic> (yellow) <bold>D</bold><italic><tp:taxon-name><tp:taxon-name-part taxon-name-part-type="genus" reg="Novochares">N.</tp:taxon-name-part><tp:taxon-name-part taxon-name-part-type="species" reg="fernandezae">fernandezae</tp:taxon-name-part></tp:taxon-name></italic> (red), <italic><tp:taxon-name><tp:taxon-name-part taxon-name-part-type="genus" reg="Novochares">N.</tp:taxon-name-part><tp:taxon-name-part taxon-name-part-type="species" reg="tridentis">tridentis</tp:taxon-name-part></tp:taxon-name></italic> (yellow), <italic><tp:taxon-name><tp:taxon-name-part taxon-name-part-type="genus" reg="Novochares">N.</tp:taxon-name-part><tp:taxon-name-part taxon-name-part-type="species" reg="quadrispinus">quadrispinus</tp:taxon-name-part></tp:taxon-name></italic> (blue), <italic><tp:taxon-name><tp:taxon-name-part taxon-name-part-type="genus" reg="Novochares">N.</tp:taxon-name-part><tp:taxon-name-part taxon-name-part-type="species" reg="unguis">unguis</tp:taxon-name-part></tp:taxon-name></italic> (green).</p></caption><graphic xmlns:xlink="http://www.w3.org/1999/xlink" xlink:href="zookeys-1171-001_article-104142__-g022.jpg" position="float" orientation="portrait" xlink:type="simple" id="oo_881189.jpg"><uri content-type="original_file" xlink:type="simple">https://binary.pensoft.net/fig/881189</uri></graphic></fig><fig id="F1" position="float" orientation="portrait"><object-id xmlns:xlink="http://www.w3.org/1999/xlink" content-type="doi" xlink:type="simple">10.3897/zookeys.1171.104142.figure1</object-id><object-id xmlns:xlink="http://www.w3.org/1999/xlink" content-type="arpha" xlink:type="simple">F70A3DD9-8645-51F9-A6E2-BABE1A913EF9</object-id><label>Figure 1.</label><caption><p>Phylogeny of <italic><tp:taxon-name><tp:taxon-name-part taxon-name-part-type="genus" reg="Novochares">Novochares</tp:taxon-name-part></tp:taxon-name></italic> spp. Part 1: <italic><tp:taxon-name><tp:taxon-name-part taxon-name-part-type="genus" reg="Novochares"/><tp:taxon-name-part taxon-name-part-type="species" reg="punctatostriatus">punctatostriatus</tp:taxon-name-part></tp:taxon-name></italic>, <italic><tp:taxon-name><tp:taxon-name-part taxon-name-part-type="genus" reg="Novochares"/><tp:taxon-name-part taxon-name-part-type="species" reg="tectiformis">tectiformis</tp:taxon-name-part></tp:taxon-name></italic>, <italic><tp:taxon-name><tp:taxon-name-part taxon-name-part-type="genus" reg="Novochares"/><tp:taxon-name-part taxon-name-part-type="species" reg="sallaei">sallaei</tp:taxon-name-part></tp:taxon-name></italic>, <italic><tp:taxon-name><tp:taxon-name-part taxon-name-part-type="genus" reg="Novochares"/><tp:taxon-name-part taxon-name-part-type="species" reg="orchis">orchis</tp:taxon-name-part></tp:taxon-name></italic>, <italic><tp:taxon-name><tp:taxon-name-part taxon-name-part-type="genus" reg="Novochares"/><tp:taxon-name-part taxon-name-part-type="species" reg="minor">minor</tp:taxon-name-part></tp:taxon-name></italic>, and <italic><tp:taxon-name><tp:taxon-name-part taxon-name-part-type="genus" reg="Novochares"/><tp:taxon-name-part taxon-name-part-type="species" reg="garfo">garfo</tp:taxon-name-part></tp:taxon-name></italic> species groups. Inferred from COI and 28S combined sequence data. Numbers next to taxon names are extraction numbers (see Table <xref ref-type="table" rid="T1">1</xref>). The <italic><tp:taxon-name><tp:taxon-name-part taxon-name-part-type="genus" reg="Novochares">Novochares</tp:taxon-name-part></tp:taxon-name></italic> portion of the phylogeny of <tp:taxon-name><tp:taxon-name-part taxon-name-part-type="subfamily">Acidocerinae</tp:taxon-name-part></tp:taxon-name> based on five gene fragments as presented in <xref ref-type="bibr" rid="B40">Short et al. (2021)</xref> is reproduced in the lower left corner for comparative purposes.</p></caption><graphic xmlns:xlink="http://www.w3.org/1999/xlink" xlink:href="zookeys-1171-001_article-104142__-g001.jpg" position="float" orientation="portrait" xlink:type="simple" id="oo_881168.jpg"><uri content-type="original_file" xlink:type="simple">https://binary.pensoft.net/fig/881168</uri></graphic></fig><table-wrap id="T1" position="float" orientation="portrait"><label>Table 1.</label><caption><p>List of DNA vouchers and GenBank accessions.</p></caption><table id="TID0E1FDK" rules="all"><tbody><tr><th rowspan="1" colspan="1">Species</th><th rowspan="1" colspan="1">Voucher</th><th rowspan="1" colspan="1">Locality</th><th rowspan="1" colspan="1">COI</th><th rowspan="1" colspan="1">28S</th></tr><tr><td rowspan="1" colspan="1">
                  <italic>
                    <tp:taxon-name><tp:taxon-name-part taxon-name-part-type="genus" reg="Novochares">N.</tp:taxon-name-part><tp:taxon-name-part taxon-name-part-type="species" reg="abbreviatus">abbreviatus</tp:taxon-name-part></tp:taxon-name>
                  </italic>
                </td><td rowspan="1" colspan="1">SLE1207</td><td rowspan="1" colspan="1">Venezuela: Sucre</td><td rowspan="1" colspan="1" style="color: #427bbe">
                  <ext-link xmlns:xlink="http://www.w3.org/1999/xlink" xlink:href="OQ918469" ext-link-type="gen" xlink:type="simple">OQ918469</ext-link>
                </td><td rowspan="1" colspan="1">N/A</td></tr><tr><td rowspan="1" colspan="1">
                  <italic>
                    <tp:taxon-name><tp:taxon-name-part taxon-name-part-type="genus" reg="Novochares">N.</tp:taxon-name-part><tp:taxon-name-part taxon-name-part-type="species" reg="abbreviatus">abbreviatus</tp:taxon-name-part></tp:taxon-name>
                  </italic>
                </td><td rowspan="1" colspan="1">SLE1208</td><td rowspan="1" colspan="1">Venezuela: Delta Amacuro</td><td rowspan="1" colspan="1" style="color: #427bbe">
                  <ext-link xmlns:xlink="http://www.w3.org/1999/xlink" xlink:href="OQ918470" ext-link-type="gen" xlink:type="simple">OQ918470</ext-link>
                </td><td rowspan="1" colspan="1" style="color: #427bbe">
                  <ext-link xmlns:xlink="http://www.w3.org/1999/xlink" xlink:href="OQ919169" ext-link-type="gen" xlink:type="simple">OQ919169</ext-link>
                </td></tr><tr><td rowspan="1" colspan="1">
                  <italic>
                    <tp:taxon-name><tp:taxon-name-part taxon-name-part-type="genus" reg="Novochares">N.</tp:taxon-name-part><tp:taxon-name-part taxon-name-part-type="species" reg="abbreviatus">abbreviatus</tp:taxon-name-part></tp:taxon-name>
                  </italic>
                </td><td rowspan="1" colspan="1">SLE1210</td><td rowspan="1" colspan="1">Suriname: Sipaliwini</td><td rowspan="1" colspan="1" style="color: #427bbe">
                  <ext-link xmlns:xlink="http://www.w3.org/1999/xlink" xlink:href="OQ918471" ext-link-type="gen" xlink:type="simple">OQ918471</ext-link>
                </td><td rowspan="1" colspan="1">N/A</td></tr><tr><td rowspan="1" colspan="1">
                  <italic>
                    <tp:taxon-name><tp:taxon-name-part taxon-name-part-type="genus" reg="Novochares">N.</tp:taxon-name-part><tp:taxon-name-part taxon-name-part-type="species" reg="abbreviatus">abbreviatus</tp:taxon-name-part></tp:taxon-name>
                  </italic>
                </td><td rowspan="1" colspan="1">SLE1215</td><td rowspan="1" colspan="1">Suriname: Sipaliwini</td><td rowspan="1" colspan="1" style="color: #427bbe">
                  <ext-link xmlns:xlink="http://www.w3.org/1999/xlink" xlink:href="OQ918472" ext-link-type="gen" xlink:type="simple">OQ918472</ext-link>
                </td><td rowspan="1" colspan="1" style="color: #427bbe">
                  <ext-link xmlns:xlink="http://www.w3.org/1999/xlink" xlink:href="OQ919169" ext-link-type="gen" xlink:type="simple">OQ919169</ext-link>
                </td></tr><tr><td rowspan="1" colspan="1">
                  <italic>
                    <tp:taxon-name><tp:taxon-name-part taxon-name-part-type="genus" reg="Novochares">N.</tp:taxon-name-part><tp:taxon-name-part taxon-name-part-type="species" reg="abbreviatus">abbreviatus</tp:taxon-name-part></tp:taxon-name>
                  </italic>
                </td><td rowspan="1" colspan="1">SLE1221</td><td rowspan="1" colspan="1">Guyana: Region 8</td><td rowspan="1" colspan="1" style="color: #427bbe">
                  <ext-link xmlns:xlink="http://www.w3.org/1999/xlink" xlink:href="OQ918473" ext-link-type="gen" xlink:type="simple">OQ918473</ext-link>
                </td><td rowspan="1" colspan="1" style="color: #427bbe">
                  <ext-link xmlns:xlink="http://www.w3.org/1999/xlink" xlink:href="OQ919170" ext-link-type="gen" xlink:type="simple">OQ919170</ext-link>
                </td></tr><tr><td rowspan="1" colspan="1">
                  <italic>
                    <tp:taxon-name><tp:taxon-name-part taxon-name-part-type="genus" reg="Novochares">N.</tp:taxon-name-part><tp:taxon-name-part taxon-name-part-type="species" reg="abbreviatus">abbreviatus</tp:taxon-name-part></tp:taxon-name>
                  </italic>
                </td><td rowspan="1" colspan="1">SLE1237</td><td rowspan="1" colspan="1">Venezuela: Zulia</td><td rowspan="1" colspan="1" style="color: #427bbe">
                  <ext-link xmlns:xlink="http://www.w3.org/1999/xlink" xlink:href="OQ918474" ext-link-type="gen" xlink:type="simple">OQ918474</ext-link>
                </td><td rowspan="1" colspan="1" style="color: #427bbe">
                  <ext-link xmlns:xlink="http://www.w3.org/1999/xlink" xlink:href="OQ919171" ext-link-type="gen" xlink:type="simple">OQ919171</ext-link>
                </td></tr><tr><td rowspan="1" colspan="1">
                  <italic>
                    <tp:taxon-name><tp:taxon-name-part taxon-name-part-type="genus" reg="Novochares">N.</tp:taxon-name-part><tp:taxon-name-part taxon-name-part-type="species" reg="abbreviatus">abbreviatus</tp:taxon-name-part></tp:taxon-name>
                  </italic>
                </td><td rowspan="1" colspan="1">SLE1240</td><td rowspan="1" colspan="1">Venezuela: Cojedes</td><td rowspan="1" colspan="1" style="color: #427bbe">
                  <ext-link xmlns:xlink="http://www.w3.org/1999/xlink" xlink:href="OQ918475" ext-link-type="gen" xlink:type="simple">OQ918475</ext-link>
                </td><td rowspan="1" colspan="1" style="color: #427bbe">
                  <ext-link xmlns:xlink="http://www.w3.org/1999/xlink" xlink:href="OQ919172" ext-link-type="gen" xlink:type="simple">OQ919172</ext-link>
                </td></tr><tr><td rowspan="1" colspan="1">
                  <italic>
                    <tp:taxon-name><tp:taxon-name-part taxon-name-part-type="genus" reg="Novochares">N.</tp:taxon-name-part><tp:taxon-name-part taxon-name-part-type="species" reg="abbreviatus">abbreviatus</tp:taxon-name-part></tp:taxon-name>
                  </italic>
                </td><td rowspan="1" colspan="1">SLE2083</td><td rowspan="1" colspan="1">Brazil: Pará</td><td rowspan="1" colspan="1" style="color: #427bbe">
                  <ext-link xmlns:xlink="http://www.w3.org/1999/xlink" xlink:href="OQ918476" ext-link-type="gen" xlink:type="simple">OQ918476</ext-link>
                </td><td rowspan="1" colspan="1" style="color: #427bbe">
                  <ext-link xmlns:xlink="http://www.w3.org/1999/xlink" xlink:href="OQ919173" ext-link-type="gen" xlink:type="simple">OQ919173</ext-link>
                </td></tr><tr><td rowspan="1" colspan="1">
                  <italic>
                    <tp:taxon-name><tp:taxon-name-part taxon-name-part-type="genus" reg="Novochares">N.</tp:taxon-name-part><tp:taxon-name-part taxon-name-part-type="species" reg="abbreviatus">abbreviatus</tp:taxon-name-part></tp:taxon-name>
                  </italic>
                </td><td rowspan="1" colspan="1">SLE2086</td><td rowspan="1" colspan="1">Brazil: Mato Grosso do Sul</td><td rowspan="1" colspan="1" style="color: #427bbe">
                  <ext-link xmlns:xlink="http://www.w3.org/1999/xlink" xlink:href="OQ918477" ext-link-type="gen" xlink:type="simple">OQ918477</ext-link>
                </td><td rowspan="1" colspan="1" style="color: #427bbe">
                  <ext-link xmlns:xlink="http://www.w3.org/1999/xlink" xlink:href="OQ919174" ext-link-type="gen" xlink:type="simple">OQ919174</ext-link>
                </td></tr><tr><td rowspan="1" colspan="1">
                  <italic>
                    <tp:taxon-name><tp:taxon-name-part taxon-name-part-type="genus" reg="Novochares">N.</tp:taxon-name-part><tp:taxon-name-part taxon-name-part-type="species" reg="abbreviatus">abbreviatus</tp:taxon-name-part></tp:taxon-name>
                  </italic>
                </td><td rowspan="1" colspan="1">SLE2087</td><td rowspan="1" colspan="1">Brazil: Goiás</td><td rowspan="1" colspan="1" style="color: #427bbe">
                  <ext-link xmlns:xlink="http://www.w3.org/1999/xlink" xlink:href="OQ918478" ext-link-type="gen" xlink:type="simple">OQ918478</ext-link>
                </td><td rowspan="1" colspan="1" style="color: #427bbe">
                  <ext-link xmlns:xlink="http://www.w3.org/1999/xlink" xlink:href="OQ919175" ext-link-type="gen" xlink:type="simple">OQ919175</ext-link>
                </td></tr><tr><td rowspan="1" colspan="1">
                  <italic>
                    <tp:taxon-name><tp:taxon-name-part taxon-name-part-type="genus" reg="Novochares">N.</tp:taxon-name-part><tp:taxon-name-part taxon-name-part-type="species" reg="abbreviatus">abbreviatus</tp:taxon-name-part></tp:taxon-name>
                  </italic>
                </td><td rowspan="1" colspan="1">SLE2152</td><td rowspan="1" colspan="1">Peru: Loreto</td><td rowspan="1" colspan="1" style="color: #427bbe">
                  <ext-link xmlns:xlink="http://www.w3.org/1999/xlink" xlink:href="OQ918479" ext-link-type="gen" xlink:type="simple">OQ918479</ext-link>
                </td><td rowspan="1" colspan="1" style="color: #427bbe">
                  <ext-link xmlns:xlink="http://www.w3.org/1999/xlink" xlink:href="OQ919176" ext-link-type="gen" xlink:type="simple">OQ919176</ext-link>
                </td></tr><tr><td rowspan="1" colspan="1">
                  <italic>
                    <tp:taxon-name><tp:taxon-name-part taxon-name-part-type="genus" reg="Novochares">N.</tp:taxon-name-part><tp:taxon-name-part taxon-name-part-type="species" reg="abbreviatus">abbreviatus</tp:taxon-name-part></tp:taxon-name>
                  </italic>
                </td><td rowspan="1" colspan="1">SLE1180</td><td rowspan="1" colspan="1">Costa Rica: Guanacaste</td><td rowspan="1" colspan="1" style="color: #427bbe">
                  <ext-link xmlns:xlink="http://www.w3.org/1999/xlink" xlink:href="MW351395" ext-link-type="gen" xlink:type="simple">MW351395</ext-link>
                </td><td rowspan="1" colspan="1" style="color: #427bbe">
                  <ext-link xmlns:xlink="http://www.w3.org/1999/xlink" xlink:href="MW351051" ext-link-type="gen" xlink:type="simple">MW351051</ext-link>
                </td></tr><tr><td rowspan="1" colspan="1">
                  <italic>
                    <tp:taxon-name><tp:taxon-name-part taxon-name-part-type="genus" reg="Novochares">N.</tp:taxon-name-part><tp:taxon-name-part taxon-name-part-type="species" reg="abbreviatus">abbreviatus</tp:taxon-name-part></tp:taxon-name>
                  </italic>
                </td><td rowspan="1" colspan="1">SLE1217</td><td rowspan="1" colspan="1">Venezuela: Barinas</td><td rowspan="1" colspan="1" style="color: #427bbe">
                  <ext-link xmlns:xlink="http://www.w3.org/1999/xlink" xlink:href="MW351401" ext-link-type="gen" xlink:type="simple">MW351401</ext-link>
                </td><td rowspan="1" colspan="1" style="color: #427bbe">
                  <ext-link xmlns:xlink="http://www.w3.org/1999/xlink" xlink:href="MW351057" ext-link-type="gen" xlink:type="simple">MW351057</ext-link>
                </td></tr><tr><td rowspan="1" colspan="1"><italic><tp:taxon-name><tp:taxon-name-part taxon-name-part-type="genus" reg="Novochares">N.</tp:taxon-name-part><tp:taxon-name-part taxon-name-part-type="species" reg="abbreviatus">abbreviatus</tp:taxon-name-part></tp:taxon-name></italic> group</td><td rowspan="1" colspan="1">SLE1193</td><td rowspan="1" colspan="1">Venezuela: Amazonas</td><td rowspan="1" colspan="1" style="color: #427bbe">
                  <ext-link xmlns:xlink="http://www.w3.org/1999/xlink" xlink:href="OQ918520" ext-link-type="gen" xlink:type="simple">OQ918520</ext-link>
                </td><td rowspan="1" colspan="1">N/A</td></tr><tr><td rowspan="1" colspan="1"><italic><tp:taxon-name><tp:taxon-name-part taxon-name-part-type="genus" reg="Novochares">N.</tp:taxon-name-part><tp:taxon-name-part taxon-name-part-type="species" reg="abbreviatus">abbreviatus</tp:taxon-name-part></tp:taxon-name></italic> group</td><td rowspan="1" colspan="1">SLE1203</td><td rowspan="1" colspan="1">Venezuela: Amazonas</td><td rowspan="1" colspan="1" style="color: #427bbe">
                  <ext-link xmlns:xlink="http://www.w3.org/1999/xlink" xlink:href="OQ918521" ext-link-type="gen" xlink:type="simple">OQ918521</ext-link>
                </td><td rowspan="1" colspan="1" style="color: #427bbe">
                  <ext-link xmlns:xlink="http://www.w3.org/1999/xlink" xlink:href="OQ919216" ext-link-type="gen" xlink:type="simple">OQ919216</ext-link>
                </td></tr><tr><td rowspan="1" colspan="1"><italic><tp:taxon-name><tp:taxon-name-part taxon-name-part-type="genus" reg="Novochares">N.</tp:taxon-name-part><tp:taxon-name-part taxon-name-part-type="species" reg="abbreviatus">abbreviatus</tp:taxon-name-part></tp:taxon-name></italic> group</td><td rowspan="1" colspan="1">SLE1271</td><td rowspan="1" colspan="1">Brazil: Amazonas</td><td rowspan="1" colspan="1" style="color: #427bbe">
                  <ext-link xmlns:xlink="http://www.w3.org/1999/xlink" xlink:href="OQ918522" ext-link-type="gen" xlink:type="simple">OQ918522</ext-link>
                </td><td rowspan="1" colspan="1">N/A</td></tr><tr><td rowspan="1" colspan="1"><italic><tp:taxon-name><tp:taxon-name-part taxon-name-part-type="genus" reg="Novochares">N.</tp:taxon-name-part><tp:taxon-name-part taxon-name-part-type="species" reg="abbreviatus">abbreviatus</tp:taxon-name-part></tp:taxon-name></italic> group</td><td rowspan="1" colspan="1">SLE1837</td><td rowspan="1" colspan="1">Brazil: Mato Grosso do Sul</td><td rowspan="1" colspan="1" style="color: #427bbe">
                  <ext-link xmlns:xlink="http://www.w3.org/1999/xlink" xlink:href="OQ918523" ext-link-type="gen" xlink:type="simple">OQ918523</ext-link>
                </td><td rowspan="1" colspan="1" style="color: #427bbe">
                  <ext-link xmlns:xlink="http://www.w3.org/1999/xlink" xlink:href="OQ919217" ext-link-type="gen" xlink:type="simple">OQ919217</ext-link>
                </td></tr><tr><td rowspan="1" colspan="1"><italic><tp:taxon-name><tp:taxon-name-part taxon-name-part-type="genus" reg="Novochares">N.</tp:taxon-name-part><tp:taxon-name-part taxon-name-part-type="species" reg="abbreviatus">abbreviatus</tp:taxon-name-part></tp:taxon-name></italic> group</td><td rowspan="1" colspan="1">SLE2006</td><td rowspan="1" colspan="1">Brazil: Rondônia</td><td rowspan="1" colspan="1" style="color: #427bbe">
                  <ext-link xmlns:xlink="http://www.w3.org/1999/xlink" xlink:href="OQ918524" ext-link-type="gen" xlink:type="simple">OQ918524</ext-link>
                </td><td rowspan="1" colspan="1" style="color: #427bbe">
                  <ext-link xmlns:xlink="http://www.w3.org/1999/xlink" xlink:href="OQ919218" ext-link-type="gen" xlink:type="simple">OQ919218</ext-link>
                </td></tr><tr><td rowspan="1" colspan="1"><italic><tp:taxon-name><tp:taxon-name-part taxon-name-part-type="genus" reg="Novochares">N.</tp:taxon-name-part><tp:taxon-name-part taxon-name-part-type="species" reg="abbreviatus">abbreviatus</tp:taxon-name-part></tp:taxon-name></italic> group</td><td rowspan="1" colspan="1">SLE2099</td><td rowspan="1" colspan="1">Brazil: Roraima</td><td rowspan="1" colspan="1" style="color: #427bbe">
                  <ext-link xmlns:xlink="http://www.w3.org/1999/xlink" xlink:href="OQ918526" ext-link-type="gen" xlink:type="simple">OQ918526</ext-link>
                </td><td rowspan="1" colspan="1" style="color: #427bbe">
                  <ext-link xmlns:xlink="http://www.w3.org/1999/xlink" xlink:href="OQ919220" ext-link-type="gen" xlink:type="simple">OQ919220</ext-link>
                </td></tr><tr><td rowspan="1" colspan="1"><italic><tp:taxon-name><tp:taxon-name-part taxon-name-part-type="genus" reg="Novochares">N.</tp:taxon-name-part><tp:taxon-name-part taxon-name-part-type="species" reg="abbreviatus">abbreviatus</tp:taxon-name-part></tp:taxon-name></italic> group</td><td rowspan="1" colspan="1">SLE2468</td><td rowspan="1" colspan="1">Peru: Madre de Dios</td><td rowspan="1" colspan="1" style="color: #427bbe">
                  <ext-link xmlns:xlink="http://www.w3.org/1999/xlink" xlink:href="OQ918528" ext-link-type="gen" xlink:type="simple">OQ918528</ext-link>
                </td><td rowspan="1" colspan="1" style="color: #427bbe">
                  <ext-link xmlns:xlink="http://www.w3.org/1999/xlink" xlink:href="OQ919222" ext-link-type="gen" xlink:type="simple">OQ919222</ext-link>
                </td></tr><tr><td rowspan="1" colspan="1"><italic><tp:taxon-name><tp:taxon-name-part taxon-name-part-type="genus" reg="Novochares">N.</tp:taxon-name-part><tp:taxon-name-part taxon-name-part-type="species" reg="abbreviatus">abbreviatus</tp:taxon-name-part></tp:taxon-name></italic> group</td><td rowspan="1" colspan="1">SLE1197</td><td rowspan="1" colspan="1">Venezuela: Guárico</td><td rowspan="1" colspan="1" style="color: #427bbe">
                  <ext-link xmlns:xlink="http://www.w3.org/1999/xlink" xlink:href="MW351399" ext-link-type="gen" xlink:type="simple">MW351399</ext-link>
                </td><td rowspan="1" colspan="1" style="color: #427bbe">
                  <ext-link xmlns:xlink="http://www.w3.org/1999/xlink" xlink:href="MW351055" ext-link-type="gen" xlink:type="simple">MW351055</ext-link>
                </td></tr><tr><td rowspan="1" colspan="1">
                  <italic>
                    <tp:taxon-name><tp:taxon-name-part taxon-name-part-type="genus" reg="Novochares">N.</tp:taxon-name-part><tp:taxon-name-part taxon-name-part-type="species" reg="baca">baca</tp:taxon-name-part></tp:taxon-name>
                  </italic>
                </td><td rowspan="1" colspan="1">SLE1513</td><td rowspan="1" colspan="1">Brazil: Pará</td><td rowspan="1" colspan="1" style="color: #427bbe">
                  <ext-link xmlns:xlink="http://www.w3.org/1999/xlink" xlink:href="OQ918480" ext-link-type="gen" xlink:type="simple">OQ918480</ext-link>
                </td><td rowspan="1" colspan="1" style="color: #427bbe">
                  <ext-link xmlns:xlink="http://www.w3.org/1999/xlink" xlink:href="OQ919177" ext-link-type="gen" xlink:type="simple">OQ919177</ext-link>
                </td></tr><tr><td rowspan="1" colspan="1">
                  <italic>
                    <tp:taxon-name><tp:taxon-name-part taxon-name-part-type="genus" reg="Novochares">N.</tp:taxon-name-part><tp:taxon-name-part taxon-name-part-type="species" reg="baca">baca</tp:taxon-name-part></tp:taxon-name>
                  </italic>
                </td><td rowspan="1" colspan="1">SLE1617</td><td rowspan="1" colspan="1">Brazil: Pará</td><td rowspan="1" colspan="1" style="color: #427bbe">
                  <ext-link xmlns:xlink="http://www.w3.org/1999/xlink" xlink:href="OQ918481" ext-link-type="gen" xlink:type="simple">OQ918481</ext-link>
                </td><td rowspan="1" colspan="1" style="color: #427bbe">
                  <ext-link xmlns:xlink="http://www.w3.org/1999/xlink" xlink:href="OQ919178" ext-link-type="gen" xlink:type="simple">OQ919178</ext-link>
                </td></tr><tr><td rowspan="1" colspan="1">
                  <italic>
                    <tp:taxon-name><tp:taxon-name-part taxon-name-part-type="genus" reg="Novochares">N.</tp:taxon-name-part><tp:taxon-name-part taxon-name-part-type="species" reg="baca">baca</tp:taxon-name-part></tp:taxon-name>
                  </italic>
                </td><td rowspan="1" colspan="1">SLE2081</td><td rowspan="1" colspan="1">Brazil: Pará</td><td rowspan="1" colspan="1" style="color: #427bbe">
                  <ext-link xmlns:xlink="http://www.w3.org/1999/xlink" xlink:href="OQ918482" ext-link-type="gen" xlink:type="simple">OQ918482</ext-link>
                </td><td rowspan="1" colspan="1" style="color: #427bbe">
                  <ext-link xmlns:xlink="http://www.w3.org/1999/xlink" xlink:href="OQ919179" ext-link-type="gen" xlink:type="simple">OQ919179</ext-link>
                </td></tr><tr><td rowspan="1" colspan="1">
                  <italic>
                    <tp:taxon-name><tp:taxon-name-part taxon-name-part-type="genus" reg="Novochares">N.</tp:taxon-name-part><tp:taxon-name-part taxon-name-part-type="species" reg="baca">baca</tp:taxon-name-part></tp:taxon-name>
                  </italic>
                </td><td rowspan="1" colspan="1">SLE2137</td><td rowspan="1" colspan="1">Peru: Madre de Dios</td><td rowspan="1" colspan="1" style="color: #427bbe">
                  <ext-link xmlns:xlink="http://www.w3.org/1999/xlink" xlink:href="OQ918483" ext-link-type="gen" xlink:type="simple">OQ918483</ext-link>
                </td><td rowspan="1" colspan="1" style="color: #427bbe">
                  <ext-link xmlns:xlink="http://www.w3.org/1999/xlink" xlink:href="OQ919180" ext-link-type="gen" xlink:type="simple">OQ919180</ext-link>
                </td></tr><tr><td rowspan="1" colspan="1">
                  <italic>
                    <tp:taxon-name><tp:taxon-name-part taxon-name-part-type="genus" reg="Novochares">N.</tp:taxon-name-part><tp:taxon-name-part taxon-name-part-type="species" reg="baca">baca</tp:taxon-name-part></tp:taxon-name>
                  </italic>
                </td><td rowspan="1" colspan="1">SLE1162</td><td rowspan="1" colspan="1">Suriname: Sipaliwini</td><td rowspan="1" colspan="1" style="color: #427bbe">
                  <ext-link xmlns:xlink="http://www.w3.org/1999/xlink" xlink:href="MW351394" ext-link-type="gen" xlink:type="simple">MW351394</ext-link>
                </td><td rowspan="1" colspan="1" style="color: #427bbe">
                  <ext-link xmlns:xlink="http://www.w3.org/1999/xlink" xlink:href="MW351050" ext-link-type="gen" xlink:type="simple">MW351050</ext-link>
                </td></tr><tr><td rowspan="1" colspan="1">
                  <italic>
                    <tp:taxon-name><tp:taxon-name-part taxon-name-part-type="genus" reg="Novochares">N.</tp:taxon-name-part><tp:taxon-name-part taxon-name-part-type="species" reg="clavieri">clavieri</tp:taxon-name-part></tp:taxon-name>
                  </italic>
                </td><td rowspan="1" colspan="1">SLE1514</td><td rowspan="1" colspan="1">Brazil: Pará</td><td rowspan="1" colspan="1" style="color: #427bbe">
                  <ext-link xmlns:xlink="http://www.w3.org/1999/xlink" xlink:href="OQ918484" ext-link-type="gen" xlink:type="simple">OQ918484</ext-link>
                </td><td rowspan="1" colspan="1" style="color: #427bbe">
                  <ext-link xmlns:xlink="http://www.w3.org/1999/xlink" xlink:href="OQ919181" ext-link-type="gen" xlink:type="simple">OQ919181</ext-link>
                </td></tr><tr><td rowspan="1" colspan="1">
                  <italic>
                    <tp:taxon-name><tp:taxon-name-part taxon-name-part-type="genus" reg="Novochares">N.</tp:taxon-name-part><tp:taxon-name-part taxon-name-part-type="species" reg="clavieri">clavieri</tp:taxon-name-part></tp:taxon-name>
                  </italic>
                </td><td rowspan="1" colspan="1">SLE2085</td><td rowspan="1" colspan="1">Brazil: Amapá</td><td rowspan="1" colspan="1" style="color: #427bbe">
                  <ext-link xmlns:xlink="http://www.w3.org/1999/xlink" xlink:href="OQ918485" ext-link-type="gen" xlink:type="simple">OQ918485</ext-link>
                </td><td rowspan="1" colspan="1" style="color: #427bbe">
                  <ext-link xmlns:xlink="http://www.w3.org/1999/xlink" xlink:href="OQ919182" ext-link-type="gen" xlink:type="simple">OQ919182</ext-link>
                </td></tr><tr><td rowspan="1" colspan="1">
                  <italic>
                    <tp:taxon-name><tp:taxon-name-part taxon-name-part-type="genus" reg="Novochares">N.</tp:taxon-name-part><tp:taxon-name-part taxon-name-part-type="species" reg="clavieri">clavieri</tp:taxon-name-part></tp:taxon-name>
                  </italic>
                </td><td rowspan="1" colspan="1">SLE2420</td><td rowspan="1" colspan="1">French Guiana</td><td rowspan="1" colspan="1" style="color: #427bbe">
                  <ext-link xmlns:xlink="http://www.w3.org/1999/xlink" xlink:href="OQ918486" ext-link-type="gen" xlink:type="simple">OQ918486</ext-link>
                </td><td rowspan="1" colspan="1" style="color: #427bbe">
                  <ext-link xmlns:xlink="http://www.w3.org/1999/xlink" xlink:href="OQ919183" ext-link-type="gen" xlink:type="simple">OQ919183</ext-link>
                </td></tr><tr><td rowspan="1" colspan="1">
                  <italic>
                    <tp:taxon-name><tp:taxon-name-part taxon-name-part-type="genus" reg="Novochares">N.</tp:taxon-name-part><tp:taxon-name-part taxon-name-part-type="species" reg="cochlearis">cochlearis</tp:taxon-name-part></tp:taxon-name>
                  </italic>
                </td><td rowspan="1" colspan="1">SLE1175</td><td rowspan="1" colspan="1">Venezuela: Monagas</td><td rowspan="1" colspan="1" style="color: #427bbe">
                  <ext-link xmlns:xlink="http://www.w3.org/1999/xlink" xlink:href="OQ918487" ext-link-type="gen" xlink:type="simple">OQ918487</ext-link>
                </td><td rowspan="1" colspan="1" style="color: #427bbe">
                  <ext-link xmlns:xlink="http://www.w3.org/1999/xlink" xlink:href="OQ919184" ext-link-type="gen" xlink:type="simple">OQ919184</ext-link>
                </td></tr><tr><td rowspan="1" colspan="1">
                  <italic>
                    <tp:taxon-name><tp:taxon-name-part taxon-name-part-type="genus" reg="Novochares">N.</tp:taxon-name-part><tp:taxon-name-part taxon-name-part-type="species" reg="cochlearis">cochlearis</tp:taxon-name-part></tp:taxon-name>
                  </italic>
                </td><td rowspan="1" colspan="1">SLE1628</td><td rowspan="1" colspan="1">Brazil: Bahia</td><td rowspan="1" colspan="1" style="color: #427bbe">
                  <ext-link xmlns:xlink="http://www.w3.org/1999/xlink" xlink:href="OQ918488" ext-link-type="gen" xlink:type="simple">OQ918488</ext-link>
                </td><td rowspan="1" colspan="1" style="color: #427bbe">
                  <ext-link xmlns:xlink="http://www.w3.org/1999/xlink" xlink:href="OQ919185" ext-link-type="gen" xlink:type="simple">OQ919185</ext-link>
                </td></tr><tr><td rowspan="1" colspan="1">
                  <italic>
                    <tp:taxon-name><tp:taxon-name-part taxon-name-part-type="genus" reg="Novochares">N.</tp:taxon-name-part><tp:taxon-name-part taxon-name-part-type="species" reg="cochlearis">cochlearis</tp:taxon-name-part></tp:taxon-name>
                  </italic>
                </td><td rowspan="1" colspan="1">SLE1922</td><td rowspan="1" colspan="1">Brazil: Amapá</td><td rowspan="1" colspan="1" style="color: #427bbe">
                  <ext-link xmlns:xlink="http://www.w3.org/1999/xlink" xlink:href="OQ918489" ext-link-type="gen" xlink:type="simple">OQ918489</ext-link>
                </td><td rowspan="1" colspan="1" style="color: #427bbe">
                  <ext-link xmlns:xlink="http://www.w3.org/1999/xlink" xlink:href="OQ919186" ext-link-type="gen" xlink:type="simple">OQ919186</ext-link>
                </td></tr><tr><td rowspan="1" colspan="1">
                  <italic>
                    <tp:taxon-name><tp:taxon-name-part taxon-name-part-type="genus" reg="Novochares">N.</tp:taxon-name-part><tp:taxon-name-part taxon-name-part-type="species" reg="cochlearis">cochlearis</tp:taxon-name-part></tp:taxon-name>
                  </italic>
                </td><td rowspan="1" colspan="1">SLE2080</td><td rowspan="1" colspan="1">Brazil: Minas Gerais</td><td rowspan="1" colspan="1" style="color: #427bbe">
                  <ext-link xmlns:xlink="http://www.w3.org/1999/xlink" xlink:href="OQ918490" ext-link-type="gen" xlink:type="simple">OQ918490</ext-link>
                </td><td rowspan="1" colspan="1" style="color: #427bbe">
                  <ext-link xmlns:xlink="http://www.w3.org/1999/xlink" xlink:href="OQ919187" ext-link-type="gen" xlink:type="simple">OQ919187</ext-link>
                </td></tr><tr><td rowspan="1" colspan="1">
                  <italic>
                    <tp:taxon-name><tp:taxon-name-part taxon-name-part-type="genus" reg="Novochares">N.</tp:taxon-name-part><tp:taxon-name-part taxon-name-part-type="species" reg="cochlearis">cochlearis</tp:taxon-name-part></tp:taxon-name>
                  </italic>
                </td><td rowspan="1" colspan="1">SLE2412</td><td rowspan="1" colspan="1">French Guiana</td><td rowspan="1" colspan="1" style="color: #427bbe">
                  <ext-link xmlns:xlink="http://www.w3.org/1999/xlink" xlink:href="OQ918491" ext-link-type="gen" xlink:type="simple">OQ918491</ext-link>
                </td><td rowspan="1" colspan="1">N/A</td></tr><tr><td rowspan="1" colspan="1">
                  <italic>
                    <tp:taxon-name><tp:taxon-name-part taxon-name-part-type="genus" reg="Novochares">N.</tp:taxon-name-part><tp:taxon-name-part taxon-name-part-type="species" reg="cochlearis">cochlearis</tp:taxon-name-part></tp:taxon-name>
                  </italic>
                </td><td rowspan="1" colspan="1">SLE1196</td><td rowspan="1" colspan="1">Venezuela: Guárico</td><td rowspan="1" colspan="1" style="color: #427bbe">
                  <ext-link xmlns:xlink="http://www.w3.org/1999/xlink" xlink:href="MW351398" ext-link-type="gen" xlink:type="simple">MW351398</ext-link>
                </td><td rowspan="1" colspan="1" style="color: #427bbe">
                  <ext-link xmlns:xlink="http://www.w3.org/1999/xlink" xlink:href="MW351054" ext-link-type="gen" xlink:type="simple">MW351054</ext-link>
                </td></tr><tr><td rowspan="1" colspan="1">
                  <italic>
                    <tp:taxon-name><tp:taxon-name-part taxon-name-part-type="genus" reg="Novochares">N.</tp:taxon-name-part><tp:taxon-name-part taxon-name-part-type="species" reg="coya">coya</tp:taxon-name-part></tp:taxon-name>
                  </italic>
                </td><td rowspan="1" colspan="1">SLE1218</td><td rowspan="1" colspan="1">Guyana: Region 8</td><td rowspan="1" colspan="1" style="color: #427bbe">
                  <ext-link xmlns:xlink="http://www.w3.org/1999/xlink" xlink:href="MW351402" ext-link-type="gen" xlink:type="simple">MW351402</ext-link>
                </td><td rowspan="1" colspan="1" style="color: #427bbe">
                  <ext-link xmlns:xlink="http://www.w3.org/1999/xlink" xlink:href="MW351058" ext-link-type="gen" xlink:type="simple">MW351058</ext-link>
                </td></tr><tr><td rowspan="1" colspan="1">
                  <italic>
                    <tp:taxon-name><tp:taxon-name-part taxon-name-part-type="genus" reg="Novochares">N.</tp:taxon-name-part><tp:taxon-name-part taxon-name-part-type="species" reg="coya">coya</tp:taxon-name-part></tp:taxon-name>
                  </italic>
                </td><td rowspan="1" colspan="1">SLE2463</td><td rowspan="1" colspan="1">Peru: Madre de Dios</td><td rowspan="1" colspan="1" style="color: #427bbe">
                  <ext-link xmlns:xlink="http://www.w3.org/1999/xlink" xlink:href="OQ918492" ext-link-type="gen" xlink:type="simple">OQ918492</ext-link>
                </td><td rowspan="1" colspan="1" style="color: #427bbe">
                  <ext-link xmlns:xlink="http://www.w3.org/1999/xlink" xlink:href="OQ919188" ext-link-type="gen" xlink:type="simple">OQ919188</ext-link>
                </td></tr><tr><td rowspan="1" colspan="1">
                  <italic>
                    <tp:taxon-name><tp:taxon-name-part taxon-name-part-type="genus" reg="Novochares">N.</tp:taxon-name-part><tp:taxon-name-part taxon-name-part-type="species" reg="danta">danta</tp:taxon-name-part></tp:taxon-name>
                  </italic>
                </td><td rowspan="1" colspan="1">SLE1399</td><td rowspan="1" colspan="1">Venezuela: Amazonas</td><td rowspan="1" colspan="1" style="color: #427bbe">
                  <ext-link xmlns:xlink="http://www.w3.org/1999/xlink" xlink:href="OQ918493" ext-link-type="gen" xlink:type="simple">OQ918493</ext-link>
                </td><td rowspan="1" colspan="1" style="color: #427bbe">
                  <ext-link xmlns:xlink="http://www.w3.org/1999/xlink" xlink:href="OQ919189" ext-link-type="gen" xlink:type="simple">OQ919189</ext-link>
                </td></tr><tr><td rowspan="1" colspan="1">
                  <italic>
                    <tp:taxon-name><tp:taxon-name-part taxon-name-part-type="genus" reg="Novochares">N.</tp:taxon-name-part><tp:taxon-name-part taxon-name-part-type="species" reg="dentatus">dentatus</tp:taxon-name-part></tp:taxon-name>
                  </italic>
                </td><td rowspan="1" colspan="1">SLE1188</td><td rowspan="1" colspan="1">Ecuador: Pastaza</td><td rowspan="1" colspan="1" style="color: #427bbe">
                  <ext-link xmlns:xlink="http://www.w3.org/1999/xlink" xlink:href="MW351396" ext-link-type="gen" xlink:type="simple">MW351396</ext-link>
                </td><td rowspan="1" colspan="1" style="color: #427bbe">
                  <ext-link xmlns:xlink="http://www.w3.org/1999/xlink" xlink:href="MW351052" ext-link-type="gen" xlink:type="simple">MW351052</ext-link>
                </td></tr><tr><td rowspan="1" colspan="1">
                  <italic>
                    <tp:taxon-name><tp:taxon-name-part taxon-name-part-type="genus" reg="Novochares">N.</tp:taxon-name-part><tp:taxon-name-part taxon-name-part-type="species" reg="dentatus">dentatus</tp:taxon-name-part></tp:taxon-name>
                  </italic>
                </td><td rowspan="1" colspan="1">SLE1199</td><td rowspan="1" colspan="1">Venezuela: Amazonas</td><td rowspan="1" colspan="1" style="color: #427bbe">
                  <ext-link xmlns:xlink="http://www.w3.org/1999/xlink" xlink:href="MW351400" ext-link-type="gen" xlink:type="simple">MW351400</ext-link>
                </td><td rowspan="1" colspan="1" style="color: #427bbe">
                  <ext-link xmlns:xlink="http://www.w3.org/1999/xlink" xlink:href="MW351056" ext-link-type="gen" xlink:type="simple">MW351056</ext-link>
                </td></tr><tr><td rowspan="1" colspan="1">
                  <italic>
                    <tp:taxon-name><tp:taxon-name-part taxon-name-part-type="genus" reg="Novochares">N.</tp:taxon-name-part><tp:taxon-name-part taxon-name-part-type="species" reg="duo">duo</tp:taxon-name-part></tp:taxon-name>
                  </italic>
                </td><td rowspan="1" colspan="1">SLE1209</td><td rowspan="1" colspan="1">Suriname: Sipaliwini</td><td rowspan="1" colspan="1">N/A</td><td rowspan="1" colspan="1" style="color: #427bbe">
                  <ext-link xmlns:xlink="http://www.w3.org/1999/xlink" xlink:href="OQ919190" ext-link-type="gen" xlink:type="simple">OQ919190</ext-link>
                </td></tr><tr><td rowspan="1" colspan="1">
                  <italic>
                    <tp:taxon-name><tp:taxon-name-part taxon-name-part-type="genus" reg="Novochares">N.</tp:taxon-name-part><tp:taxon-name-part taxon-name-part-type="species" reg="duo">duo</tp:taxon-name-part></tp:taxon-name>
                  </italic>
                </td><td rowspan="1" colspan="1">SLE1211</td><td rowspan="1" colspan="1">Suriname: Sipaliwini</td><td rowspan="1" colspan="1">N/A</td><td rowspan="1" colspan="1" style="color: #427bbe">
                  <ext-link xmlns:xlink="http://www.w3.org/1999/xlink" xlink:href="OQ919191" ext-link-type="gen" xlink:type="simple">OQ919191</ext-link>
                </td></tr><tr><td rowspan="1" colspan="1">
                  <italic>
                    <tp:taxon-name><tp:taxon-name-part taxon-name-part-type="genus" reg="Novochares">N.</tp:taxon-name-part><tp:taxon-name-part taxon-name-part-type="species" reg="duo">duo</tp:taxon-name-part></tp:taxon-name>
                  </italic>
                </td><td rowspan="1" colspan="1">SLE1242</td><td rowspan="1" colspan="1">Guyana: Region 8</td><td rowspan="1" colspan="1" style="color: #427bbe">
                  <ext-link xmlns:xlink="http://www.w3.org/1999/xlink" xlink:href="MW351405" ext-link-type="gen" xlink:type="simple">MW351405</ext-link>
                </td><td rowspan="1" colspan="1" style="color: #427bbe">
                  <ext-link xmlns:xlink="http://www.w3.org/1999/xlink" xlink:href="MW351061" ext-link-type="gen" xlink:type="simple">MW351061</ext-link>
                </td></tr><tr><td rowspan="1" colspan="1">
                  <italic>
                    <tp:taxon-name><tp:taxon-name-part taxon-name-part-type="genus" reg="Novochares">N.</tp:taxon-name-part><tp:taxon-name-part taxon-name-part-type="species" reg="duo">duo</tp:taxon-name-part></tp:taxon-name>
                  </italic>
                </td><td rowspan="1" colspan="1">SLE1906</td><td rowspan="1" colspan="1">Brazil: Amazonas</td><td rowspan="1" colspan="1" style="color: #427bbe">
                  <ext-link xmlns:xlink="http://www.w3.org/1999/xlink" xlink:href="OQ918494" ext-link-type="gen" xlink:type="simple">OQ918494</ext-link>
                </td><td rowspan="1" colspan="1" style="color: #427bbe">
                  <ext-link xmlns:xlink="http://www.w3.org/1999/xlink" xlink:href="OQ919192" ext-link-type="gen" xlink:type="simple">OQ919192</ext-link>
                </td></tr><tr><td rowspan="1" colspan="1">
                  <italic>
                    <tp:taxon-name><tp:taxon-name-part taxon-name-part-type="genus" reg="Novochares">N.</tp:taxon-name-part><tp:taxon-name-part taxon-name-part-type="species" reg="fernandezae">fernandezae</tp:taxon-name-part></tp:taxon-name>
                  </italic>
                </td><td rowspan="1" colspan="1">SLE1992</td><td rowspan="1" colspan="1">Brazil: Amazonas</td><td rowspan="1" colspan="1">N/A</td><td rowspan="1" colspan="1" style="color: #427bbe">
                  <ext-link xmlns:xlink="http://www.w3.org/1999/xlink" xlink:href="OQ919193" ext-link-type="gen" xlink:type="simple">OQ919193</ext-link>
                </td></tr><tr><td rowspan="1" colspan="1">
                  <italic>
                    <tp:taxon-name><tp:taxon-name-part taxon-name-part-type="genus" reg="Novochares">N.</tp:taxon-name-part><tp:taxon-name-part taxon-name-part-type="species" reg="fernandezae">fernandezae</tp:taxon-name-part></tp:taxon-name>
                  </italic>
                </td><td rowspan="1" colspan="1">SLE1099</td><td rowspan="1" colspan="1">Peru: Madre de Dios</td><td rowspan="1" colspan="1" style="color: #427bbe">
                  <ext-link xmlns:xlink="http://www.w3.org/1999/xlink" xlink:href="MW351368" ext-link-type="gen" xlink:type="simple">MW351368</ext-link>
                </td><td rowspan="1" colspan="1" style="color: #427bbe">
                  <ext-link xmlns:xlink="http://www.w3.org/1999/xlink" xlink:href="MW351025" ext-link-type="gen" xlink:type="simple">MW351025</ext-link>
                </td></tr><tr><td rowspan="1" colspan="1">
                  <italic>
                    <tp:taxon-name><tp:taxon-name-part taxon-name-part-type="genus" reg="Novochares">N.</tp:taxon-name-part><tp:taxon-name-part taxon-name-part-type="species" reg="florifer">florifer</tp:taxon-name-part></tp:taxon-name>
                  </italic>
                </td><td rowspan="1" colspan="1">SLE1991</td><td rowspan="1" colspan="1">Brazil: Amazonas</td><td rowspan="1" colspan="1" style="color: #427bbe">
                  <ext-link xmlns:xlink="http://www.w3.org/1999/xlink" xlink:href="OQ918495" ext-link-type="gen" xlink:type="simple">OQ918495</ext-link>
                </td><td rowspan="1" colspan="1" style="color: #427bbe">
                  <ext-link xmlns:xlink="http://www.w3.org/1999/xlink" xlink:href="OQ919194" ext-link-type="gen" xlink:type="simple">OQ919194</ext-link>
                </td></tr><tr><td rowspan="1" colspan="1">
                  <italic>
                    <tp:taxon-name><tp:taxon-name-part taxon-name-part-type="genus" reg="Novochares">N.</tp:taxon-name-part><tp:taxon-name-part taxon-name-part-type="species" reg="furcatus">furcatus</tp:taxon-name-part></tp:taxon-name>
                  </italic>
                </td><td rowspan="1" colspan="1">SLE1931</td><td rowspan="1" colspan="1">Brazil: Amazonas</td><td rowspan="1" colspan="1" style="color: #427bbe">
                  <ext-link xmlns:xlink="http://www.w3.org/1999/xlink" xlink:href="OQ918496" ext-link-type="gen" xlink:type="simple">OQ918496</ext-link>
                </td><td rowspan="1" colspan="1" style="color: #427bbe">
                  <ext-link xmlns:xlink="http://www.w3.org/1999/xlink" xlink:href="OQ919195" ext-link-type="gen" xlink:type="simple">OQ919195</ext-link>
                </td></tr><tr><td rowspan="1" colspan="1">
                  <italic>
                    <tp:taxon-name><tp:taxon-name-part taxon-name-part-type="genus" reg="Novochares">N.</tp:taxon-name-part><tp:taxon-name-part taxon-name-part-type="species" reg="furcatus">furcatus</tp:taxon-name-part></tp:taxon-name>
                  </italic>
                </td><td rowspan="1" colspan="1">SLE2103</td><td rowspan="1" colspan="1">Brazil: Mato Grosso do Sul</td><td rowspan="1" colspan="1" style="color: #427bbe">
                  <ext-link xmlns:xlink="http://www.w3.org/1999/xlink" xlink:href="OQ918497" ext-link-type="gen" xlink:type="simple">OQ918497</ext-link>
                </td><td rowspan="1" colspan="1" style="color: #427bbe">
                  <ext-link xmlns:xlink="http://www.w3.org/1999/xlink" xlink:href="OQ919196" ext-link-type="gen" xlink:type="simple">OQ919196</ext-link>
                </td></tr><tr><td rowspan="1" colspan="1">
                  <italic>
                    <tp:taxon-name><tp:taxon-name-part taxon-name-part-type="genus" reg="Novochares">N.</tp:taxon-name-part><tp:taxon-name-part taxon-name-part-type="species" reg="furcatus">furcatus</tp:taxon-name-part></tp:taxon-name>
                  </italic>
                </td><td rowspan="1" colspan="1">SLE1263</td><td rowspan="1" colspan="1">Brazil: Amazonas</td><td rowspan="1" colspan="1" style="color: #427bbe">
                  <ext-link xmlns:xlink="http://www.w3.org/1999/xlink" xlink:href="MW351376" ext-link-type="gen" xlink:type="simple">MW351376</ext-link>
                </td><td rowspan="1" colspan="1" style="color: #427bbe">
                  <ext-link xmlns:xlink="http://www.w3.org/1999/xlink" xlink:href="MW351032" ext-link-type="gen" xlink:type="simple">MW351032</ext-link>
                </td></tr><tr><td rowspan="1" colspan="1">
                  <italic>
                    <tp:taxon-name><tp:taxon-name-part taxon-name-part-type="genus" reg="Novochares">N.</tp:taxon-name-part><tp:taxon-name-part taxon-name-part-type="species" reg="garfo">garfo</tp:taxon-name-part></tp:taxon-name>
                  </italic>
                </td><td rowspan="1" colspan="1">SLE2003</td><td rowspan="1" colspan="1">Brazil: Rondônia</td><td rowspan="1" colspan="1" style="color: #427bbe">
                  <ext-link xmlns:xlink="http://www.w3.org/1999/xlink" xlink:href="OQ918498" ext-link-type="gen" xlink:type="simple">OQ918498</ext-link>
                </td><td rowspan="1" colspan="1" style="color: #427bbe">
                  <ext-link xmlns:xlink="http://www.w3.org/1999/xlink" xlink:href="OQ919197" ext-link-type="gen" xlink:type="simple">OQ919197</ext-link>
                </td></tr><tr><td rowspan="1" colspan="1">
                  <italic>
                    <tp:taxon-name><tp:taxon-name-part taxon-name-part-type="genus" reg="Novochares">N.</tp:taxon-name-part><tp:taxon-name-part taxon-name-part-type="species" reg="garfo">garfo</tp:taxon-name-part></tp:taxon-name>
                  </italic>
                </td><td rowspan="1" colspan="1">SLE2097</td><td rowspan="1" colspan="1">Brazil: Rondônia</td><td rowspan="1" colspan="1" style="color: #427bbe">
                  <ext-link xmlns:xlink="http://www.w3.org/1999/xlink" xlink:href="OQ918499" ext-link-type="gen" xlink:type="simple">OQ918499</ext-link>
                </td><td rowspan="1" colspan="1" style="color: #427bbe">
                  <ext-link xmlns:xlink="http://www.w3.org/1999/xlink" xlink:href="OQ919198" ext-link-type="gen" xlink:type="simple">OQ919198</ext-link>
                </td></tr><tr><td rowspan="1" colspan="1">
                  <italic>
                    <tp:taxon-name><tp:taxon-name-part taxon-name-part-type="genus" reg="Novochares">N.</tp:taxon-name-part><tp:taxon-name-part taxon-name-part-type="species" reg="geminus">geminus</tp:taxon-name-part></tp:taxon-name>
                  </italic>
                </td><td rowspan="1" colspan="1">SLE2092</td><td rowspan="1" colspan="1">Brazil: Mato Grosso do Sul</td><td rowspan="1" colspan="1" style="color: #427bbe">
                  <ext-link xmlns:xlink="http://www.w3.org/1999/xlink" xlink:href="OQ918500" ext-link-type="gen" xlink:type="simple">OQ918500</ext-link>
                </td><td rowspan="1" colspan="1" style="color: #427bbe">
                  <ext-link xmlns:xlink="http://www.w3.org/1999/xlink" xlink:href="OQ919199" ext-link-type="gen" xlink:type="simple">OQ919199</ext-link>
                </td></tr><tr><td rowspan="1" colspan="1">
                  <italic>
                    <tp:taxon-name><tp:taxon-name-part taxon-name-part-type="genus" reg="Novochares">N.</tp:taxon-name-part><tp:taxon-name-part taxon-name-part-type="species" reg="guadelupensis">guadelupensis</tp:taxon-name-part></tp:taxon-name>
                  </italic>
                </td><td rowspan="1" colspan="1">SLE1803</td><td rowspan="1" colspan="1">Suriname: Sipaliwini</td><td rowspan="1" colspan="1" style="color: #427bbe">
                  <ext-link xmlns:xlink="http://www.w3.org/1999/xlink" xlink:href="OQ918501" ext-link-type="gen" xlink:type="simple">OQ918501</ext-link>
                </td><td rowspan="1" colspan="1" style="color: #427bbe">
                  <ext-link xmlns:xlink="http://www.w3.org/1999/xlink" xlink:href="OQ919200" ext-link-type="gen" xlink:type="simple">OQ919200</ext-link>
                </td></tr><tr><td rowspan="1" colspan="1">
                  <italic>
                    <tp:taxon-name><tp:taxon-name-part taxon-name-part-type="genus" reg="Novochares">N.</tp:taxon-name-part><tp:taxon-name-part taxon-name-part-type="species" reg="guadelupensis">guadelupensis</tp:taxon-name-part></tp:taxon-name>
                  </italic>
                </td><td rowspan="1" colspan="1">SLE2117</td><td rowspan="1" colspan="1">Suriname: Sipaliwini</td><td rowspan="1" colspan="1" style="color: #427bbe">
                  <ext-link xmlns:xlink="http://www.w3.org/1999/xlink" xlink:href="OQ918502" ext-link-type="gen" xlink:type="simple">OQ918502</ext-link>
                </td><td rowspan="1" colspan="1" style="color: #427bbe">
                  <ext-link xmlns:xlink="http://www.w3.org/1999/xlink" xlink:href="OQ919201" ext-link-type="gen" xlink:type="simple">OQ919201</ext-link>
                </td></tr><tr><td rowspan="1" colspan="1">
                  <italic>
                    <tp:taxon-name><tp:taxon-name-part taxon-name-part-type="genus" reg="Novochares">N.</tp:taxon-name-part><tp:taxon-name-part taxon-name-part-type="species" reg="guadelupensis">guadelupensis</tp:taxon-name-part></tp:taxon-name>
                  </italic>
                </td><td rowspan="1" colspan="1">SLE2421</td><td rowspan="1" colspan="1">French Guiana</td><td rowspan="1" colspan="1" style="color: #427bbe">
                  <ext-link xmlns:xlink="http://www.w3.org/1999/xlink" xlink:href="OQ918503" ext-link-type="gen" xlink:type="simple">OQ918503</ext-link>
                </td><td rowspan="1" colspan="1" style="color: #427bbe">
                  <ext-link xmlns:xlink="http://www.w3.org/1999/xlink" xlink:href="OQ919202" ext-link-type="gen" xlink:type="simple">OQ919202</ext-link>
                </td></tr><tr><td rowspan="1" colspan="1">
                  <italic>
                    <tp:taxon-name><tp:taxon-name-part taxon-name-part-type="genus" reg="Novochares">N.</tp:taxon-name-part><tp:taxon-name-part taxon-name-part-type="species" reg="guadelupensis">guadelupensis</tp:taxon-name-part></tp:taxon-name>
                  </italic>
                </td><td rowspan="1" colspan="1">SLE1200</td><td rowspan="1" colspan="1">Guyana: Region 9</td><td rowspan="1" colspan="1" style="color: #427bbe">
                  <ext-link xmlns:xlink="http://www.w3.org/1999/xlink" xlink:href="MW351350" ext-link-type="gen" xlink:type="simple">MW351350</ext-link>
                </td><td rowspan="1" colspan="1" style="color: #427bbe">
                  <ext-link xmlns:xlink="http://www.w3.org/1999/xlink" xlink:href="MW351008" ext-link-type="gen" xlink:type="simple">MW351008</ext-link>
                </td></tr><tr><td rowspan="1" colspan="1">
                  <italic>
                    <tp:taxon-name><tp:taxon-name-part taxon-name-part-type="genus" reg="Novochares">N.</tp:taxon-name-part><tp:taxon-name-part taxon-name-part-type="species" reg="kawsay">kawsay</tp:taxon-name-part></tp:taxon-name>
                  </italic>
                </td><td rowspan="1" colspan="1">SLE2467</td><td rowspan="1" colspan="1">Peru: Madre de Dios</td><td rowspan="1" colspan="1" style="color: #427bbe">
                  <ext-link xmlns:xlink="http://www.w3.org/1999/xlink" xlink:href="OQ918504" ext-link-type="gen" xlink:type="simple">OQ918504</ext-link>
                </td><td rowspan="1" colspan="1" style="color: #427bbe">
                  <ext-link xmlns:xlink="http://www.w3.org/1999/xlink" xlink:href="OQ919203" ext-link-type="gen" xlink:type="simple">OQ919203</ext-link>
                </td></tr><tr><td rowspan="1" colspan="1">
                  <italic>
                    <tp:taxon-name><tp:taxon-name-part taxon-name-part-type="genus" reg="Novochares">N.</tp:taxon-name-part><tp:taxon-name-part taxon-name-part-type="species" reg="latus">latus</tp:taxon-name-part></tp:taxon-name>
                  </italic>
                </td><td rowspan="1" colspan="1">SLE2039</td><td rowspan="1" colspan="1">Brazil: Rondônia</td><td rowspan="1" colspan="1" style="color: #427bbe">
                  <ext-link xmlns:xlink="http://www.w3.org/1999/xlink" xlink:href="OQ918505" ext-link-type="gen" xlink:type="simple">OQ918505</ext-link>
                </td><td rowspan="1" colspan="1" style="color: #427bbe">
                  <ext-link xmlns:xlink="http://www.w3.org/1999/xlink" xlink:href="OQ919204" ext-link-type="gen" xlink:type="simple">OQ919204</ext-link>
                </td></tr><tr><td rowspan="1" colspan="1">
                  <italic>
                    <tp:taxon-name><tp:taxon-name-part taxon-name-part-type="genus" reg="Novochares">N.</tp:taxon-name-part><tp:taxon-name-part taxon-name-part-type="species" reg="minor">minor</tp:taxon-name-part></tp:taxon-name>
                  </italic>
                </td><td rowspan="1" colspan="1">SLE2143</td><td rowspan="1" colspan="1">Peru: Loreto</td><td rowspan="1" colspan="1" style="color: #427bbe">
                  <ext-link xmlns:xlink="http://www.w3.org/1999/xlink" xlink:href="OQ918506" ext-link-type="gen" xlink:type="simple">OQ918506</ext-link>
                </td><td rowspan="1" colspan="1" style="color: #427bbe">
                  <ext-link xmlns:xlink="http://www.w3.org/1999/xlink" xlink:href="OQ919205" ext-link-type="gen" xlink:type="simple">OQ919205</ext-link>
                </td></tr><tr><td rowspan="1" colspan="1">
                  <italic>
                    <tp:taxon-name><tp:taxon-name-part taxon-name-part-type="genus" reg="Novochares">N.</tp:taxon-name-part><tp:taxon-name-part taxon-name-part-type="species" reg="minor">minor</tp:taxon-name-part></tp:taxon-name>
                  </italic>
                </td><td rowspan="1" colspan="1">SLE535</td><td rowspan="1" colspan="1">Suriname: Para</td><td rowspan="1" colspan="1" style="color: #427bbe">
                  <ext-link xmlns:xlink="http://www.w3.org/1999/xlink" xlink:href="MW351360" ext-link-type="gen" xlink:type="simple">MW351360</ext-link>
                </td><td rowspan="1" colspan="1" style="color: #427bbe">
                  <ext-link xmlns:xlink="http://www.w3.org/1999/xlink" xlink:href="MW351018" ext-link-type="gen" xlink:type="simple">MW351018</ext-link>
                </td></tr><tr><td rowspan="1" colspan="1">
                  <italic>
                    <tp:taxon-name><tp:taxon-name-part taxon-name-part-type="genus" reg="Novochares">N.</tp:taxon-name-part><tp:taxon-name-part taxon-name-part-type="species" reg="mura">mura</tp:taxon-name-part></tp:taxon-name>
                  </italic>
                </td><td rowspan="1" colspan="1">SLE1973</td><td rowspan="1" colspan="1">Brazil: Amazonas</td><td rowspan="1" colspan="1" style="color: #427bbe">
                  <ext-link xmlns:xlink="http://www.w3.org/1999/xlink" xlink:href="OQ918507" ext-link-type="gen" xlink:type="simple">OQ918507</ext-link>
                </td><td rowspan="1" colspan="1" style="color: #427bbe">
                  <ext-link xmlns:xlink="http://www.w3.org/1999/xlink" xlink:href="OQ919206" ext-link-type="gen" xlink:type="simple">OQ919206</ext-link>
                </td></tr><tr><td rowspan="1" colspan="1">
                  <italic>
                    <tp:taxon-name><tp:taxon-name-part taxon-name-part-type="genus" reg="Novochares">N.</tp:taxon-name-part><tp:taxon-name-part taxon-name-part-type="species" reg="orchis">orchis</tp:taxon-name-part></tp:taxon-name>
                  </italic>
                </td><td rowspan="1" colspan="1">SLE1851</td><td rowspan="1" colspan="1">Brazil: Amapá</td><td rowspan="1" colspan="1" style="color: #427bbe">
                  <ext-link xmlns:xlink="http://www.w3.org/1999/xlink" xlink:href="OQ918508" ext-link-type="gen" xlink:type="simple">OQ918508</ext-link>
                </td><td rowspan="1" colspan="1" style="color: #427bbe">
                  <ext-link xmlns:xlink="http://www.w3.org/1999/xlink" xlink:href="OQ919207" ext-link-type="gen" xlink:type="simple">OQ919207</ext-link>
                </td></tr><tr><td rowspan="1" colspan="1">
                  <italic>
                    <tp:taxon-name><tp:taxon-name-part taxon-name-part-type="genus" reg="Novochares">N.</tp:taxon-name-part><tp:taxon-name-part taxon-name-part-type="species" reg="orchis">orchis</tp:taxon-name-part></tp:taxon-name>
                  </italic>
                </td><td rowspan="1" colspan="1">SLE2415</td><td rowspan="1" colspan="1">French Guiana</td><td rowspan="1" colspan="1" style="color: #427bbe">
                  <ext-link xmlns:xlink="http://www.w3.org/1999/xlink" xlink:href="OQ918509" ext-link-type="gen" xlink:type="simple">OQ918509</ext-link>
                </td><td rowspan="1" colspan="1">N/A</td></tr><tr><td rowspan="1" colspan="1">
                  <italic>
                    <tp:taxon-name><tp:taxon-name-part taxon-name-part-type="genus" reg="Novochares">N.</tp:taxon-name-part><tp:taxon-name-part taxon-name-part-type="species" reg="orchis">orchis</tp:taxon-name-part></tp:taxon-name>
                  </italic>
                </td><td rowspan="1" colspan="1">SLE1214</td><td rowspan="1" colspan="1">Suriname: Sipaliwini</td><td rowspan="1" colspan="1" style="color: #427bbe">
                  <ext-link xmlns:xlink="http://www.w3.org/1999/xlink" xlink:href="MW351375" ext-link-type="gen" xlink:type="simple">MW351375</ext-link>
                </td><td rowspan="1" colspan="1" style="color: #427bbe">
                  <ext-link xmlns:xlink="http://www.w3.org/1999/xlink" xlink:href="MW351031" ext-link-type="gen" xlink:type="simple">MW351031</ext-link>
                </td></tr><tr><td rowspan="1" colspan="1">
                  <italic>
                    <tp:taxon-name><tp:taxon-name-part taxon-name-part-type="genus" reg="Novochares">N.</tp:taxon-name-part><tp:taxon-name-part taxon-name-part-type="species" reg="piaroa">piaroa</tp:taxon-name-part></tp:taxon-name>
                  </italic>
                </td><td rowspan="1" colspan="1">SLE1194</td><td rowspan="1" colspan="1">Venezuela: Amazonas</td><td rowspan="1" colspan="1">N/A</td><td rowspan="1" colspan="1" style="color: #427bbe">
                  <ext-link xmlns:xlink="http://www.w3.org/1999/xlink" xlink:href="OQ919208" ext-link-type="gen" xlink:type="simple">OQ919208</ext-link>
                </td></tr><tr><td rowspan="1" colspan="1">
                  <italic>
                    <tp:taxon-name><tp:taxon-name-part taxon-name-part-type="genus" reg="Novochares">N.</tp:taxon-name-part><tp:taxon-name-part taxon-name-part-type="species" reg="pilatus">pilatus</tp:taxon-name-part></tp:taxon-name>
                  </italic>
                </td><td rowspan="1" colspan="1">SLE1204</td><td rowspan="1" colspan="1">Venezuela: Bolívar</td><td rowspan="1" colspan="1" style="color: #427bbe">
                  <ext-link xmlns:xlink="http://www.w3.org/1999/xlink" xlink:href="OQ918510" ext-link-type="gen" xlink:type="simple">OQ918510</ext-link>
                </td><td rowspan="1" colspan="1" style="color: #427bbe">
                  <ext-link xmlns:xlink="http://www.w3.org/1999/xlink" xlink:href="OQ919209" ext-link-type="gen" xlink:type="simple">OQ919209</ext-link>
                </td></tr><tr><td rowspan="1" colspan="1">
                  <italic>
                    <tp:taxon-name><tp:taxon-name-part taxon-name-part-type="genus" reg="Novochares">N.</tp:taxon-name-part><tp:taxon-name-part taxon-name-part-type="species" reg="pilatus">pilatus</tp:taxon-name-part></tp:taxon-name>
                  </italic>
                </td><td rowspan="1" colspan="1">SLE1241</td><td rowspan="1" colspan="1">Venezuela: Barinas</td><td rowspan="1" colspan="1" style="color: #427bbe">
                  <ext-link xmlns:xlink="http://www.w3.org/1999/xlink" xlink:href="MW351404" ext-link-type="gen" xlink:type="simple">MW351404</ext-link>
                </td><td rowspan="1" colspan="1" style="color: #427bbe">
                  <ext-link xmlns:xlink="http://www.w3.org/1999/xlink" xlink:href="MW351060" ext-link-type="gen" xlink:type="simple">MW351060</ext-link>
                </td></tr><tr><td rowspan="1" colspan="1">
                  <italic>
                    <tp:taxon-name><tp:taxon-name-part taxon-name-part-type="genus" reg="Novochares">N.</tp:taxon-name-part><tp:taxon-name-part taxon-name-part-type="species" reg="punctatostriatus">punctatostriatus</tp:taxon-name-part></tp:taxon-name>
                  </italic>
                </td><td rowspan="1" colspan="1">SLE1098</td><td rowspan="1" colspan="1">Peru: Madre de Dios</td><td rowspan="1" colspan="1" style="color: #427bbe">
                  <ext-link xmlns:xlink="http://www.w3.org/1999/xlink" xlink:href="MW351393" ext-link-type="gen" xlink:type="simple">MW351393</ext-link>
                </td><td rowspan="1" colspan="1" style="color: #427bbe">
                  <ext-link xmlns:xlink="http://www.w3.org/1999/xlink" xlink:href="MW351049" ext-link-type="gen" xlink:type="simple">MW351049</ext-link>
                </td></tr><tr><td rowspan="1" colspan="1">
                  <italic>
                    <tp:taxon-name><tp:taxon-name-part taxon-name-part-type="genus" reg="Novochares">N.</tp:taxon-name-part><tp:taxon-name-part taxon-name-part-type="species" reg="punctatostriatus">punctatostriatus</tp:taxon-name-part></tp:taxon-name>
                  </italic>
                </td><td rowspan="1" colspan="1">SLE1191</td><td rowspan="1" colspan="1">Bolivia: Santa Cruz</td><td rowspan="1" colspan="1" style="color: #427bbe">
                  <ext-link xmlns:xlink="http://www.w3.org/1999/xlink" xlink:href="MW351397" ext-link-type="gen" xlink:type="simple">MW351397</ext-link>
                </td><td rowspan="1" colspan="1" style="color: #427bbe">
                  <ext-link xmlns:xlink="http://www.w3.org/1999/xlink" xlink:href="MW351053" ext-link-type="gen" xlink:type="simple">MW351053</ext-link>
                </td></tr><tr><td rowspan="1" colspan="1">
                  <italic>
                    <tp:taxon-name><tp:taxon-name-part taxon-name-part-type="genus" reg="Novochares">N.</tp:taxon-name-part><tp:taxon-name-part taxon-name-part-type="species" reg="punctatostriatus">punctatostriatus</tp:taxon-name-part></tp:taxon-name>
                  </italic>
                </td><td rowspan="1" colspan="1">SLE1802</td><td rowspan="1" colspan="1">Suriname: Sipaliwini</td><td rowspan="1" colspan="1" style="color: #427bbe">
                  <ext-link xmlns:xlink="http://www.w3.org/1999/xlink" xlink:href="OQ918513" ext-link-type="gen" xlink:type="simple">OQ918513</ext-link>
                </td><td rowspan="1" colspan="1" style="color: #427bbe">
                  <ext-link xmlns:xlink="http://www.w3.org/1999/xlink" xlink:href="OQ919212" ext-link-type="gen" xlink:type="simple">OQ919212</ext-link>
                </td></tr><tr><td rowspan="1" colspan="1">
                  <italic>
                    <tp:taxon-name><tp:taxon-name-part taxon-name-part-type="genus" reg="Novochares">N.</tp:taxon-name-part><tp:taxon-name-part taxon-name-part-type="species" reg="punctatostriatus">punctatostriatus</tp:taxon-name-part></tp:taxon-name>
                  </italic>
                </td><td rowspan="1" colspan="1">SLE1969</td><td rowspan="1" colspan="1">Brazil: Amazonas</td><td rowspan="1" colspan="1" style="color: #427bbe">
                  <ext-link xmlns:xlink="http://www.w3.org/1999/xlink" xlink:href="OQ918514" ext-link-type="gen" xlink:type="simple">OQ918514</ext-link>
                </td><td rowspan="1" colspan="1">N/A</td></tr><tr><td rowspan="1" colspan="1">
                  <italic>
                    <tp:taxon-name><tp:taxon-name-part taxon-name-part-type="genus" reg="Novochares">N.</tp:taxon-name-part><tp:taxon-name-part taxon-name-part-type="species" reg="punctatostriatus">punctatostriatus</tp:taxon-name-part></tp:taxon-name>
                  </italic>
                </td><td rowspan="1" colspan="1">SLE2037</td><td rowspan="1" colspan="1">Brazil: Rondônia</td><td rowspan="1" colspan="1" style="color: #427bbe">
                  <ext-link xmlns:xlink="http://www.w3.org/1999/xlink" xlink:href="OQ918515" ext-link-type="gen" xlink:type="simple">OQ918515</ext-link>
                </td><td rowspan="1" colspan="1">N/A</td></tr><tr><td rowspan="1" colspan="1">
                  <italic>
                    <tp:taxon-name><tp:taxon-name-part taxon-name-part-type="genus" reg="Novochares">N.</tp:taxon-name-part><tp:taxon-name-part taxon-name-part-type="species" reg="punctatostriatus">punctatostriatus</tp:taxon-name-part></tp:taxon-name>
                  </italic>
                </td><td rowspan="1" colspan="1">SLE2090</td><td rowspan="1" colspan="1">Brazil: Rondônia</td><td rowspan="1" colspan="1" style="color: #427bbe">
                  <ext-link xmlns:xlink="http://www.w3.org/1999/xlink" xlink:href="OQ918516" ext-link-type="gen" xlink:type="simple">OQ918516</ext-link>
                </td><td rowspan="1" colspan="1" style="color: #427bbe">
                  <ext-link xmlns:xlink="http://www.w3.org/1999/xlink" xlink:href="OQ919213" ext-link-type="gen" xlink:type="simple">OQ919213</ext-link>
                </td></tr><tr><td rowspan="1" colspan="1">
                  <italic>
                    <tp:taxon-name><tp:taxon-name-part taxon-name-part-type="genus" reg="Novochares">N.</tp:taxon-name-part><tp:taxon-name-part taxon-name-part-type="species" reg="punctatostriatus">punctatostriatus</tp:taxon-name-part></tp:taxon-name>
                  </italic>
                </td><td rowspan="1" colspan="1">SLE2094</td><td rowspan="1" colspan="1">Brazil: Amapá</td><td rowspan="1" colspan="1" style="color: #427bbe">
                  <ext-link xmlns:xlink="http://www.w3.org/1999/xlink" xlink:href="OQ918517" ext-link-type="gen" xlink:type="simple">OQ918517</ext-link>
                </td><td rowspan="1" colspan="1" style="color: #427bbe">
                  <ext-link xmlns:xlink="http://www.w3.org/1999/xlink" xlink:href="OQ919214" ext-link-type="gen" xlink:type="simple">OQ919214</ext-link>
                </td></tr><tr><td rowspan="1" colspan="1">
                  <italic>
                    <tp:taxon-name><tp:taxon-name-part taxon-name-part-type="genus" reg="Novochares">N.</tp:taxon-name-part><tp:taxon-name-part taxon-name-part-type="species" reg="punctatostriatus">punctatostriatus</tp:taxon-name-part></tp:taxon-name>
                  </italic>
                </td><td rowspan="1" colspan="1">SLE2471</td><td rowspan="1" colspan="1">Peru: Madre de Dios</td><td rowspan="1" colspan="1" style="color: #427bbe">
                  <ext-link xmlns:xlink="http://www.w3.org/1999/xlink" xlink:href="OQ918518" ext-link-type="gen" xlink:type="simple">OQ918518</ext-link>
                </td><td rowspan="1" colspan="1" style="color: #427bbe">
                  <ext-link xmlns:xlink="http://www.w3.org/1999/xlink" xlink:href="OQ919215" ext-link-type="gen" xlink:type="simple">OQ919215</ext-link>
                </td></tr><tr><td rowspan="1" colspan="1">
                  <italic>
                    <tp:taxon-name><tp:taxon-name-part taxon-name-part-type="genus" reg="Novochares">N.</tp:taxon-name-part><tp:taxon-name-part taxon-name-part-type="species" reg="punctatostriatus">punctatostriatus</tp:taxon-name-part></tp:taxon-name>
                  </italic>
                </td><td rowspan="1" colspan="1">SLE452</td><td rowspan="1" colspan="1">Suriname: Sipaliwini</td><td rowspan="1" colspan="1" style="color: #427bbe">
                  <ext-link xmlns:xlink="http://www.w3.org/1999/xlink" xlink:href="OQ918511" ext-link-type="gen" xlink:type="simple">OQ918511</ext-link>
                </td><td rowspan="1" colspan="1" style="color: #427bbe">
                  <ext-link xmlns:xlink="http://www.w3.org/1999/xlink" xlink:href="OQ919210" ext-link-type="gen" xlink:type="simple">OQ919210</ext-link>
                </td></tr><tr><td rowspan="1" colspan="1">
                  <italic>
                    <tp:taxon-name><tp:taxon-name-part taxon-name-part-type="genus" reg="Novochares">N.</tp:taxon-name-part><tp:taxon-name-part taxon-name-part-type="species" reg="punctatostriatus">punctatostriatus</tp:taxon-name-part></tp:taxon-name>
                  </italic>
                </td><td rowspan="1" colspan="1">SLE515</td><td rowspan="1" colspan="1">French Guiana</td><td rowspan="1" colspan="1" style="color: #427bbe">
                  <ext-link xmlns:xlink="http://www.w3.org/1999/xlink" xlink:href="OQ918512" ext-link-type="gen" xlink:type="simple">OQ918512</ext-link>
                </td><td rowspan="1" colspan="1" style="color: #427bbe">
                  <ext-link xmlns:xlink="http://www.w3.org/1999/xlink" xlink:href="OQ919211" ext-link-type="gen" xlink:type="simple">OQ919211</ext-link>
                </td></tr><tr><td rowspan="1" colspan="1">
                  <italic>
                    <tp:taxon-name><tp:taxon-name-part taxon-name-part-type="genus" reg="Novochares">N.</tp:taxon-name-part><tp:taxon-name-part taxon-name-part-type="species" reg="quadrispinus">quadrispinus</tp:taxon-name-part></tp:taxon-name>
                  </italic>
                </td><td rowspan="1" colspan="1">SLE537</td><td rowspan="1" colspan="1">Suriname: Sipaliwini</td><td rowspan="1" colspan="1" style="color: #427bbe">
                  <ext-link xmlns:xlink="http://www.w3.org/1999/xlink" xlink:href="OQ918519" ext-link-type="gen" xlink:type="simple">OQ918519</ext-link>
                </td><td rowspan="1" colspan="1">N/A</td></tr><tr><td rowspan="1" colspan="1">
                  <italic>
                    <tp:taxon-name><tp:taxon-name-part taxon-name-part-type="genus" reg="Novochares">N.</tp:taxon-name-part><tp:taxon-name-part taxon-name-part-type="species" reg="quadrispinus">quadrispinus</tp:taxon-name-part></tp:taxon-name>
                  </italic>
                </td><td rowspan="1" colspan="1">SLE536</td><td rowspan="1" colspan="1">Suriname: Sipaliwini</td><td rowspan="1" colspan="1" style="color: #427bbe">
                  <ext-link xmlns:xlink="http://www.w3.org/1999/xlink" xlink:href="MW351361" ext-link-type="gen" xlink:type="simple">MW351361</ext-link>
                </td><td rowspan="1" colspan="1" style="color: #427bbe">
                  <ext-link xmlns:xlink="http://www.w3.org/1999/xlink" xlink:href="MW351019" ext-link-type="gen" xlink:type="simple">MW351019</ext-link>
                </td></tr><tr><td rowspan="1" colspan="1">
                  <italic>
                    <tp:taxon-name><tp:taxon-name-part taxon-name-part-type="genus" reg="Novochares">N.</tp:taxon-name-part><tp:taxon-name-part taxon-name-part-type="species" reg="sallaei">sallaei</tp:taxon-name-part></tp:taxon-name>
                  </italic>
                </td><td rowspan="1" colspan="1">SLE1212</td><td rowspan="1" colspan="1">Guatemala</td><td rowspan="1" colspan="1" style="color: #427bbe">
                  <ext-link xmlns:xlink="http://www.w3.org/1999/xlink" xlink:href="MW351355" ext-link-type="gen" xlink:type="simple">MW351355</ext-link>
                </td><td rowspan="1" colspan="1" style="color: #427bbe">
                  <ext-link xmlns:xlink="http://www.w3.org/1999/xlink" xlink:href="MW351013" ext-link-type="gen" xlink:type="simple">MW351013</ext-link>
                </td></tr><tr><td rowspan="1" colspan="1"><italic><tp:taxon-name><tp:taxon-name-part taxon-name-part-type="genus" reg="Novochares">N.</tp:taxon-name-part></tp:taxon-name></italic> sp.</td><td rowspan="1" colspan="1">SLE2043</td><td rowspan="1" colspan="1">Bolivia: Villa Tunari</td><td rowspan="1" colspan="1" style="color: #427bbe">
                  <ext-link xmlns:xlink="http://www.w3.org/1999/xlink" xlink:href="OQ918525" ext-link-type="gen" xlink:type="simple">OQ918525</ext-link>
                </td><td rowspan="1" colspan="1" style="color: #427bbe">
                  <ext-link xmlns:xlink="http://www.w3.org/1999/xlink" xlink:href="OQ919219" ext-link-type="gen" xlink:type="simple">OQ919219</ext-link>
                </td></tr><tr><td rowspan="1" colspan="1"><italic><tp:taxon-name><tp:taxon-name-part taxon-name-part-type="genus" reg="Novochares">N.</tp:taxon-name-part></tp:taxon-name></italic> sp.</td><td rowspan="1" colspan="1">SLE2145</td><td rowspan="1" colspan="1">Peru: Loreto</td><td rowspan="1" colspan="1" style="color: #427bbe">
                  <ext-link xmlns:xlink="http://www.w3.org/1999/xlink" xlink:href="OQ918527" ext-link-type="gen" xlink:type="simple">OQ918527</ext-link>
                </td><td rowspan="1" colspan="1" style="color: #427bbe">
                  <ext-link xmlns:xlink="http://www.w3.org/1999/xlink" xlink:href="OQ919221" ext-link-type="gen" xlink:type="simple">OQ919221</ext-link>
                </td></tr><tr><td rowspan="1" colspan="1">
                  <italic>
                    <tp:taxon-name><tp:taxon-name-part taxon-name-part-type="genus" reg="Novochares">N.</tp:taxon-name-part><tp:taxon-name-part taxon-name-part-type="species" reg="spangleri">spangleri</tp:taxon-name-part></tp:taxon-name>
                  </italic>
                </td><td rowspan="1" colspan="1">SLE2472</td><td rowspan="1" colspan="1">Peru: Madre de Dios</td><td rowspan="1" colspan="1" style="color: #427bbe">
                  <ext-link xmlns:xlink="http://www.w3.org/1999/xlink" xlink:href="OQ918529" ext-link-type="gen" xlink:type="simple">OQ918529</ext-link>
                </td><td rowspan="1" colspan="1" style="color: #427bbe">
                  <ext-link xmlns:xlink="http://www.w3.org/1999/xlink" xlink:href="OQ919223" ext-link-type="gen" xlink:type="simple">OQ919223</ext-link>
                </td></tr><tr><td rowspan="1" colspan="1">
                  <italic>
                    <tp:taxon-name><tp:taxon-name-part taxon-name-part-type="genus" reg="Novochares">N.</tp:taxon-name-part><tp:taxon-name-part taxon-name-part-type="species" reg="tectiformis">tectiformis</tp:taxon-name-part></tp:taxon-name>
                  </italic>
                </td><td rowspan="1" colspan="1">SLE1172</td><td rowspan="1" colspan="1">Suriname: Sipaliwini</td><td rowspan="1" colspan="1" style="color: #427bbe">
                  <ext-link xmlns:xlink="http://www.w3.org/1999/xlink" xlink:href="OQ918530" ext-link-type="gen" xlink:type="simple">OQ918530</ext-link>
                </td><td rowspan="1" colspan="1" style="color: #427bbe">
                  <ext-link xmlns:xlink="http://www.w3.org/1999/xlink" xlink:href="OQ919224" ext-link-type="gen" xlink:type="simple">OQ919224</ext-link>
                </td></tr><tr><td rowspan="1" colspan="1">
                  <italic>
                    <tp:taxon-name><tp:taxon-name-part taxon-name-part-type="genus" reg="Novochares">N.</tp:taxon-name-part><tp:taxon-name-part taxon-name-part-type="species" reg="tectiformis">tectiformis</tp:taxon-name-part></tp:taxon-name>
                  </italic>
                </td><td rowspan="1" colspan="1">SLE1905</td><td rowspan="1" colspan="1">Brazil: Amazonas</td><td rowspan="1" colspan="1" style="color: #427bbe">
                  <ext-link xmlns:xlink="http://www.w3.org/1999/xlink" xlink:href="OQ918531" ext-link-type="gen" xlink:type="simple">OQ918531</ext-link>
                </td><td rowspan="1" colspan="1" style="color: #427bbe">
                  <ext-link xmlns:xlink="http://www.w3.org/1999/xlink" xlink:href="OQ919225" ext-link-type="gen" xlink:type="simple">OQ919225</ext-link>
                </td></tr><tr><td rowspan="1" colspan="1">
                  <italic>
                    <tp:taxon-name><tp:taxon-name-part taxon-name-part-type="genus" reg="Novochares">N.</tp:taxon-name-part><tp:taxon-name-part taxon-name-part-type="species" reg="tectiformis">tectiformis</tp:taxon-name-part></tp:taxon-name>
                  </italic>
                </td><td rowspan="1" colspan="1">SLE1981</td><td rowspan="1" colspan="1">Brazil: Amazonas</td><td rowspan="1" colspan="1" style="color: #427bbe">
                  <ext-link xmlns:xlink="http://www.w3.org/1999/xlink" xlink:href="OQ918532" ext-link-type="gen" xlink:type="simple">OQ918532</ext-link>
                </td><td rowspan="1" colspan="1" style="color: #427bbe">
                  <ext-link xmlns:xlink="http://www.w3.org/1999/xlink" xlink:href="OQ919226" ext-link-type="gen" xlink:type="simple">OQ919226</ext-link>
                </td></tr><tr><td rowspan="1" colspan="1">
                  <italic>
                    <tp:taxon-name><tp:taxon-name-part taxon-name-part-type="genus" reg="Novochares">N.</tp:taxon-name-part><tp:taxon-name-part taxon-name-part-type="species" reg="tectiformis">tectiformis</tp:taxon-name-part></tp:taxon-name>
                  </italic>
                </td><td rowspan="1" colspan="1">SLE2089</td><td rowspan="1" colspan="1">Brazil: Rondônia</td><td rowspan="1" colspan="1" style="color: #427bbe">
                  <ext-link xmlns:xlink="http://www.w3.org/1999/xlink" xlink:href="OQ918533" ext-link-type="gen" xlink:type="simple">OQ918533</ext-link>
                </td><td rowspan="1" colspan="1" style="color: #427bbe">
                  <ext-link xmlns:xlink="http://www.w3.org/1999/xlink" xlink:href="OQ919227" ext-link-type="gen" xlink:type="simple">OQ919227</ext-link>
                </td></tr><tr><td rowspan="1" colspan="1">
                  <italic>
                    <tp:taxon-name><tp:taxon-name-part taxon-name-part-type="genus" reg="Novochares">N.</tp:taxon-name-part><tp:taxon-name-part taxon-name-part-type="species" reg="tectiformis">tectiformis</tp:taxon-name-part></tp:taxon-name>
                  </italic>
                </td><td rowspan="1" colspan="1">SLE2093</td><td rowspan="1" colspan="1">Brazil: Mato Grosso do Sul</td><td rowspan="1" colspan="1" style="color: #427bbe">
                  <ext-link xmlns:xlink="http://www.w3.org/1999/xlink" xlink:href="OQ918534" ext-link-type="gen" xlink:type="simple">OQ918534</ext-link>
                </td><td rowspan="1" colspan="1" style="color: #427bbe">
                  <ext-link xmlns:xlink="http://www.w3.org/1999/xlink" xlink:href="OQ919228" ext-link-type="gen" xlink:type="simple">OQ919228</ext-link>
                </td></tr><tr><td rowspan="1" colspan="1">
                  <italic>
                    <tp:taxon-name><tp:taxon-name-part taxon-name-part-type="genus" reg="Novochares">N.</tp:taxon-name-part><tp:taxon-name-part taxon-name-part-type="species" reg="tectiformis">tectiformis</tp:taxon-name-part></tp:taxon-name>
                  </italic>
                </td><td rowspan="1" colspan="1">SLE2095</td><td rowspan="1" colspan="1">Brazil: Mato Grosso do Sul</td><td rowspan="1" colspan="1" style="color: #427bbe">
                  <ext-link xmlns:xlink="http://www.w3.org/1999/xlink" xlink:href="OQ918535" ext-link-type="gen" xlink:type="simple">OQ918535</ext-link>
                </td><td rowspan="1" colspan="1" style="color: #427bbe">
                  <ext-link xmlns:xlink="http://www.w3.org/1999/xlink" xlink:href="OQ919229" ext-link-type="gen" xlink:type="simple">OQ919229</ext-link>
                </td></tr><tr><td rowspan="1" colspan="1">
                  <italic>
                    <tp:taxon-name><tp:taxon-name-part taxon-name-part-type="genus" reg="Novochares">N.</tp:taxon-name-part><tp:taxon-name-part taxon-name-part-type="species" reg="tectiformis">tectiformis</tp:taxon-name-part></tp:taxon-name>
                  </italic>
                </td><td rowspan="1" colspan="1">SLE1220</td><td rowspan="1" colspan="1">Guyana: Region 9</td><td rowspan="1" colspan="1" style="color: #427bbe">
                  <ext-link xmlns:xlink="http://www.w3.org/1999/xlink" xlink:href="MW351403" ext-link-type="gen" xlink:type="simple">MW351403</ext-link>
                </td><td rowspan="1" colspan="1" style="color: #427bbe">
                  <ext-link xmlns:xlink="http://www.w3.org/1999/xlink" xlink:href="MW351059" ext-link-type="gen" xlink:type="simple">MW351059</ext-link>
                </td></tr><tr><td rowspan="1" colspan="1">
                  <italic>
                    <tp:taxon-name><tp:taxon-name-part taxon-name-part-type="genus" reg="Novochares">N.</tp:taxon-name-part><tp:taxon-name-part taxon-name-part-type="species" reg="tectiformis">tectiformis</tp:taxon-name-part></tp:taxon-name>
                  </italic>
                </td><td rowspan="1" colspan="1">SLE448</td><td rowspan="1" colspan="1">Suriname: Sipaliwini</td><td rowspan="1" colspan="1" style="color: #427bbe">
                  <ext-link xmlns:xlink="http://www.w3.org/1999/xlink" xlink:href="MW351357" ext-link-type="gen" xlink:type="simple">MW351357</ext-link>
                </td><td rowspan="1" colspan="1" style="color: #427bbe">
                  <ext-link xmlns:xlink="http://www.w3.org/1999/xlink" xlink:href="MW351015" ext-link-type="gen" xlink:type="simple">MW351015</ext-link>
                </td></tr><tr><td rowspan="1" colspan="1">
                  <italic>
                    <tp:taxon-name><tp:taxon-name-part taxon-name-part-type="genus" reg="Novochares">N.</tp:taxon-name-part><tp:taxon-name-part taxon-name-part-type="species" reg="tenedor">tenedor</tp:taxon-name-part></tp:taxon-name>
                  </italic>
                </td><td rowspan="1" colspan="1">SLE1219</td><td rowspan="1" colspan="1">Guyana: Region 8</td><td rowspan="1" colspan="1" style="color: #427bbe">
                  <ext-link xmlns:xlink="http://www.w3.org/1999/xlink" xlink:href="OQ918536" ext-link-type="gen" xlink:type="simple">OQ918536</ext-link>
                </td><td rowspan="1" colspan="1" style="color: #427bbe">
                  <ext-link xmlns:xlink="http://www.w3.org/1999/xlink" xlink:href="OQ919230" ext-link-type="gen" xlink:type="simple">OQ919230</ext-link>
                </td></tr><tr><td rowspan="1" colspan="1">
                  <italic>
                    <tp:taxon-name><tp:taxon-name-part taxon-name-part-type="genus" reg="Novochares">N.</tp:taxon-name-part><tp:taxon-name-part taxon-name-part-type="species" reg="tenedor">tenedor</tp:taxon-name-part></tp:taxon-name>
                  </italic>
                </td><td rowspan="1" colspan="1">SLE1205</td><td rowspan="1" colspan="1">Venezuela</td><td rowspan="1" colspan="1" style="color: #427bbe">
                  <ext-link xmlns:xlink="http://www.w3.org/1999/xlink" xlink:href="MW351374" ext-link-type="gen" xlink:type="simple">MW351374</ext-link>
                </td><td rowspan="1" colspan="1" style="color: #427bbe">
                  <ext-link xmlns:xlink="http://www.w3.org/1999/xlink" xlink:href="MW351030" ext-link-type="gen" xlink:type="simple">MW351030</ext-link>
                </td></tr><tr><td rowspan="1" colspan="1">
                  <italic>
                    <tp:taxon-name><tp:taxon-name-part taxon-name-part-type="genus" reg="Novochares">N.</tp:taxon-name-part><tp:taxon-name-part taxon-name-part-type="species" reg="trifurcatus">trifurcatus</tp:taxon-name-part></tp:taxon-name>
                  </italic>
                </td><td rowspan="1" colspan="1">SLE2147</td><td rowspan="1" colspan="1">Peru: Loreto</td><td rowspan="1" colspan="1" style="color: #427bbe">
                  <ext-link xmlns:xlink="http://www.w3.org/1999/xlink" xlink:href="OQ918537" ext-link-type="gen" xlink:type="simple">OQ918537</ext-link>
                </td><td rowspan="1" colspan="1" style="color: #427bbe">
                  <ext-link xmlns:xlink="http://www.w3.org/1999/xlink" xlink:href="OQ919231" ext-link-type="gen" xlink:type="simple">OQ919231</ext-link>
                </td></tr><tr><td rowspan="1" colspan="1">
                  <italic>
                    <tp:taxon-name><tp:taxon-name-part taxon-name-part-type="genus" reg="Novochares">N.</tp:taxon-name-part><tp:taxon-name-part taxon-name-part-type="species" reg="unguis">unguis</tp:taxon-name-part></tp:taxon-name>
                  </italic>
                </td><td rowspan="1" colspan="1">SLE2136</td><td rowspan="1" colspan="1">Peru: Madre de Dios</td><td rowspan="1" colspan="1" style="color: #427bbe">
                  <ext-link xmlns:xlink="http://www.w3.org/1999/xlink" xlink:href="OQ918538" ext-link-type="gen" xlink:type="simple">OQ918538</ext-link>
                </td><td rowspan="1" colspan="1" style="color: #427bbe">
                  <ext-link xmlns:xlink="http://www.w3.org/1999/xlink" xlink:href="OQ919232" ext-link-type="gen" xlink:type="simple">OQ919232</ext-link>
                </td></tr><tr><td rowspan="1" colspan="1">
                  <italic>
                    <tp:taxon-name><tp:taxon-name-part taxon-name-part-type="genus" reg="Novochares">N.</tp:taxon-name-part><tp:taxon-name-part taxon-name-part-type="species" reg="unguis">unguis</tp:taxon-name-part></tp:taxon-name>
                  </italic>
                </td><td rowspan="1" colspan="1">SLE2460</td><td rowspan="1" colspan="1">Peru: Madre de Dios</td><td rowspan="1" colspan="1" style="color: #427bbe">
                  <ext-link xmlns:xlink="http://www.w3.org/1999/xlink" xlink:href="OQ918539" ext-link-type="gen" xlink:type="simple">OQ918539</ext-link>
                </td><td rowspan="1" colspan="1" style="color: #427bbe">
                  <ext-link xmlns:xlink="http://www.w3.org/1999/xlink" xlink:href="OQ919233" ext-link-type="gen" xlink:type="simple">OQ919233</ext-link>
                </td></tr><tr><td rowspan="1" colspan="1"><italic><tp:taxon-name><tp:taxon-name-part taxon-name-part-type="genus" reg="Sindolus">Sindolus</tp:taxon-name-part></tp:taxon-name></italic> sp.</td><td rowspan="1" colspan="1">SLE1239</td><td rowspan="1" colspan="1">Venezuela: Cojedes</td><td rowspan="1" colspan="1" style="color: #427bbe">
                  <ext-link xmlns:xlink="http://www.w3.org/1999/xlink" xlink:href="OQ918540" ext-link-type="gen" xlink:type="simple">OQ918540</ext-link>
                </td><td rowspan="1" colspan="1" style="color: #427bbe">
                  <ext-link xmlns:xlink="http://www.w3.org/1999/xlink" xlink:href="OQ919234" ext-link-type="gen" xlink:type="simple">OQ919234</ext-link>
                </td></tr></tbody></table></table-wrap></tp:treatment-sec><ref-list><ref id="B18"><mixed-citation xmlns:xlink="http://www.w3.org/1999/xlink" xlink:type="simple"><person-group><name name-style="western"><surname>Fernández</surname><given-names>LA</given-names></name></person-group> (<year>1989</year>) <article-title>Notas sobre el género <italic><tp:taxon-name><tp:taxon-name-part taxon-name-part-type="genus">Helochares</tp:taxon-name-part></tp:taxon-name></italic>. II (<tp:taxon-name><tp:taxon-name-part taxon-name-part-type="order">Coleoptera</tp:taxon-name-part></tp:taxon-name>: <tp:taxon-name><tp:taxon-name-part taxon-name-part-type="family">Hydrophilidae</tp:taxon-name-part></tp:taxon-name>). Descripción de dos especies nuevas neotropicales. Clave para determinar las especies argentinas y de áreas vecinas.</article-title><source>Revista de la Sociedad Entomológica Argentina</source><volume>45</volume>: <fpage>145</fpage>–<lpage>151</lpage>. <ext-link xlink:href="https://www.biotaxa.org/RSEA/article/view/36600" ext-link-type="uri" xlink:type="simple">https://www.biotaxa.org/RSEA/article/view/36600</ext-link></mixed-citation></ref><ref id="B23"><mixed-citation xmlns:xlink="http://www.w3.org/1999/xlink" xlink:type="simple"><person-group><name name-style="western"><surname>Girón</surname><given-names>JC</given-names></name><name name-style="western"><surname>Short</surname><given-names>AEZ</given-names></name></person-group> (<year>2021</year>) <article-title>The <tp:taxon-name><tp:taxon-name-part taxon-name-part-type="subfamily">Acidocerinae</tp:taxon-name-part></tp:taxon-name> (<tp:taxon-name><tp:taxon-name-part taxon-name-part-type="order">Coleoptera</tp:taxon-name-part></tp:taxon-name>, <tp:taxon-name><tp:taxon-name-part taxon-name-part-type="family">Hydrophilidae</tp:taxon-name-part></tp:taxon-name>): Taxonomy, classification, and catalog of species.</article-title><source>ZooKeys</source><volume>1045</volume>: <fpage>1</fpage>–<lpage>236</lpage>. <ext-link xlink:href="10.3897/zookeys.1045.63810" ext-link-type="doi" xlink:type="simple">https://doi.org/10.3897/zookeys.1045.63810</ext-link></mixed-citation></ref><ref id="B40"><mixed-citation xmlns:xlink="http://www.w3.org/1999/xlink" xlink:type="simple"><person-group><name name-style="western"><surname>Short</surname><given-names>AEZ</given-names></name><name name-style="western"><surname>Girón</surname><given-names>JC</given-names></name><name name-style="western"><surname>Toussaint</surname><given-names>EFA</given-names></name></person-group> (<year>2021</year>) <article-title>Evolution and biogeography of acidocerine water scavenger beetles (<tp:taxon-name><tp:taxon-name-part taxon-name-part-type="order">Coleoptera</tp:taxon-name-part></tp:taxon-name>: <tp:taxon-name><tp:taxon-name-part taxon-name-part-type="family">Hydrophilidae</tp:taxon-name-part></tp:taxon-name>) shaped by Gondwanan vicariance and Cenozoic isolation of South America.</article-title><source>Systematic Entomology</source><volume>46</volume>(<issue>2</issue>): <fpage>380</fpage>–<lpage>395</lpage>. <ext-link xlink:href="10.1111/syen.12467" ext-link-type="doi" xlink:type="simple">https://doi.org/10.1111/syen.12467</ext-link></mixed-citation></ref></ref-list></tp:taxon-treatment>
