# Supplementary material for: ﻿Revision of the Neotropical water scavenger beetle genus Novochares Girón & Short (Coleoptera, Hydrophilidae, Acidocerinae)
Source: Zookeys. 2023 Jul 20;1171:1–112. doi: 10.3897/zookeys.1171.104142 (PMC10846839; doi:10.3897/zookeys.1171.104142)
Supplement: XML Treatment for Novochares guadelupensis [file zookeys.1171.104142-treatment29.xml]

<!DOCTYPE tp:taxon-treatment
  PUBLIC "-//TaxonX//DTD Taxonomic Treatment Publishing DTD v0 20100105//EN" "tax-treatment-NSO.dtd">
<tp:taxon-treatment xmlns:tp="http://www.plazi.org/taxpub"><tp:treatment-meta><kwd-group><label>Taxon classification</label><kwd>
                <named-content content-type="kingdom">Animalia</named-content>
              </kwd><kwd>
                <named-content content-type="order">Coleoptera</named-content>
              </kwd><kwd>
                <named-content content-type="family">Hydrophilidae</named-content>
              </kwd></kwd-group><mixed-citation publication-type="journal"><person-group><name><surname>Short</surname><given-names>Andrew Edward Z.</given-names></name><name><surname>Girón</surname><given-names>Jennifer C.</given-names></name></person-group><article-title>﻿Revision of the Neotropical water scavenger beetle genus <italic><tp:taxon-name><tp:taxon-name-part taxon-name-part-type="genus" reg="Novochares">Novochares</tp:taxon-name-part></tp:taxon-name></italic> Girón &amp; Short (<tp:taxon-name><tp:taxon-name-part taxon-name-part-type="order">Coleoptera</tp:taxon-name-part></tp:taxon-name>, <tp:taxon-name><tp:taxon-name-part taxon-name-part-type="family">Hydrophilidae</tp:taxon-name-part></tp:taxon-name>, <tp:taxon-name><tp:taxon-name-part taxon-name-part-type="subfamily">Acidocerinae</tp:taxon-name-part></tp:taxon-name>)</article-title><source>Zookeys</source><day>20</day><month>07</month><year>2023</year><volume>1171</volume><fpage>1</fpage><lpage>112</lpage><pub-id pub-id-type="doi">10.3897/zookeys.1171.104142</pub-id></mixed-citation></tp:treatment-meta><tp:nomenclature><label>﻿</label><tp:taxon-name>
              <object-id xmlns:xlink="http://www.w3.org/1999/xlink" content-type="arpha" xlink:type="simple">18A9DFCA-BB17-55E3-A966-0E602CC254A0</object-id>
              <tp:taxon-name-part taxon-name-part-type="genus" reg="Novochares">Novochares</tp:taxon-name-part>
              <tp:taxon-name-part taxon-name-part-type="species" reg="guadelupensis">guadelupensis</tp:taxon-name-part>
            </tp:taxon-name><tp:taxon-authority>(d’Orchymont, 1926)</tp:taxon-authority><xref ref-type="fig" rid="F17">Figs 17A</xref><xref ref-type="fig" rid="F19">, 19A–H</xref><xref ref-type="fig" rid="F23">, 23</xref><tp:nomenclature-citation-list><tp:nomenclature-citation><tp:taxon-name>
                  <tp:taxon-name-part taxon-name-part-type="genus" reg="Helochares">Helochares</tp:taxon-name-part>
                  <tp:taxon-name-part taxon-name-part-type="sensu">(s. str.)</tp:taxon-name-part>
                  <tp:taxon-name-part taxon-name-part-type="species" reg="guadelupensis">guadelupensis</tp:taxon-name-part>
                </tp:taxon-name><comment>d’Orchymont, 1926: 233.</comment></tp:nomenclature-citation><tp:nomenclature-citation><tp:taxon-name>
                  <tp:taxon-name-part taxon-name-part-type="genus" reg="Novochares">Novochares</tp:taxon-name-part>
                  <tp:taxon-name-part taxon-name-part-type="species" reg="guadelupensis">guadelupensis</tp:taxon-name-part>
                </tp:taxon-name><comment>(d’Orchymont, 1926); <xref ref-type="bibr" rid="B23">Girón and Short 2021</xref>: 204.</comment></tp:nomenclature-citation></tp:nomenclature-citation-list></tp:nomenclature><tp:treatment-sec sec-type="material" id="SECID0EVGDM"><title>Material examined</title><p><bold>(155 exs.). Brazil: Pará</bold>: Rio Xingu Camp, ca. 60 km S. Altamira, Igarape Jabuti, 8-16.x.1986, leg. P. Spangler &amp; O. Flint, malaise trap (1, <abbrev xmlns:xlink="http://www.w3.org/1999/xlink" xlink:title="U.S. National Museum of Natural History, Smithsonian Institution" id="ABBRID0E4GDM" xlink:type="simple">USNM</abbrev>); Rio Xingu Camp, ca. 60 m S. Altamira, 8.x.1986, leg. P. Spangler &amp; O. Flint, first jungle stream on trail 4, Colln. #14 (4, <abbrev xmlns:xlink="http://www.w3.org/1999/xlink" xlink:title="U.S. National Museum of Natural History, Smithsonian Institution" id="ABBRID0EBHDM" xlink:type="simple">USNM</abbrev>); same data but 10.x.1986, Colln. #19 (4, <abbrev xmlns:xlink="http://www.w3.org/1999/xlink" xlink:title="U.S. National Museum of Natural History, Smithsonian Institution" id="ABBRID0EFHDM" xlink:type="simple">USNM</abbrev>). <bold>Roraima</bold>: BR-401, ca. 26 km NE of Boa Vista, <named-content xmlns:xlink="http://www.w3.org/1999/xlink" content-type="dwc:verbatimCoordinates" xlink:type="simple"><named-content content-type="geo-json" specific-use="{&#34;type&#34;:&#34;Point&#34;,&#34;coordinates&#34;:[-60.466950,2.936517]}" id="NCID0EOHDM" xlink:type="simple">2°56.191'N, 60°28.017'W</named-content></named-content>, 92 m, 12.i.2018, leg. Short, pooled up morichal, BR18-0112-06B (29, <abbrev xmlns:xlink="http://www.w3.org/1999/xlink" xlink:title="Instituto Nacional de Pesquisas da Amazônia" id="ABBRID0ETHDM" xlink:type="simple">INPA</abbrev>, <abbrev xmlns:xlink="http://www.w3.org/1999/xlink" xlink:title="Snow Entomological Collection, University of Kansas" id="ABBRID0EXHDM" xlink:type="simple">SEMC</abbrev>); Amajari, ca. 16 km W on RR-203, <named-content xmlns:xlink="http://www.w3.org/1999/xlink" content-type="dwc:verbatimCoordinates" xlink:type="simple"><named-content content-type="geo-json" specific-use="{&#34;type&#34;:&#34;Point&#34;,&#34;coordinates&#34;:[-61.557833,3.614567]}" id="NCID0E5HDM" xlink:type="simple">3°36.874'N, 61°33.470'W</named-content></named-content>, 125 m, leg. Short, Benetti &amp; Santana, marsh, BR18-0113-04A (3, <abbrev xmlns:xlink="http://www.w3.org/1999/xlink" xlink:title="Snow Entomological Collection, University of Kansas" id="ABBRID0EDIDM" xlink:type="simple">SEMC</abbrev>); Sitio Bem Querer, ca. 2 km W, along road, <named-content xmlns:xlink="http://www.w3.org/1999/xlink" content-type="dwc:verbatimCoordinates" xlink:type="simple"><named-content content-type="geo-json" specific-use="{&#34;type&#34;:&#34;Point&#34;,&#34;coordinates&#34;:[-61.022867,1.928950]}" id="NCID0EKIDM" xlink:type="simple">1°55.737'N, 61°01.372'W</named-content></named-content>, 116 m, leg. Short, Benetti, &amp; Santana, forested detrital pool, BR18-0116-03A (1, <abbrev xmlns:xlink="http://www.w3.org/1999/xlink" xlink:title="Snow Entomological Collection, University of Kansas" id="ABBRID0EPIDM" xlink:type="simple">SEMC</abbrev>); Caroebe, Rio Jatapu, nr. Usina de Jatapu, <named-content xmlns:xlink="http://www.w3.org/1999/xlink" content-type="dwc:verbatimCoordinates" xlink:type="simple"><named-content content-type="geo-json" specific-use="{&#34;type&#34;:&#34;Point&#34;,&#34;coordinates&#34;:[-59.304367,0.848983]}" id="NCID0EWIDM" xlink:type="simple">00°50.939'N, 59°18.262'W</named-content></named-content>, 145 m, 17.i.2018, leg. A. Short, marginal pools of river, BR18-0117-02A (9, <abbrev xmlns:xlink="http://www.w3.org/1999/xlink" xlink:title="Snow Entomological Collection, University of Kansas" id="ABBRID0E2IDM" xlink:type="simple">SEMC</abbrev>). <bold>French Guiana</bold>: Anapaike Village, Lawa River, 22-25.ix1963, leg. B. Malkin (26, <abbrev xmlns:xlink="http://www.w3.org/1999/xlink" xlink:title="U.S. National Museum of Natural History, Smithsonian Institution" id="ABBRID0EBJDM" xlink:type="simple">USNM</abbrev>); Auberge des Orpailleurs, Marsh on RN2, <named-content xmlns:xlink="http://www.w3.org/1999/xlink" content-type="dwc:verbatimCoordinates" xlink:type="simple"><named-content content-type="geo-json" specific-use="{&#34;type&#34;:&#34;Point&#34;,&#34;coordinates&#34;:[-52.350790,4.511380]}" id="NCID0EIJDM" xlink:type="simple">4.51138, -52.35079</named-content></named-content>, 14 m, 11.iii.2020, leg. Short &amp; Neff, shallow marsh, FG20-0311-02A (1, <abbrev xmlns:xlink="http://www.w3.org/1999/xlink" xlink:title="Snow Entomological Collection, University of Kansas" id="ABBRID0ENJDM" xlink:type="simple">SEMC</abbrev>). <bold>Guadeloupe</bold>: Pointe-a-Pietra, 1936, leg. H. Stehle (3, <abbrev xmlns:xlink="http://www.w3.org/1999/xlink" xlink:title="U.S. National Museum of Natural History, Smithsonian Institution" id="ABBRID0ETJDM" xlink:type="simple">USNM</abbrev>). <bold>Guyana: Region 9</bold>: Tributary of the Takatu River, NW of Kusad Mts., <named-content xmlns:xlink="http://www.w3.org/1999/xlink" content-type="dwc:verbatimCoordinates" xlink:type="simple"><named-content content-type="geo-json" specific-use="{&#34;type&#34;:&#34;Point&#34;,&#34;coordinates&#34;:[-59.985217,2.842717]}" id="NCID0E3JDM" xlink:type="simple">2°50.563'N, 59°59.113'W</named-content></named-content>, 109 m, 24.x.2013, leg. Short, Isaacs, &amp; Salisbury, vegetated creek margins, GY13-1024-02B (8, <abbrev xmlns:xlink="http://www.w3.org/1999/xlink" xlink:title="Snow Entomological Collection, University of Kansas" id="ABBRID0EBKDM" xlink:type="simple">SEMC</abbrev>, including DNA voucher SLE1200); Ziida Karisihizi (Lake), nr. Kusad Mts., <named-content xmlns:xlink="http://www.w3.org/1999/xlink" content-type="dwc:verbatimCoordinates" xlink:type="simple"><named-content content-type="geo-json" specific-use="{&#34;type&#34;:&#34;Point&#34;,&#34;coordinates&#34;:[-59.806017,2.829883]}" id="NCID0EIKDM" xlink:type="simple">2°49.793'N, 59°48.361'W</named-content></named-content>, 123 m, 25.x.2013, leg. Short, Isaacs, &amp; Salisbury, large vegetated marsh, GY13-1025-01A (2, <abbrev xmlns:xlink="http://www.w3.org/1999/xlink" xlink:title="Snow Entomological Collection, University of Kansas" id="ABBRID0ENKDM" xlink:type="simple">SEMC</abbrev>). Parabara, trail to mines, <named-content xmlns:xlink="http://www.w3.org/1999/xlink" content-type="dwc:verbatimCoordinates" xlink:type="simple"><named-content content-type="geo-json" specific-use="{&#34;type&#34;:&#34;Point&#34;,&#34;coordinates&#34;:[-59.236233,2.084917]}" id="NCID0EUKDM" xlink:type="simple">2°05.095'N, 59°14.174'W</named-content></named-content>, 250 m, 2.xi.2013, leg. Short, Isaacs and Salisbury, detrital pools in forest, GY13-1102-01A (1, <abbrev xmlns:xlink="http://www.w3.org/1999/xlink" xlink:title="Snow Entomological Collection, University of Kansas" id="ABBRID0EZKDM" xlink:type="simple">SEMC</abbrev>); Parabara north side of river, <named-content xmlns:xlink="http://www.w3.org/1999/xlink" content-type="dwc:verbatimCoordinates" xlink:type="simple"><named-content content-type="geo-json" specific-use="{&#34;type&#34;:&#34;Point&#34;,&#34;coordinates&#34;:[-59.227550,2.108200]}" id="NCID0EALDM" xlink:type="simple">2°06.492'N, 59°13.653'W</named-content></named-content>, 274 m, 3.xi.2013, detritus margins and leaf packs, GY13-1103-02A (1, <abbrev xmlns:xlink="http://www.w3.org/1999/xlink" xlink:title="Snow Entomological Collection, University of Kansas" id="ABBRID0EFLDM" xlink:type="simple">SEMC</abbrev>); Parabara, at <tp:taxon-name><tp:taxon-name-part taxon-name-part-type="genus" reg="Novochares">N.</tp:taxon-name-part></tp:taxon-name> edge of village, <named-content xmlns:xlink="http://www.w3.org/1999/xlink" content-type="dwc:verbatimCoordinates" xlink:type="simple"><named-content content-type="geo-json" specific-use="{&#34;type&#34;:&#34;Point&#34;,&#34;coordinates&#34;:[-59.239833,2.095550]}" id="NCID0ESLDM" xlink:type="simple">2°05.733'N, 59°14.390'W</named-content></named-content>, 248 m, leg. Short, Isaacs and Salisbury, small vegetated marsh, GY13-1103-03A (14, <abbrev xmlns:xlink="http://www.w3.org/1999/xlink" xlink:title="Center for the study of Biological Diversity, University of Guyana" id="ABBRID0EXLDM" xlink:type="simple">CBDG</abbrev>, <abbrev xmlns:xlink="http://www.w3.org/1999/xlink" xlink:title="Snow Entomological Collection, University of Kansas" id="ABBRID0E2LDM" xlink:type="simple">SEMC</abbrev>, <abbrev xmlns:xlink="http://www.w3.org/1999/xlink" xlink:title="Invertebrate Zoology Collection, Natural Science Research Laboratory, Museum of Texas Tech University" id="ABBRID0E6LDM" xlink:type="simple">TTU-Z</abbrev>). <bold>Puerto Rico</bold>: L[aguna] Tortuguero, 2.viii.1962, leg. O. &amp; R. Flint, Matthews (4, <abbrev xmlns:xlink="http://www.w3.org/1999/xlink" xlink:title="U.S. National Museum of Natural History, Smithsonian Institution" id="ABBRID0EFMDM" xlink:type="simple">USNM</abbrev>, including homotype designated by P. Spangler). <bold>Suriname: Para</bold>: nr. Overbridge River Resort, <named-content xmlns:xlink="http://www.w3.org/1999/xlink" content-type="dwc:verbatimCoordinates" xlink:type="simple"><named-content content-type="geo-json" specific-use="{&#34;type&#34;:&#34;Point&#34;,&#34;coordinates&#34;:[-55.058333,5.530000]}" id="NCID0EOMDM" xlink:type="simple">5°31.8'N, 55°3.5'W</named-content></named-content>, 14–15.ii.2010, leg. P. Skelley, W. Warner, &amp; C. Gillet (2, <abbrev xmlns:xlink="http://www.w3.org/1999/xlink" xlink:title="Snow Entomological Collection, University of Kansas" id="ABBRID0ETMDM" xlink:type="simple">SEMC</abbrev>). <bold>Sipaliwini</bold>: Iwaana Saamu, forest swamp, 26.viii.2010, leg. Short, SR10-0826-01A (1, <abbrev xmlns:xlink="http://www.w3.org/1999/xlink" xlink:title="Snow Entomological Collection, University of Kansas" id="ABBRID0EZMDM" xlink:type="simple">SEMC</abbrev>); Camp 3, Werehpai, <named-content xmlns:xlink="http://www.w3.org/1999/xlink" content-type="dwc:verbatimCoordinates" xlink:type="simple"><named-content content-type="geo-json" specific-use="{&#34;type&#34;:&#34;Point&#34;,&#34;coordinates&#34;:[-56.697683,2.362933]}" id="NCID0EANDM" xlink:type="simple">2°21.776'N, 56°41.861'W</named-content></named-content>, 237 m, 3–7.ix.2010, leg. Short and Kadosoe, pooled up detrital creek, SR10-0903-01A (4, <abbrev xmlns:xlink="http://www.w3.org/1999/xlink" xlink:title="Snow Entomological Collection, University of Kansas" id="ABBRID0EFNDM" xlink:type="simple">SEMC</abbrev>); same data except detrital forest pools, SR10-0903-02A (4, <abbrev xmlns:xlink="http://www.w3.org/1999/xlink" xlink:title="Snow Entomological Collection, University of Kansas" id="ABBRID0EJNDM" xlink:type="simple">SEMC</abbrev>); same data except 5.ix.2010, small stream, SR10-0905-01A (1, <abbrev xmlns:xlink="http://www.w3.org/1999/xlink" xlink:title="Snow Entomological Collection, University of Kansas" id="ABBRID0ENNDM" xlink:type="simple">SEMC</abbrev>); Sipaliwini Savanna Nature Reserve, Sipaliwini Village, <named-content xmlns:xlink="http://www.w3.org/1999/xlink" content-type="dwc:verbatimCoordinates" xlink:type="simple"><named-content content-type="geo-json" specific-use="{&#34;type&#34;:&#34;Point&#34;,&#34;coordinates&#34;:[-56.123883,2.019900]}" id="NCID0EUNDM" xlink:type="simple">2°01.194'N, 56°07.433'W</named-content></named-content>, 270 m, 29.iii.2017, leg. Short; flooded forest along path to ACT, SR17-0329-01A (1, <abbrev xmlns:xlink="http://www.w3.org/1999/xlink" xlink:title="Snow Entomological Collection, University of Kansas" id="ABBRID0EZNDM" xlink:type="simple">SEMC</abbrev>); Kabalebo Nature Resort, Moi Moi Creek, <named-content xmlns:xlink="http://www.w3.org/1999/xlink" content-type="dwc:verbatimCoordinates" xlink:type="simple"><named-content content-type="geo-json" specific-use="{&#34;type&#34;:&#34;Point&#34;,&#34;coordinates&#34;:[-57.191980,4.423130]}" id="NCID0EAODM" xlink:type="simple">4.42313°N, 57.19198°W</named-content></named-content>, 104 m, 10–14.iii.2019, leg. Short, detrital pool, SR19-0310-01G (19, <abbrev xmlns:xlink="http://www.w3.org/1999/xlink" xlink:title="National Zoological Collection of Suriname" id="ABBRID0EFODM" xlink:type="simple">NZCS</abbrev>, <abbrev xmlns:xlink="http://www.w3.org/1999/xlink" xlink:title="Collection of Simon Clavier, Kourou" id="ABBRID0EJODM" xlink:type="simple">SCC</abbrev>, <abbrev xmlns:xlink="http://www.w3.org/1999/xlink" xlink:title="Snow Entomological Collection, University of Kansas" id="ABBRID0ENODM" xlink:type="simple">SEMC</abbrev>, <abbrev xmlns:xlink="http://www.w3.org/1999/xlink" xlink:title="Invertebrate Zoology Collection, Natural Science Research Laboratory, Museum of Texas Tech University" id="ABBRID0ERODM" xlink:type="simple">TTU-Z</abbrev>, including DNA voucher SLE1803); Kabalebo Nature Resort: Sand Creek, <named-content xmlns:xlink="http://www.w3.org/1999/xlink" content-type="dwc:verbatimCoordinates" xlink:type="simple"><named-content content-type="geo-json" specific-use="{&#34;type&#34;:&#34;Point&#34;,&#34;coordinates&#34;:[-57.246360,4.384760]}" id="NCID0EYODM" xlink:type="simple">4.38476°N, 57.24636°W</named-content></named-content>, 72 m, 13-15.iii.2019, leg. Short &amp; Baca, large isolated pool near creek SR19-0313-01B (5, <abbrev xmlns:xlink="http://www.w3.org/1999/xlink" xlink:title="Snow Entomological Collection, University of Kansas" id="ABBRID0E4ODM" xlink:type="simple">SEMC</abbrev>, including DNA voucher SLE2117). Suriname District: Krakka-Phedra Rd., 25.x.1962, leg. B. Malkin (1, <abbrev xmlns:xlink="http://www.w3.org/1999/xlink" xlink:title="U.S. National Museum of Natural History, Smithsonian Institution" id="ABBRID0EBPDM" xlink:type="simple">USNM</abbrev>). <bold>Venezuela: Monagas</bold>: La Esperanza, 10.vi.1967, leg. J. Salcedo &amp; L. Rodriguez (2, <abbrev xmlns:xlink="http://www.w3.org/1999/xlink" xlink:title="Museo del Instituto de Zoología Agrícola" id="ABBRID0EHPDM" xlink:type="simple">MIZA</abbrev>); <bold>Sucre</bold>: El Pilar, approx. 5 km SE, <named-content xmlns:xlink="http://www.w3.org/1999/xlink" content-type="dwc:verbatimCoordinates" xlink:type="simple"><named-content content-type="geo-json" specific-use="{&#34;type&#34;:&#34;Point&#34;,&#34;coordinates&#34;:[-63.117833,10.523650]}" id="NCID0EQPDM" xlink:type="simple">10°31.419'N, 63°7.070'W</named-content></named-content>, 2 m, 29.i.2010, leg. Short &amp; García, marsh/swamp along road, VZ10-0129-04A (4, <abbrev xmlns:xlink="http://www.w3.org/1999/xlink" xlink:title="Museo del Instituto de Zoología Agrícola" id="ABBRID0EVPDM" xlink:type="simple">MIZA</abbrev>, <abbrev xmlns:xlink="http://www.w3.org/1999/xlink" xlink:title="Snow Entomological Collection, University of Kansas" id="ABBRID0EZPDM" xlink:type="simple">SEMC</abbrev>).</p></tp:treatment-sec><tp:treatment-sec sec-type="Differential diagnosis" id="SECID0E4PDM"><title>Differential diagnosis.</title><p>This is one of only two species in which the dorsal plate of the median lobe extends beyond the apices of the parameres (Fig. <xref ref-type="fig" rid="F19">19A</xref>). The only species it could be confused with is <italic><tp:taxon-name><tp:taxon-name-part taxon-name-part-type="genus" reg="Novochares">N.</tp:taxon-name-part><tp:taxon-name-part taxon-name-part-type="species" reg="kawsay">kawsay</tp:taxon-name-part></tp:taxon-name></italic> (Fig. <xref ref-type="fig" rid="F19">19I</xref>) which is extremely similar except for the distinct apical notch and subapical constriction of the dorsal plate of the median lobe.</p></tp:treatment-sec><tp:treatment-sec sec-type="description" id="SECID0EWQDM"><title>Description.</title><p>Body length 4.9–6.6 mm. <bold><italic>Coloration</italic></bold>: Dorsal surfaces brown to dark brown, with slightly paler (brown to yellow) margins of clypeus, pronotum and elytra. <bold><italic>Head</italic></bold>: Maxillary palps 1.4–1.6× width of head, uniformly brown in color (Fig. <xref ref-type="fig" rid="F17">17A</xref>). <bold><italic>Thorax</italic></bold>: Ground punctation on pronotum and elytra relatively dense and shallowly impressed. Elytra without rows of serial punctures, each with very faint rows (one dorsal and two or three lateral) of scarce and weakly marked systematic punctures. Prosternum flat to medially very weakly convex. Posterior elevation of mesoventrite weakly, broadly, and somewhat longitudinally elevated, with low medial longitudinal ridge extending anteriorly. <bold><italic>Abdomen</italic></bold>: Apical emargination of fifth ventrite relatively deep and broad, U-shaped. <bold><italic>Aedeagus</italic></bold>: (Fig. <xref ref-type="fig" rid="F19">19A–H</xref>) Overall shape sub-rectangular, nearly 1.4–1.8× longer than wide, with outer lateral margins of parameres weakly convex and very weakly sinuate near mid-length; apical region of each paramere rounded and partly membranous, with outer margin pointed; at closest point, dorsal inner margins of parameres separated by distance 0.25× greatest width of a paramere; dorsal plate of median lobe extending beyond apex of parameres, spatula-like, with narrowest point of neck near mid-length of plate, 0.2× as broad as base, gradually widening towards third 1/4, then nearly parallel-sided to apex; arms of dorsal plate of median lobe very short, sometimes only indicated by a medial emargination at apex of plate; each arm rounded at apex; gonopore placed at base of dorsal plate of median lobe; ventral plate of median lobe not visible; basal piece 0.3× length of a paramere. In lateral view, aedeagus triangular, straight at base, with ventral outline of parameres 1.8× longer than greatest width near base; dorsal outline of aedeagus in lateral view obliquely straight nearly along basal 5/6.</p></tp:treatment-sec><tp:treatment-sec sec-type="distribution" id="SECID0ETRDM"><title>Distribution.</title><p>Brazil (new record; Pará, Roraima), French Guiana (new record), Guadeloupe, Guyana (new record), Peru (new record), Puerto Rico (new record), Suriname (new record), Venezuela (new record) (Fig. <xref ref-type="fig" rid="F23">23</xref>).</p><fig id="F23" position="float" orientation="portrait"><object-id xmlns:xlink="http://www.w3.org/1999/xlink" content-type="doi" xlink:type="simple">10.3897/zookeys.1171.104142.figure23</object-id><object-id xmlns:xlink="http://www.w3.org/1999/xlink" content-type="arpha" xlink:type="simple">9454BF8B-FA16-5162-AF5A-52DAD56F4145</object-id><label>Figure 23.</label><caption><p>Distribution of <italic><tp:taxon-name><tp:taxon-name-part taxon-name-part-type="genus" reg="Novochares">Novochares</tp:taxon-name-part><tp:taxon-name-part taxon-name-part-type="species" reg="sallaei">sallaei</tp:taxon-name-part></tp:taxon-name></italic> species group. <italic><tp:taxon-name><tp:taxon-name-part taxon-name-part-type="genus" reg="Novochares">N.</tp:taxon-name-part><tp:taxon-name-part taxon-name-part-type="species" reg="sallaei">sallaei</tp:taxon-name-part></tp:taxon-name></italic> (red: circles, examined specimens; squares, literature/unconfirmed records), <italic><tp:taxon-name><tp:taxon-name-part taxon-name-part-type="genus" reg="Novochares">N.</tp:taxon-name-part><tp:taxon-name-part taxon-name-part-type="species" reg="guadelupensis">guadelupensis</tp:taxon-name-part></tp:taxon-name></italic> (yellow), <italic><tp:taxon-name><tp:taxon-name-part taxon-name-part-type="genus" reg="Novochares">N.</tp:taxon-name-part><tp:taxon-name-part taxon-name-part-type="species" reg="yanomami">yanomami</tp:taxon-name-part></tp:taxon-name></italic> (blue), <italic><tp:taxon-name><tp:taxon-name-part taxon-name-part-type="genus" reg="Novochares">N.</tp:taxon-name-part><tp:taxon-name-part taxon-name-part-type="species" reg="kawsay">kawsay</tp:taxon-name-part></tp:taxon-name></italic> (green).</p></caption><graphic xmlns:xlink="http://www.w3.org/1999/xlink" xlink:href="zookeys-1171-001_article-104142__-g023.jpg" position="float" orientation="portrait" xlink:type="simple" id="oo_881190.jpg"><uri content-type="original_file" xlink:type="simple">https://binary.pensoft.net/fig/881190</uri></graphic></fig></tp:treatment-sec><tp:treatment-sec sec-type="habitat" id="SECID0EBUDM"><title>Habitat.</title><p>This species has been collected from a broad range of habitats, including open ponds and marshes as well as forested pools and creek margins.</p></tp:treatment-sec><tp:treatment-sec sec-type="remarks" id="SECID0EGUDM"><title>Remarks.</title><p>After this species was described 96 years ago by d’Orchymont, it was never discussed or reported again, nor has its aedeagus been previously illustrated. Although described from the relatively small island of Guadeloupe in the Lesser Antilles, it is actually fairly widespread in northern South America. The original description by <xref ref-type="bibr" rid="B8">d’Orchymont (1926)</xref> mentions the median lobe is quadrate and spatulate, which matches the form of the specimens we have seen, including those from Guadeloupe. In addition, we examined a homotype of this species designated by Paul Spangler from Puerto Rico that matches our concept here, although we did not examine the type material. The apex of the dorsal plate of the median lobe in Fig. <xref ref-type="fig" rid="F19">19D</xref> is longitudinally broken at apex, which does not represent observed intraspecific variation.</p></tp:treatment-sec><tp:treatment-sec><!--Section generated to contain objects referenced in tp:taxon-treatment.--><fig id="F17" position="float" orientation="portrait"><object-id xmlns:xlink="http://www.w3.org/1999/xlink" content-type="doi" xlink:type="simple">10.3897/zookeys.1171.104142.figure17</object-id><object-id xmlns:xlink="http://www.w3.org/1999/xlink" content-type="arpha" xlink:type="simple">09C88498-01E5-5C3B-BB72-678CA4301A77</object-id><label>Figure 17.</label><caption><p>Dorsal habitus of <italic><tp:taxon-name><tp:taxon-name-part taxon-name-part-type="genus" reg="Novochares">Novochares</tp:taxon-name-part></tp:taxon-name></italic> spp. <bold>A</bold><italic><tp:taxon-name><tp:taxon-name-part taxon-name-part-type="genus" reg="Novochares">N.</tp:taxon-name-part><tp:taxon-name-part taxon-name-part-type="species" reg="guadelupensis">guadelupensis</tp:taxon-name-part></tp:taxon-name></italic><bold>B</bold><italic><tp:taxon-name><tp:taxon-name-part taxon-name-part-type="genus" reg="Novochares">N.</tp:taxon-name-part><tp:taxon-name-part taxon-name-part-type="species" reg="pichilingue">pichilingue</tp:taxon-name-part></tp:taxon-name></italic><bold>C</bold><italic><tp:taxon-name><tp:taxon-name-part taxon-name-part-type="genus" reg="Novochares">N.</tp:taxon-name-part><tp:taxon-name-part taxon-name-part-type="species" reg="cochlearis">cochlearis</tp:taxon-name-part></tp:taxon-name></italic><bold>D</bold><italic><tp:taxon-name><tp:taxon-name-part taxon-name-part-type="genus" reg="Novochares">N.</tp:taxon-name-part><tp:taxon-name-part taxon-name-part-type="species" reg="quadrispinus">quadrispinus</tp:taxon-name-part></tp:taxon-name></italic>.</p></caption><graphic xmlns:xlink="http://www.w3.org/1999/xlink" xlink:href="zookeys-1171-001_article-104142__-g017.jpg" position="float" orientation="portrait" xlink:type="simple" id="oo_881184.jpg"><uri content-type="original_file" xlink:type="simple">https://binary.pensoft.net/fig/881184</uri></graphic></fig><fig id="F19" position="float" orientation="portrait"><object-id xmlns:xlink="http://www.w3.org/1999/xlink" content-type="doi" xlink:type="simple">10.3897/zookeys.1171.104142.figure19</object-id><object-id xmlns:xlink="http://www.w3.org/1999/xlink" content-type="arpha" xlink:type="simple">1DB69E35-0003-559E-84AD-D20896E37276</object-id><label>Figure 19.</label><caption><p>Aedeagi of the <italic><tp:taxon-name><tp:taxon-name-part taxon-name-part-type="genus" reg="Novochares">Novochares</tp:taxon-name-part><tp:taxon-name-part taxon-name-part-type="species" reg="sallaei">sallaei</tp:taxon-name-part></tp:taxon-name></italic> species group <bold>A–H</bold><italic><tp:taxon-name><tp:taxon-name-part taxon-name-part-type="genus" reg="Novochares">N.</tp:taxon-name-part><tp:taxon-name-part taxon-name-part-type="species" reg="guadelupensis">guadelupensis</tp:taxon-name-part></tp:taxon-name></italic><bold>I–L</bold><italic><tp:taxon-name><tp:taxon-name-part taxon-name-part-type="genus" reg="Novochares">N.</tp:taxon-name-part><tp:taxon-name-part taxon-name-part-type="species" reg="kawsay">kawsay</tp:taxon-name-part></tp:taxon-name></italic><bold>A–C</bold> Guadeloupe <bold>D–G</bold> Suriname <bold>H</bold> Guyana <bold>I–K</bold> Ecuador <bold>L</bold> Peru <bold>A, D, E, H, I, L</bold> dorsal view <bold>B, F, J</bold> ventral view <bold>C, G, K</bold> lateral view.</p></caption><graphic xmlns:xlink="http://www.w3.org/1999/xlink" xlink:href="zookeys-1171-001_article-104142__-g019.jpg" position="float" orientation="portrait" xlink:type="simple" id="oo_881186.jpg"><uri content-type="original_file" xlink:type="simple">https://binary.pensoft.net/fig/881186</uri></graphic></fig></tp:treatment-sec><ref-list><ref id="B23"><mixed-citation xmlns:xlink="http://www.w3.org/1999/xlink" xlink:type="simple"><person-group><name name-style="western"><surname>Girón</surname><given-names>JC</given-names></name><name name-style="western"><surname>Short</surname><given-names>AEZ</given-names></name></person-group> (<year>2021</year>) <article-title>The <tp:taxon-name><tp:taxon-name-part taxon-name-part-type="subfamily">Acidocerinae</tp:taxon-name-part></tp:taxon-name> (<tp:taxon-name><tp:taxon-name-part taxon-name-part-type="order">Coleoptera</tp:taxon-name-part></tp:taxon-name>, <tp:taxon-name><tp:taxon-name-part taxon-name-part-type="family">Hydrophilidae</tp:taxon-name-part></tp:taxon-name>): Taxonomy, classification, and catalog of species.</article-title><source>ZooKeys</source><volume>1045</volume>: <fpage>1</fpage>–<lpage>236</lpage>. <ext-link xlink:href="10.3897/zookeys.1045.63810" ext-link-type="doi" xlink:type="simple">https://doi.org/10.3897/zookeys.1045.63810</ext-link></mixed-citation></ref><ref id="B8"><mixed-citation xmlns:xlink="http://www.w3.org/1999/xlink" xlink:type="simple"><person-group><name name-style="western"><surname>d’Orchymont</surname><given-names>A</given-names></name></person-group> (<year>1926</year>) <article-title>Contribution à l’étude des Hydrophilides VI.</article-title><source>Bulletin et Annales de la Société entomologique de Belgique</source><volume>66</volume>: <fpage>201</fpage>–<lpage>248</lpage>. <ext-link xlink:href="https://babel.hathitrust.org/cgi/pt?id=uc1.b3307256&amp;view=1up&amp;seq=207" ext-link-type="uri" xlink:type="simple">https://babel.hathitrust.org/cgi/pt?id=uc1.b3307256&amp;view=1up&amp;seq=207</ext-link></mixed-citation></ref></ref-list></tp:taxon-treatment>
