# Supplementary material for: ﻿Revision of the Neotropical water scavenger beetle genus Novochares Girón & Short (Coleoptera, Hydrophilidae, Acidocerinae)
Source: Zookeys. 2023 Jul 20;1171:1–112. doi: 10.3897/zookeys.1171.104142 (PMC10846839; doi:10.3897/zookeys.1171.104142)
Supplement: XML Treatment for Novochares kawsay [file zookeys.1171.104142-treatment30.xml]

<!DOCTYPE tp:taxon-treatment
  PUBLIC "-//TaxonX//DTD Taxonomic Treatment Publishing DTD v0 20100105//EN" "tax-treatment-NSO.dtd">
<tp:taxon-treatment xmlns:tp="http://www.plazi.org/taxpub"><tp:treatment-meta><kwd-group><label>Taxon classification</label><kwd>
                <named-content content-type="kingdom">Animalia</named-content>
              </kwd><kwd>
                <named-content content-type="order">Coleoptera</named-content>
              </kwd><kwd>
                <named-content content-type="family">Hydrophilidae</named-content>
              </kwd></kwd-group><mixed-citation publication-type="journal"><person-group><name><surname>Short</surname><given-names>Andrew Edward Z.</given-names></name><name><surname>Girón</surname><given-names>Jennifer C.</given-names></name></person-group><article-title>﻿Revision of the Neotropical water scavenger beetle genus <italic><tp:taxon-name><tp:taxon-name-part taxon-name-part-type="genus" reg="Novochares">Novochares</tp:taxon-name-part></tp:taxon-name></italic> Girón &amp; Short (<tp:taxon-name><tp:taxon-name-part taxon-name-part-type="order">Coleoptera</tp:taxon-name-part></tp:taxon-name>, <tp:taxon-name><tp:taxon-name-part taxon-name-part-type="family">Hydrophilidae</tp:taxon-name-part></tp:taxon-name>, <tp:taxon-name><tp:taxon-name-part taxon-name-part-type="subfamily">Acidocerinae</tp:taxon-name-part></tp:taxon-name>)</article-title><source>Zookeys</source><day>20</day><month>07</month><year>2023</year><volume>1171</volume><fpage>1</fpage><lpage>112</lpage><pub-id pub-id-type="doi">10.3897/zookeys.1171.104142</pub-id></mixed-citation></tp:treatment-meta><tp:nomenclature><label>﻿</label><tp:taxon-name>
              <object-id xmlns:xlink="http://www.w3.org/1999/xlink" content-type="arpha" xlink:type="simple">62698326-F7D8-58F4-BA79-EA7B3C49CCFB</object-id>
              <tp:taxon-name-part taxon-name-part-type="genus" reg="Novochares">Novochares</tp:taxon-name-part>
              <tp:taxon-name-part taxon-name-part-type="species" reg="kawsay">kawsay</tp:taxon-name-part>
              <object-id xmlns:xlink="http://www.w3.org/1999/xlink" content-type="zoobank" xlink:type="simple">https://zoobank.org/7AEC851B-747E-47F7-9E7A-C547D0C5AE6F</object-id>
            </tp:taxon-name><tp:taxon-status xmlns:xlink="http://www.w3.org/1999/xlink" xlink:type="simple">sp. nov.</tp:taxon-status><xref ref-type="fig" rid="F19">Figs 19I–L</xref><xref ref-type="fig" rid="F23">, 23</xref></tp:nomenclature><tp:treatment-sec sec-type="type material" id="SECID0EFWDM"><title>Type material.</title><p><bold><italic>Holotype</italic> (male)</bold>: “PERU: Madre de Dios: Tambopata/ <named-content xmlns:xlink="http://www.w3.org/1999/xlink" content-type="dwc:verbatimCoordinates" xlink:type="simple"><named-content content-type="geo-json" specific-use="{&#34;type&#34;:&#34;Point&#34;,&#34;coordinates&#34;:[-69.012050,-12.535500]}" id="NCID0ETWDM" xlink:type="simple">-12.53550°S, -69.01205°W</named-content></named-content>, 190m/ Kawsay Biological Station, 3.vi.2022/ Large detrital pool nr. banana area/ PE22-0603-02B, leg. Short et al.” (<abbrev xmlns:xlink="http://www.w3.org/1999/xlink" xlink:title="Museo de Historia Natural de la Universidad Nacional Mayor de San Marcos" id="ABBRID0EYWDM" xlink:type="simple">MHNSM</abbrev>). <bold><italic>Paratypes</italic> (5 exs.): Peru: Madre de Dios</bold>: Same data as holotype (3, <abbrev xmlns:xlink="http://www.w3.org/1999/xlink" xlink:title="Museo de Historia Natural de la Universidad Nacional Mayor de San Marcos" id="ABBRID0EAXDM" xlink:type="simple">MHNSM</abbrev>, <abbrev xmlns:xlink="http://www.w3.org/1999/xlink" xlink:title="Snow Entomological Collection, University of Kansas" id="ABBRID0EEXDM" xlink:type="simple">SEMC</abbrev>); same locality as holotype but 2.vi.2022, swamp pool in forest, PE22-0602-01C (1, <abbrev xmlns:xlink="http://www.w3.org/1999/xlink" xlink:title="Snow Entomological Collection, University of Kansas" id="ABBRID0EIXDM" xlink:type="simple">SEMC</abbrev>); same data except swamp pool with detritus and mud, PE22-0602-01A (1, <abbrev xmlns:xlink="http://www.w3.org/1999/xlink" xlink:title="Snow Entomological Collection, University of Kansas" id="ABBRID0EMXDM" xlink:type="simple">SEMC</abbrev>).</p></tp:treatment-sec><tp:treatment-sec sec-type="material" id="SECID0EQXDM"><title>Additional material examined</title><p><bold>(1 ex.). Ecuador: Napo</bold>: Limoncocha, 15.vi.1977, leg. P.J. Spangler &amp; D.R. Givens #129 (1, <abbrev xmlns:xlink="http://www.w3.org/1999/xlink" xlink:title="U.S. National Museum of Natural History, Smithsonian Institution" id="ABBRID0EYXDM" xlink:type="simple">USNM</abbrev>).</p></tp:treatment-sec><tp:treatment-sec sec-type="Differential diagnosis" id="SECID0E3XDM"><title>Differential diagnosis.</title><p>See differential diagnosis for <italic><tp:taxon-name><tp:taxon-name-part taxon-name-part-type="genus" reg="Novochares">N.</tp:taxon-name-part><tp:taxon-name-part taxon-name-part-type="species" reg="guadelupensis">guadelupensis</tp:taxon-name-part></tp:taxon-name></italic>.</p></tp:treatment-sec><tp:treatment-sec sec-type="description" id="SECID0ENYDM"><title>Description.</title><p>Body length 5.3–6.1 mm. <bold><italic>Coloration</italic></bold>: Dorsal surfaces brown to dark brown, with very slightly paler (brown to yellowish) margins of clypeus, pronotum and elytra. <bold><italic>Head</italic></bold>: Maxillary palps nearly 1.5× width of head, uniformly brown or orange in color. <bold><italic>Thorax</italic></bold>: Ground punctation on pronotum and elytra relatively dense and shallowly impressed. Elytra without rows of serial punctures, each with very faint rows (one dorsal and two or three lateral) of scarce and weakly marked systematic punctures. Prosternum medially very weakly convex. Posterior elevation of mesoventrite weakly, broadly, and somewhat longitudinally elevated, with low medial longitudinal ridge extending anteriorly. <bold><italic>Abdomen</italic></bold>: Apical emargination of fifth ventrite relatively deep and broad, U-shaped. <bold><italic>Aedeagus</italic></bold>: (Fig. <xref ref-type="fig" rid="F19">19I–L</xref>) Overall shape sub-rectangular, nearly 1.3× longer than wide, with outer lateral margins of parameres nearly straight, very weakly sinuate along mid-length; apical region of each paramere rounded and partly membranous, with outer margin pointed; at closest point, dorsal inner margins of parameres separated by very narrow distance; dorsal plate of median lobe extending to or beyond apex of parameres, with neck slightly to strongly constricted at base of fork, dorsally concave, and continuing as short fork; arms of dorsal plate of median lobe slightly diverging along inner margins, nearly 0.1× length of dorsal plate of median lobe; each arm narrowing towards apex, apically rounded; notch between arms at base nearly 0.3× or as wide as width of an arm at base; gonopore placed at base of dorsal plate of median lobe; ventral plate of median lobe strongly sclerotized, triangular, narrow, rounded at apex, apex extending to before constriction of neck of dorsal plate; basal piece 0.55× length of a paramere. In lateral view, aedeagus triangular, straight at base, with ventral outline of parameres 1.5× longer than greatest width near base; dorsal outline of aedeagus in lateral view obliquely straight nearly along basal 5/6.</p></tp:treatment-sec><tp:treatment-sec sec-type="etymology" id="SECID0EGZDM"><title>Etymology.</title><p>Named after the Kawsay Biological Station, the type locality for this species, to honor the effort of Raul Bello to preserve this biodiverse area in Peru.</p></tp:treatment-sec><tp:treatment-sec sec-type="distribution" id="SECID0ELZDM"><title>Distribution.</title><p>This species has been found in Peru and Ecuador (Fig. <xref ref-type="fig" rid="F23">23</xref>).</p></tp:treatment-sec><tp:treatment-sec sec-type="habitat" id="SECID0EVZDM"><title>Habitat.</title><p>This species was collected from large forested pools with abundant detritus in seasonally flooded forest.</p></tp:treatment-sec><tp:treatment-sec sec-type="remarks" id="SECID0E1ZDM"><title>Remarks.</title><p>The dorsal plate of the median lobe of the aedeagus exhibits some variation in the degree of constriction at the base of the fork and in the shape of the arms of the fork. We examined one specimen from Ecuador that appears very similar to the Peruvian form (compare Fig. <xref ref-type="fig" rid="F19">19I</xref> vs. Fig. <xref ref-type="fig" rid="F19">19L</xref>) but because it differs in the degree of constriction and the shape of the arms of the fork, we have not included it in the paratype series.</p></tp:treatment-sec><tp:treatment-sec><!--Section generated to contain objects referenced in tp:taxon-treatment.--><fig id="F19" position="float" orientation="portrait"><object-id xmlns:xlink="http://www.w3.org/1999/xlink" content-type="doi" xlink:type="simple">10.3897/zookeys.1171.104142.figure19</object-id><object-id xmlns:xlink="http://www.w3.org/1999/xlink" content-type="arpha" xlink:type="simple">1DB69E35-0003-559E-84AD-D20896E37276</object-id><label>Figure 19.</label><caption><p>Aedeagi of the <italic><tp:taxon-name><tp:taxon-name-part taxon-name-part-type="genus" reg="Novochares">Novochares</tp:taxon-name-part><tp:taxon-name-part taxon-name-part-type="species" reg="sallaei">sallaei</tp:taxon-name-part></tp:taxon-name></italic> species group <bold>A–H</bold><italic><tp:taxon-name><tp:taxon-name-part taxon-name-part-type="genus" reg="Novochares">N.</tp:taxon-name-part><tp:taxon-name-part taxon-name-part-type="species" reg="guadelupensis">guadelupensis</tp:taxon-name-part></tp:taxon-name></italic><bold>I–L</bold><italic><tp:taxon-name><tp:taxon-name-part taxon-name-part-type="genus" reg="Novochares">N.</tp:taxon-name-part><tp:taxon-name-part taxon-name-part-type="species" reg="kawsay">kawsay</tp:taxon-name-part></tp:taxon-name></italic><bold>A–C</bold> Guadeloupe <bold>D–G</bold> Suriname <bold>H</bold> Guyana <bold>I–K</bold> Ecuador <bold>L</bold> Peru <bold>A, D, E, H, I, L</bold> dorsal view <bold>B, F, J</bold> ventral view <bold>C, G, K</bold> lateral view.</p></caption><graphic xmlns:xlink="http://www.w3.org/1999/xlink" xlink:href="zookeys-1171-001_article-104142__-g019.jpg" position="float" orientation="portrait" xlink:type="simple" id="oo_881186.jpg"><uri content-type="original_file" xlink:type="simple">https://binary.pensoft.net/fig/881186</uri></graphic></fig><fig id="F23" position="float" orientation="portrait"><object-id xmlns:xlink="http://www.w3.org/1999/xlink" content-type="doi" xlink:type="simple">10.3897/zookeys.1171.104142.figure23</object-id><object-id xmlns:xlink="http://www.w3.org/1999/xlink" content-type="arpha" xlink:type="simple">9454BF8B-FA16-5162-AF5A-52DAD56F4145</object-id><label>Figure 23.</label><caption><p>Distribution of <italic><tp:taxon-name><tp:taxon-name-part taxon-name-part-type="genus" reg="Novochares">Novochares</tp:taxon-name-part><tp:taxon-name-part taxon-name-part-type="species" reg="sallaei">sallaei</tp:taxon-name-part></tp:taxon-name></italic> species group. <italic><tp:taxon-name><tp:taxon-name-part taxon-name-part-type="genus" reg="Novochares">N.</tp:taxon-name-part><tp:taxon-name-part taxon-name-part-type="species" reg="sallaei">sallaei</tp:taxon-name-part></tp:taxon-name></italic> (red: circles, examined specimens; squares, literature/unconfirmed records), <italic><tp:taxon-name><tp:taxon-name-part taxon-name-part-type="genus" reg="Novochares">N.</tp:taxon-name-part><tp:taxon-name-part taxon-name-part-type="species" reg="guadelupensis">guadelupensis</tp:taxon-name-part></tp:taxon-name></italic> (yellow), <italic><tp:taxon-name><tp:taxon-name-part taxon-name-part-type="genus" reg="Novochares">N.</tp:taxon-name-part><tp:taxon-name-part taxon-name-part-type="species" reg="yanomami">yanomami</tp:taxon-name-part></tp:taxon-name></italic> (blue), <italic><tp:taxon-name><tp:taxon-name-part taxon-name-part-type="genus" reg="Novochares">N.</tp:taxon-name-part><tp:taxon-name-part taxon-name-part-type="species" reg="kawsay">kawsay</tp:taxon-name-part></tp:taxon-name></italic> (green).</p></caption><graphic xmlns:xlink="http://www.w3.org/1999/xlink" xlink:href="zookeys-1171-001_article-104142__-g023.jpg" position="float" orientation="portrait" xlink:type="simple" id="oo_881190.jpg"><uri content-type="original_file" xlink:type="simple">https://binary.pensoft.net/fig/881190</uri></graphic></fig></tp:treatment-sec></tp:taxon-treatment>
