# Supplementary material for: ﻿Revision of the Neotropical water scavenger beetle genus Novochares Girón & Short (Coleoptera, Hydrophilidae, Acidocerinae)
Source: Zookeys. 2023 Jul 20;1171:1–112. doi: 10.3897/zookeys.1171.104142 (PMC10846839; doi:10.3897/zookeys.1171.104142)
Supplement: XML Treatment for Novochares pichilingue [file zookeys.1171.104142-treatment32.xml]

<!DOCTYPE tp:taxon-treatment
  PUBLIC "-//TaxonX//DTD Taxonomic Treatment Publishing DTD v0 20100105//EN" "tax-treatment-NSO.dtd">
<tp:taxon-treatment xmlns:tp="http://www.plazi.org/taxpub"><tp:treatment-meta><kwd-group><label>Taxon classification</label><kwd>
                <named-content content-type="kingdom">Animalia</named-content>
              </kwd><kwd>
                <named-content content-type="order">Coleoptera</named-content>
              </kwd><kwd>
                <named-content content-type="family">Hydrophilidae</named-content>
              </kwd></kwd-group><mixed-citation publication-type="journal"><person-group><name><surname>Short</surname><given-names>Andrew Edward Z.</given-names></name><name><surname>Girón</surname><given-names>Jennifer C.</given-names></name></person-group><article-title>﻿Revision of the Neotropical water scavenger beetle genus <italic><tp:taxon-name><tp:taxon-name-part taxon-name-part-type="genus" reg="Novochares">Novochares</tp:taxon-name-part></tp:taxon-name></italic> Girón &amp; Short (<tp:taxon-name><tp:taxon-name-part taxon-name-part-type="order">Coleoptera</tp:taxon-name-part></tp:taxon-name>, <tp:taxon-name><tp:taxon-name-part taxon-name-part-type="family">Hydrophilidae</tp:taxon-name-part></tp:taxon-name>, <tp:taxon-name><tp:taxon-name-part taxon-name-part-type="subfamily">Acidocerinae</tp:taxon-name-part></tp:taxon-name>)</article-title><source>Zookeys</source><day>20</day><month>07</month><year>2023</year><volume>1171</volume><fpage>1</fpage><lpage>112</lpage><pub-id pub-id-type="doi">10.3897/zookeys.1171.104142</pub-id></mixed-citation></tp:treatment-meta><tp:nomenclature><label>﻿</label><tp:taxon-name>
              <object-id xmlns:xlink="http://www.w3.org/1999/xlink" content-type="arpha" xlink:type="simple">01D13F27-77CA-5B6C-B53A-6C45EBD50D40</object-id>
              <tp:taxon-name-part taxon-name-part-type="genus" reg="Novochares">Novochares</tp:taxon-name-part>
              <tp:taxon-name-part taxon-name-part-type="species" reg="pichilingue">pichilingue</tp:taxon-name-part>
            </tp:taxon-name><tp:taxon-authority>(Fernández, 1989)</tp:taxon-authority><xref ref-type="fig" rid="F17">Figs 17B</xref><xref ref-type="fig" rid="F21">, 21K, L</xref><xref ref-type="fig" rid="F22">, 22C</xref><tp:nomenclature-citation-list><tp:nomenclature-citation><tp:taxon-name>
                  <tp:taxon-name-part taxon-name-part-type="genus" reg="Helochares">Helochares</tp:taxon-name-part>
                  <tp:taxon-name-part taxon-name-part-type="sensu">(s. str.)</tp:taxon-name-part>
                  <tp:taxon-name-part taxon-name-part-type="species" reg="pichilingue">pichilingue</tp:taxon-name-part>
                </tp:taxon-name><comment>Fernández, 1989: 147.</comment></tp:nomenclature-citation><tp:nomenclature-citation><tp:taxon-name>
                  <tp:taxon-name-part taxon-name-part-type="genus" reg="Novochares">Novochares</tp:taxon-name-part>
                  <tp:taxon-name-part taxon-name-part-type="species" reg="pichilingue">pichilingue</tp:taxon-name-part>
                </tp:taxon-name><comment>(Fernández, 1989); <xref ref-type="bibr" rid="B23">Girón and Short 2021</xref>: 205.</comment></tp:nomenclature-citation></tp:nomenclature-citation-list></tp:nomenclature><tp:treatment-sec sec-type="type material" id="SECID0EZBEM"><title>Type material.</title><p>The unique holotype male is from Ecuador (Los Rios: Queveao, Rio Pichilingue) and deposited in <abbrev xmlns:xlink="http://www.w3.org/1999/xlink" xlink:title="Museo Argentino de Ciencias Naturales" id="ABBRID0E6BEM" xlink:type="simple">MACN</abbrev> (not examined).</p></tp:treatment-sec><tp:treatment-sec sec-type="material" id="SECID0EDCEM"><title>Material examined</title><p><bold>(56 exs.): Ecuador: Cotopaxi</bold>: Latacunga (133 km W), 1080’, 2.vii.1975, at blacklight, leg. Langley &amp; Cohen (1, <abbrev xmlns:xlink="http://www.w3.org/1999/xlink" xlink:title="U.S. National Museum of Natural History, Smithsonian Institution" id="ABBRID0ELCEM" xlink:type="simple">USNM</abbrev>). <bold>Esmeraldas</bold>: La Union, 3.ii.1979, leg. J. J. Anderson, “UV att.” (11, <abbrev xmlns:xlink="http://www.w3.org/1999/xlink" xlink:title="U.S. National Museum of Natural History, Smithsonian Institution" id="ABBRID0ERCEM" xlink:type="simple">USNM</abbrev>). <bold>Guayas</bold>: Daule, viii.1998, leg. A. Bandinelli (2, <abbrev xmlns:xlink="http://www.w3.org/1999/xlink" xlink:title="Snow Entomological Collection, University of Kansas" id="ABBRID0EXCEM" xlink:type="simple">SEMC</abbrev>). <bold>Los Ríos</bold>: Quevedo, 11.v.1975, leg. Spangler, Gurney, Langley, &amp; Cohen, blacklight (20, <abbrev xmlns:xlink="http://www.w3.org/1999/xlink" xlink:title="U.S. National Museum of Natural History, Smithsonian Institution" id="ABBRID0E4CEM" xlink:type="simple">USNM</abbrev>, <abbrev xmlns:xlink="http://www.w3.org/1999/xlink" xlink:title="Invertebrate Zoology Collection, Natural Science Research Laboratory, Museum of Texas Tech University" id="ABBRID0EBDEM" xlink:type="simple">TTU-Z</abbrev>); 11 Km S Quevedo, 3.vii.1975, leg. Langley &amp; Cohen, blacklight (1, UNSM); Babahoyo, 21.vi.1975, leg. Cohen, Langley, &amp; Monnig, blacklight (7, <abbrev xmlns:xlink="http://www.w3.org/1999/xlink" xlink:title="U.S. National Museum of Natural History, Smithsonian Institution" id="ABBRID0EFDEM" xlink:type="simple">USNM</abbrev>); same data except “large swampy pool w/ water hyacinth” (3, <abbrev xmlns:xlink="http://www.w3.org/1999/xlink" xlink:title="U.S. National Museum of Natural History, Smithsonian Institution" id="ABBRID0EJDEM" xlink:type="simple">USNM</abbrev>). <bold>Manabí</bold>: Bahía de Caráquez (35 km SE), 10.v.1975, leg. Spangler, Langley, &amp; Cohen, “weedy roadside pools” (1, <abbrev xmlns:xlink="http://www.w3.org/1999/xlink" xlink:title="U.S. National Museum of Natural History, Smithsonian Institution" id="ABBRID0EPDEM" xlink:type="simple">USNM</abbrev>); Bahía de Caráquez (35.6 km E), 9.i.1978, leg. Spangler, culvert ditch (7, <abbrev xmlns:xlink="http://www.w3.org/1999/xlink" xlink:title="Snow Entomological Collection, University of Kansas" id="ABBRID0ETDEM" xlink:type="simple">SEMC</abbrev>, <abbrev xmlns:xlink="http://www.w3.org/1999/xlink" xlink:title="U.S. National Museum of Natural History, Smithsonian Institution" id="ABBRID0EXDEM" xlink:type="simple">USNM</abbrev>); 29 km S of Sto. Domingo, Rancho Ronald, 8.ix.1978, blacklight, leg. J.J. Anderson (1, <abbrev xmlns:xlink="http://www.w3.org/1999/xlink" xlink:title="U.S. National Museum of Natural History, Smithsonian Institution" id="ABBRID0E2DEM" xlink:type="simple">USNM</abbrev>). <bold>Pichincha</bold>: Santo Domingo de los Colorados, 14 km E, 5.vii.1975, leg. Langley &amp; Cohen (2, <abbrev xmlns:xlink="http://www.w3.org/1999/xlink" xlink:title="U.S. National Museum of Natural History, Smithsonian Institution" id="ABBRID0EBEEM" xlink:type="simple">USNM</abbrev>), Santo Domingo de los Colorados, 29 km W, 7.v.1975, blacklight (2, <abbrev xmlns:xlink="http://www.w3.org/1999/xlink" xlink:title="U.S. National Museum of Natural History, Smithsonian Institution" id="ABBRID0EFEEM" xlink:type="simple">USNM</abbrev>).</p></tp:treatment-sec><tp:treatment-sec sec-type="Differential diagnosis" id="SECID0EJEEM"><title>Differential diagnosis.</title><p>This species is one of the few that might be distinguished without dissection, due its distribution in a region with few other congeners, and due to its darkened pronotal disc (Fig. <xref ref-type="fig" rid="F17">17B</xref>) and relatively short maxillary palps. The form of the genitalia is also very distinctive and cannot be confused with any other species (Fig. <xref ref-type="fig" rid="F21">21K</xref>).</p></tp:treatment-sec><tp:treatment-sec sec-type="description" id="SECID0EXEEM"><title>Description.</title><p>Body length 4.7–6.2 mm. <bold><italic>Coloration</italic></bold>: Dorsal surfaces brown to dark brown, with very slightly paler (brown to yellowish) clypeus and margins of pronotum and elytra; dark labrum. <bold><italic>Head</italic></bold>: Maxillary palps nearly 0.8× width of head, uniformly orange in color (Fig. <xref ref-type="fig" rid="F17">17B</xref>). <bold><italic>Thorax</italic></bold>: Ground punctation on pronotum and elytra relatively dense and shallowly impressed. Elytra without rows of serial punctures, each with very faint rows (one dorsal and two or three lateral) of scarce and weakly marked systematic punctures. Prosternum medially weakly convex. Posterior elevation of mesoventrite broadly elevated, with very weak medial longitudinal ridge extending anteriorly. <bold><italic>Abdomen</italic></bold>: Apical emargination of fifth ventrite relatively deep and broad, U-shaped. <bold><italic>Aedeagus</italic></bold>: (Fig. <xref ref-type="fig" rid="F21">21K, L</xref>) Overall shape pear-like, 2.3× longer than wide, with outer lateral margins of parameres weakly and evenly convex; apical region of each paramere rounded, with outer margin laterally pointed; at closest point, dorsal inner margins of parameres separated by distance 0.58× greatest width of a paramere; dorsal plate of median lobe with neck 0.35× as broad as base; arms of dorsal plate of median lobe somewhat parallel, dorsally concave, nearly 0.4× length of dorsal plate of median lobe; each arm strongly broadened along basal 2/3, then narrowing to acute apex; notch between arms at base very narrow, dorsally cup-like; gonopore placed near base of dorsal plate of median lobe; ventral plate of median lobe membranous, extending to basal 2/3 of arms of dorsal plate; basal piece 0.3× length of a paramere. In lateral view, aedeagus weakly oblique at base, with ventral outline of parameres 2.9× longer than greatest width near base; dorsal outline of aedeagus in lateral view nearly straight along second 2/5.</p></tp:treatment-sec><tp:treatment-sec sec-type="distribution" id="SECID0EUFEM"><title>Distribution.</title><p>Ecuador (Fig. <xref ref-type="fig" rid="F22">22C</xref>).</p></tp:treatment-sec><tp:treatment-sec sec-type="habitat" id="SECID0E5FEM"><title>Habitat.</title><p>This species has been collected in pools and ditches, as well as at blacklights.</p></tp:treatment-sec><tp:treatment-sec sec-type="remarks" id="SECID0EDGEM"><title>Remarks.</title><p>This species is currently only known from the western slopes of the Andes in Ecuador where it has been collected at a variety of localities. It is not known from the eastern (Amazonian) side.</p></tp:treatment-sec><tp:treatment-sec><!--Section generated to contain objects referenced in tp:taxon-treatment.--><fig id="F17" position="float" orientation="portrait"><object-id xmlns:xlink="http://www.w3.org/1999/xlink" content-type="doi" xlink:type="simple">10.3897/zookeys.1171.104142.figure17</object-id><object-id xmlns:xlink="http://www.w3.org/1999/xlink" content-type="arpha" xlink:type="simple">09C88498-01E5-5C3B-BB72-678CA4301A77</object-id><label>Figure 17.</label><caption><p>Dorsal habitus of <italic><tp:taxon-name><tp:taxon-name-part taxon-name-part-type="genus" reg="Novochares">Novochares</tp:taxon-name-part></tp:taxon-name></italic> spp. <bold>A</bold><italic><tp:taxon-name><tp:taxon-name-part taxon-name-part-type="genus" reg="Novochares">N.</tp:taxon-name-part><tp:taxon-name-part taxon-name-part-type="species" reg="guadelupensis">guadelupensis</tp:taxon-name-part></tp:taxon-name></italic><bold>B</bold><italic><tp:taxon-name><tp:taxon-name-part taxon-name-part-type="genus" reg="Novochares">N.</tp:taxon-name-part><tp:taxon-name-part taxon-name-part-type="species" reg="pichilingue">pichilingue</tp:taxon-name-part></tp:taxon-name></italic><bold>C</bold><italic><tp:taxon-name><tp:taxon-name-part taxon-name-part-type="genus" reg="Novochares">N.</tp:taxon-name-part><tp:taxon-name-part taxon-name-part-type="species" reg="cochlearis">cochlearis</tp:taxon-name-part></tp:taxon-name></italic><bold>D</bold><italic><tp:taxon-name><tp:taxon-name-part taxon-name-part-type="genus" reg="Novochares">N.</tp:taxon-name-part><tp:taxon-name-part taxon-name-part-type="species" reg="quadrispinus">quadrispinus</tp:taxon-name-part></tp:taxon-name></italic>.</p></caption><graphic xmlns:xlink="http://www.w3.org/1999/xlink" xlink:href="zookeys-1171-001_article-104142__-g017.jpg" position="float" orientation="portrait" xlink:type="simple" id="oo_881184.jpg"><uri content-type="original_file" xlink:type="simple">https://binary.pensoft.net/fig/881184</uri></graphic></fig><fig id="F21" position="float" orientation="portrait"><object-id xmlns:xlink="http://www.w3.org/1999/xlink" content-type="doi" xlink:type="simple">10.3897/zookeys.1171.104142.figure21</object-id><object-id xmlns:xlink="http://www.w3.org/1999/xlink" content-type="arpha" xlink:type="simple">10248A56-F870-5311-AF34-7BAE11983CCB</object-id><label>Figure 21.</label><caption><p>Aedeagi of the <italic><tp:taxon-name><tp:taxon-name-part taxon-name-part-type="genus" reg="Novochares">Novochares</tp:taxon-name-part><tp:taxon-name-part taxon-name-part-type="species" reg="sallaei">sallaei</tp:taxon-name-part></tp:taxon-name></italic> species group <bold>A–D</bold><italic><tp:taxon-name><tp:taxon-name-part taxon-name-part-type="genus" reg="Novochares">N.</tp:taxon-name-part><tp:taxon-name-part taxon-name-part-type="species" reg="pastinum">pastinum</tp:taxon-name-part></tp:taxon-name></italic><bold>E, F</bold><italic><tp:taxon-name><tp:taxon-name-part taxon-name-part-type="genus" reg="Novochares">N.</tp:taxon-name-part><tp:taxon-name-part taxon-name-part-type="species" reg="quadrispinus">quadrispinus</tp:taxon-name-part></tp:taxon-name></italic><bold>G–J</bold><italic><tp:taxon-name><tp:taxon-name-part taxon-name-part-type="genus" reg="Novochares">N.</tp:taxon-name-part><tp:taxon-name-part taxon-name-part-type="species" reg="tridentis">tridentis</tp:taxon-name-part></tp:taxon-name></italic><bold>K, L</bold><italic><tp:taxon-name><tp:taxon-name-part taxon-name-part-type="genus" reg="Novochares">N.</tp:taxon-name-part><tp:taxon-name-part taxon-name-part-type="species" reg="pichilingue">pichilingue</tp:taxon-name-part></tp:taxon-name></italic><bold>A, E, G, K</bold> dorsal view <bold>B</bold> ventral view <bold>C, F</bold> lateral view <bold>D, I</bold> (dorsal) <bold>J</bold> (ventral) <bold>L</bold> oblique view.</p></caption><graphic xmlns:xlink="http://www.w3.org/1999/xlink" xlink:href="zookeys-1171-001_article-104142__-g021.jpg" position="float" orientation="portrait" xlink:type="simple" id="oo_881188.jpg"><uri content-type="original_file" xlink:type="simple">https://binary.pensoft.net/fig/881188</uri></graphic></fig><fig id="F22" position="float" orientation="portrait"><object-id xmlns:xlink="http://www.w3.org/1999/xlink" content-type="doi" xlink:type="simple">10.3897/zookeys.1171.104142.figure22</object-id><object-id xmlns:xlink="http://www.w3.org/1999/xlink" content-type="arpha" xlink:type="simple">F0A808A6-6491-57DA-9B67-8CDF291B3F22</object-id><label>Figure 22.</label><caption><p>Distribution of <italic><tp:taxon-name><tp:taxon-name-part taxon-name-part-type="genus" reg="Novochares">Novochares</tp:taxon-name-part><tp:taxon-name-part taxon-name-part-type="species" reg="sallaei">sallaei</tp:taxon-name-part></tp:taxon-name></italic> species group <bold>A</bold><italic><tp:taxon-name><tp:taxon-name-part taxon-name-part-type="genus" reg="Novochares">N.</tp:taxon-name-part><tp:taxon-name-part taxon-name-part-type="species" reg="cochlearis">cochlearis</tp:taxon-name-part></tp:taxon-name></italic> (red: circles, examined specimens; squares, literature/unconfirmed records), <italic><tp:taxon-name><tp:taxon-name-part taxon-name-part-type="genus" reg="Novochares">N.</tp:taxon-name-part><tp:taxon-name-part taxon-name-part-type="species" reg="dicranospathus">dicranospathus</tp:taxon-name-part></tp:taxon-name></italic> (yellow), <italic><tp:taxon-name><tp:taxon-name-part taxon-name-part-type="genus" reg="Novochares">N.</tp:taxon-name-part><tp:taxon-name-part taxon-name-part-type="species" reg="pastinum">pastinum</tp:taxon-name-part></tp:taxon-name></italic> (blue) <bold>B</bold><italic><tp:taxon-name><tp:taxon-name-part taxon-name-part-type="genus" reg="Novochares">N.</tp:taxon-name-part><tp:taxon-name-part taxon-name-part-type="species" reg="atratus">atratus</tp:taxon-name-part></tp:taxon-name></italic> (red: circles, examined specimens; squares, literature/unconfirmed records), <italic><tp:taxon-name><tp:taxon-name-part taxon-name-part-type="genus" reg="Novochares">N.</tp:taxon-name-part><tp:taxon-name-part taxon-name-part-type="species" reg="clavieri">clavieri</tp:taxon-name-part></tp:taxon-name></italic> (yellow), <italic><tp:taxon-name><tp:taxon-name-part taxon-name-part-type="genus" reg="Novochares">N.</tp:taxon-name-part><tp:taxon-name-part taxon-name-part-type="species" reg="bisinuatus">bisinuatus</tp:taxon-name-part></tp:taxon-name></italic> (blue), <italic><tp:taxon-name><tp:taxon-name-part taxon-name-part-type="genus" reg="Novochares">N.</tp:taxon-name-part><tp:taxon-name-part taxon-name-part-type="species" reg="garciai">garciai</tp:taxon-name-part></tp:taxon-name></italic> (green) <bold>C</bold><italic><tp:taxon-name><tp:taxon-name-part taxon-name-part-type="genus" reg="Novochares">N.</tp:taxon-name-part><tp:taxon-name-part taxon-name-part-type="species" reg="chaquensis">chaquensis</tp:taxon-name-part></tp:taxon-name></italic> (red: circles, examined specimens; squares, literature/unconfirmed records), <italic><tp:taxon-name><tp:taxon-name-part taxon-name-part-type="genus" reg="Novochares">N.</tp:taxon-name-part><tp:taxon-name-part taxon-name-part-type="species" reg="pichilingue">pichilingue</tp:taxon-name-part></tp:taxon-name></italic> (yellow) <bold>D</bold><italic><tp:taxon-name><tp:taxon-name-part taxon-name-part-type="genus" reg="Novochares">N.</tp:taxon-name-part><tp:taxon-name-part taxon-name-part-type="species" reg="fernandezae">fernandezae</tp:taxon-name-part></tp:taxon-name></italic> (red), <italic><tp:taxon-name><tp:taxon-name-part taxon-name-part-type="genus" reg="Novochares">N.</tp:taxon-name-part><tp:taxon-name-part taxon-name-part-type="species" reg="tridentis">tridentis</tp:taxon-name-part></tp:taxon-name></italic> (yellow), <italic><tp:taxon-name><tp:taxon-name-part taxon-name-part-type="genus" reg="Novochares">N.</tp:taxon-name-part><tp:taxon-name-part taxon-name-part-type="species" reg="quadrispinus">quadrispinus</tp:taxon-name-part></tp:taxon-name></italic> (blue), <italic><tp:taxon-name><tp:taxon-name-part taxon-name-part-type="genus" reg="Novochares">N.</tp:taxon-name-part><tp:taxon-name-part taxon-name-part-type="species" reg="unguis">unguis</tp:taxon-name-part></tp:taxon-name></italic> (green).</p></caption><graphic xmlns:xlink="http://www.w3.org/1999/xlink" xlink:href="zookeys-1171-001_article-104142__-g022.jpg" position="float" orientation="portrait" xlink:type="simple" id="oo_881189.jpg"><uri content-type="original_file" xlink:type="simple">https://binary.pensoft.net/fig/881189</uri></graphic></fig></tp:treatment-sec><ref-list><ref id="B23"><mixed-citation xmlns:xlink="http://www.w3.org/1999/xlink" xlink:type="simple"><person-group><name name-style="western"><surname>Girón</surname><given-names>JC</given-names></name><name name-style="western"><surname>Short</surname><given-names>AEZ</given-names></name></person-group> (<year>2021</year>) <article-title>The <tp:taxon-name><tp:taxon-name-part taxon-name-part-type="subfamily">Acidocerinae</tp:taxon-name-part></tp:taxon-name> (<tp:taxon-name><tp:taxon-name-part taxon-name-part-type="order">Coleoptera</tp:taxon-name-part></tp:taxon-name>, <tp:taxon-name><tp:taxon-name-part taxon-name-part-type="family">Hydrophilidae</tp:taxon-name-part></tp:taxon-name>): Taxonomy, classification, and catalog of species.</article-title><source>ZooKeys</source><volume>1045</volume>: <fpage>1</fpage>–<lpage>236</lpage>. <ext-link xlink:href="10.3897/zookeys.1045.63810" ext-link-type="doi" xlink:type="simple">https://doi.org/10.3897/zookeys.1045.63810</ext-link></mixed-citation></ref></ref-list></tp:taxon-treatment>
