# Supplementary material for: ﻿Revision of the Neotropical water scavenger beetle genus Novochares Girón & Short (Coleoptera, Hydrophilidae, Acidocerinae)
Source: Zookeys. 2023 Jul 20;1171:1–112. doi: 10.3897/zookeys.1171.104142 (PMC10846839; doi:10.3897/zookeys.1171.104142)
Supplement: XML Treatment for Novochares quadrispinus [file zookeys.1171.104142-treatment33.xml]

<!DOCTYPE tp:taxon-treatment
  PUBLIC "-//TaxonX//DTD Taxonomic Treatment Publishing DTD v0 20100105//EN" "tax-treatment-NSO.dtd">
<tp:taxon-treatment xmlns:tp="http://www.plazi.org/taxpub"><tp:treatment-meta><kwd-group><label>Taxon classification</label><kwd>
                <named-content content-type="kingdom">Animalia</named-content>
              </kwd><kwd>
                <named-content content-type="order">Coleoptera</named-content>
              </kwd><kwd>
                <named-content content-type="family">Hydrophilidae</named-content>
              </kwd></kwd-group><mixed-citation publication-type="journal"><person-group><name><surname>Short</surname><given-names>Andrew Edward Z.</given-names></name><name><surname>Girón</surname><given-names>Jennifer C.</given-names></name></person-group><article-title>﻿Revision of the Neotropical water scavenger beetle genus <italic><tp:taxon-name><tp:taxon-name-part taxon-name-part-type="genus" reg="Novochares">Novochares</tp:taxon-name-part></tp:taxon-name></italic> Girón &amp; Short (<tp:taxon-name><tp:taxon-name-part taxon-name-part-type="order">Coleoptera</tp:taxon-name-part></tp:taxon-name>, <tp:taxon-name><tp:taxon-name-part taxon-name-part-type="family">Hydrophilidae</tp:taxon-name-part></tp:taxon-name>, <tp:taxon-name><tp:taxon-name-part taxon-name-part-type="subfamily">Acidocerinae</tp:taxon-name-part></tp:taxon-name>)</article-title><source>Zookeys</source><day>20</day><month>07</month><year>2023</year><volume>1171</volume><fpage>1</fpage><lpage>112</lpage><pub-id pub-id-type="doi">10.3897/zookeys.1171.104142</pub-id></mixed-citation></tp:treatment-meta><tp:nomenclature><label>﻿</label><tp:taxon-name>
              <object-id xmlns:xlink="http://www.w3.org/1999/xlink" content-type="arpha" xlink:type="simple">51189FC4-30BA-50B7-8D19-3E5D77709302</object-id>
              <tp:taxon-name-part taxon-name-part-type="genus" reg="Novochares">Novochares</tp:taxon-name-part>
              <tp:taxon-name-part taxon-name-part-type="species" reg="quadrispinus">quadrispinus</tp:taxon-name-part>
              <object-id xmlns:xlink="http://www.w3.org/1999/xlink" content-type="zoobank" xlink:type="simple">https://zoobank.org/F9C91931-27D4-4F0B-9F9C-5ADB8E63C4CF</object-id>
            </tp:taxon-name><tp:taxon-status xmlns:xlink="http://www.w3.org/1999/xlink" xlink:type="simple">sp. nov.</tp:taxon-status><xref ref-type="fig" rid="F17">Figs 17D</xref><xref ref-type="fig" rid="F21">, 21E, F</xref><xref ref-type="fig" rid="F22">, 22D</xref></tp:nomenclature><tp:treatment-sec sec-type="type material" id="SECID0E4HEM"><title>Type material.</title><p><bold><italic>Holotype</italic> (male)</bold>: SURINAME: Sipaliwini District/ <named-content xmlns:xlink="http://www.w3.org/1999/xlink" content-type="dwc:verbatimCoordinates" xlink:type="simple"><named-content content-type="geo-json" specific-use="{&#34;type&#34;:&#34;Point&#34;,&#34;coordinates&#34;:[-57.191980,4.423130]}" id="NCID0ELIEM" xlink:type="simple">4.42313°N, 57.19198°W</named-content></named-content>, 104 m/ Kabalebo Nature Resort/ Moi Moi Creek; 10-14-iii.2019/ Rock &amp; detrital pools along creek/ Short &amp; Class; SR19-0310-01A” (<abbrev xmlns:xlink="http://www.w3.org/1999/xlink" xlink:title="National Zoological Collection of Suriname" id="ABBRID0EQIEM" xlink:type="simple">NZCS</abbrev>). <bold><italic>Paratypes</italic> (18 exs.): Brazil: Pará</bold>: Rio Xingu Camp, Altamira (60 km S), 12.x.1986, leg. P. Spangler &amp; O. Flint, pond at second palm grove on trail 1, Colln #21 (1, <abbrev xmlns:xlink="http://www.w3.org/1999/xlink" xlink:title="U.S. National Museum of Natural History, Smithsonian Institution" id="ABBRID0EYIEM" xlink:type="simple">USNM</abbrev>); same data but 1.x.1986, jungle stream on trail 1, Colln. #3 (1, <abbrev xmlns:xlink="http://www.w3.org/1999/xlink" xlink:title="U.S. National Museum of Natural History, Smithsonian Institution" id="ABBRID0E3IEM" xlink:type="simple">USNM</abbrev>). <bold>Guyana: Region 6</bold>: Upper Berbice Basecamp 1, <named-content xmlns:xlink="http://www.w3.org/1999/xlink" content-type="dwc:verbatimCoordinates" xlink:type="simple"><named-content content-type="geo-json" specific-use="{&#34;type&#34;:&#34;Point&#34;,&#34;coordinates&#34;:[-58.178617,4.154817]}" id="NCID0EFJEM" xlink:type="simple">4°09.289'N, 58°10.717'W</named-content></named-content>, 96 m, 21.ix.2014, leg, Short, Salisbury and La Cruz, muddy detrital pools in drying creekbed near camp, GY14-0921-02A (1, <abbrev xmlns:xlink="http://www.w3.org/1999/xlink" xlink:title="Snow Entomological Collection, University of Kansas" id="ABBRID0EKJEM" xlink:type="simple">SEMC</abbrev>); Upper Berbice, N. Basecamp 2, <named-content xmlns:xlink="http://www.w3.org/1999/xlink" content-type="dwc:verbatimCoordinates" xlink:type="simple"><named-content content-type="geo-json" specific-use="{&#34;type&#34;:&#34;Point&#34;,&#34;coordinates&#34;:[-58.030833,4.783833]}" id="NCID0ERJEM" xlink:type="simple">4°47.030'N, 58°01.850'W</named-content></named-content>, 89 m, 28.ix.2014, leg. Short, Salisbury, &amp; La Cruz, artificial pools by logging road, GY14-0928-01A (1, <abbrev xmlns:xlink="http://www.w3.org/1999/xlink" xlink:title="Center for the study of Biological Diversity, University of Guyana" id="ABBRID0EWJEM" xlink:type="simple">CBDG</abbrev>). <bold>Region 7</bold>: Takutu Mountains, <named-content xmlns:xlink="http://www.w3.org/1999/xlink" content-type="dwc:verbatimCoordinates" xlink:type="simple"><named-content content-type="geo-json" specific-use="{&#34;type&#34;:&#34;Point&#34;,&#34;coordinates&#34;:[-59.083333,6.250000]}" id="NCID0E6JEM" xlink:type="simple">6°15'N, 59°5'W</named-content></named-content>, 2-14.xii.1983, leg. P.D. Perkins (1, <abbrev xmlns:xlink="http://www.w3.org/1999/xlink" xlink:title="Snow Entomological Collection, University of Kansas" id="ABBRID0EEKEM" xlink:type="simple">SEMC</abbrev>). <bold>Suriname: Para</bold>: along Martin Luther King Hwy, <named-content xmlns:xlink="http://www.w3.org/1999/xlink" content-type="dwc:verbatimCoordinates" xlink:type="simple"><named-content content-type="geo-json" specific-use="{&#34;type&#34;:&#34;Point&#34;,&#34;coordinates&#34;:[-55.111833,5.547600]}" id="NCID0ENKEM" xlink:type="simple">5°32.856'N, 55°6.710'W</named-content></named-content>, 2 m, 23.vii.2012, leg. Short et al., marsh by road, SR12-0723-02A (1, <abbrev xmlns:xlink="http://www.w3.org/1999/xlink" xlink:title="Snow Entomological Collection, University of Kansas" id="ABBRID0ESKEM" xlink:type="simple">SEMC</abbrev>). <bold>Sipaliwini</bold>: Raleighvallen Nature Reserve, base of Voltzberg, <named-content xmlns:xlink="http://www.w3.org/1999/xlink" content-type="dwc:verbatimCoordinates" xlink:type="simple"><named-content content-type="geo-json" specific-use="{&#34;type&#34;:&#34;Point&#34;,&#34;coordinates&#34;:[-56.184650,4.673867]}" id="NCID0E2KEM" xlink:type="simple">4°40.432’N, 56°11.079’W</named-content></named-content>, 86 m, 16.iii.2016, leg. Short et al., pooled up stream, SR16-0316-01B (2, <abbrev xmlns:xlink="http://www.w3.org/1999/xlink" xlink:title="Snow Entomological Collection, University of Kansas" id="ABBRID0EALEM" xlink:type="simple">SEMC</abbrev>); Raleighvallen Nature Reserve, trail from plateau to Voltzberg, 17.iii.2016, leg. J. Girón, stream with roots and mud, SR16-0317-04A (3, <abbrev xmlns:xlink="http://www.w3.org/1999/xlink" xlink:title="National Zoological Collection of Suriname" id="ABBRID0EELEM" xlink:type="simple">NZCS</abbrev>, <abbrev xmlns:xlink="http://www.w3.org/1999/xlink" xlink:title="Snow Entomological Collection, University of Kansas" id="ABBRID0EILEM" xlink:type="simple">SEMC</abbrev>); Raleighvallen Nature Reserve, Coppename River, Voltzberg trail; detrital pools in stream bed, 17.iii.2016, leg. A. Short, SR16-0319-01A (1, <abbrev xmlns:xlink="http://www.w3.org/1999/xlink" xlink:title="Snow Entomological Collection, University of Kansas" id="ABBRID0EMLEM" xlink:type="simple">SEMC</abbrev>); Raleighvallen Nature Reserve, Voltzberg Station, <named-content xmlns:xlink="http://www.w3.org/1999/xlink" content-type="dwc:verbatimCoordinates" xlink:type="simple"><named-content content-type="geo-json" specific-use="{&#34;type&#34;:&#34;Point&#34;,&#34;coordinates&#34;:[-56.185633,4.681833]}" id="NCID0ETLEM" xlink:type="simple">4°40.910'N, 56°11.138'W</named-content></named-content>, 78 m, stream margins, 30.vii.2012, leg. Short &amp; McIntosh, detrital pools along stream, SR12-0730-01B (4, <abbrev xmlns:xlink="http://www.w3.org/1999/xlink" xlink:title="Snow Entomological Collection, University of Kansas" id="ABBRID0EYLEM" xlink:type="simple">SEMC</abbrev>, including DNA vouchers SLE536 and SLE537, <abbrev xmlns:xlink="http://www.w3.org/1999/xlink" xlink:title="Invertebrate Zoology Collection, Natural Science Research Laboratory, Museum of Texas Tech University" id="ABBRID0E3LEM" xlink:type="simple">TTU-Z</abbrev>); same data as holotype except margins of detrital pool in drying creekbed, SR19-0310-01G (2, <abbrev xmlns:xlink="http://www.w3.org/1999/xlink" xlink:title="Snow Entomological Collection, University of Kansas" id="ABBRID0EAMEM" xlink:type="simple">SEMC</abbrev>).</p></tp:treatment-sec><tp:treatment-sec sec-type="Differential diagnosis" id="SECID0EEMEM"><title>Differential diagnosis.</title><p>The four-pronged apex of the dorsal plate of the median lobe is unique in <italic><tp:taxon-name><tp:taxon-name-part taxon-name-part-type="genus" reg="Novochares">Novochares</tp:taxon-name-part></tp:taxon-name></italic>, no other species has four well-developed and apically acute projections (Fig. <xref ref-type="fig" rid="F21">21E</xref>).</p></tp:treatment-sec><tp:treatment-sec sec-type="description" id="SECID0EVMEM"><title>Description.</title><p>Body length 5.9–7.0 mm. <bold><italic>Coloration</italic></bold>: Dorsal surfaces brown to dark brown, with slightly paler (brown to orange) margins of clypeus, pronotum, and elytra. <bold><italic>Head</italic></bold>: Maxillary palps nearly 1.3× width of head, uniformly brown to orange in color (Fig. <xref ref-type="fig" rid="F17">17D</xref>). <bold><italic>Thorax</italic></bold>: Ground punctation on pronotum and elytra relatively dense and shallowly impressed. Elytra without rows of serial punctures, each with very faint rows (one dorsal and two or three lateral) of scarce and weakly marked systematic punctures. Prosternum medially very weakly convex. Posterior elevation of mesoventrite weakly, broadly, and somewhat longitudinally elevated, with low medial longitudinal ridge extending anteriorly. <bold><italic>Abdomen</italic></bold>: Apical emargination of fifth ventrite relatively deep and broad, U-shaped. <bold><italic>Aedeagus</italic></bold>: (Fig. <xref ref-type="fig" rid="F21">21E, F</xref>) Overall shape pear-like, 2.5× longer than wide, with outer lateral margins of parameres nearly evenly convex up to apical region; apical region of each paramere rounded, partly membranous, with outer margin very weakly pointed; at closest point, dorsal inner margins of parameres separated by distance 0.5× greatest width of a paramere; dorsal plate of median lobe with neck 0.6× as broad as base; neck dorsally concave; each arm of dorsal plate of median lobe with thin and narrow lateral branch; arms apically diverging and opposed, nearly 0.2× length of dorsal plate of median lobe; each arm apically and gradually narrowing to acute apex; notch between arms at base nearly 1/2 as wide as base of an arm; gonopore placed near mid-length of dorsal plate of median lobe; ventral plate of median lobe membranous, extending to second 1/3 of neck of dorsal plate; basal piece 0.4× length of a paramere. In lateral view, aedeagus oblique at base, with ventral outline of parameres 2× longer than greatest width near mid-length; dorsal outline of aedeagus in lateral view slightly concave along basal 1/3, then nearly straight to apical region; ventral outline of aedeagus in lateral view evenly convex up to apical region.</p></tp:treatment-sec><tp:treatment-sec sec-type="etymology" id="SECID0ESNEM"><title>Etymology.</title><p>Quadrispinus, referring to the four-pointed apex of the dorsal plate of the median lobe.</p></tp:treatment-sec><tp:treatment-sec sec-type="distribution" id="SECID0EXNEM"><title>Distribution.</title><p>Brazil (Para), Guyana, Suriname (Fig. <xref ref-type="fig" rid="F22">22D</xref>).</p></tp:treatment-sec><tp:treatment-sec sec-type="habitat" id="SECID0EBOEM"><title>Habitat.</title><p>This species had been most commonly collected in pools in drying creek bed in the forest and other similar riparian detrital pools.</p></tp:treatment-sec><tp:treatment-sec><!--Section generated to contain objects referenced in tp:taxon-treatment.--><fig id="F17" position="float" orientation="portrait"><object-id xmlns:xlink="http://www.w3.org/1999/xlink" content-type="doi" xlink:type="simple">10.3897/zookeys.1171.104142.figure17</object-id><object-id xmlns:xlink="http://www.w3.org/1999/xlink" content-type="arpha" xlink:type="simple">09C88498-01E5-5C3B-BB72-678CA4301A77</object-id><label>Figure 17.</label><caption><p>Dorsal habitus of <italic><tp:taxon-name><tp:taxon-name-part taxon-name-part-type="genus" reg="Novochares">Novochares</tp:taxon-name-part></tp:taxon-name></italic> spp. <bold>A</bold><italic><tp:taxon-name><tp:taxon-name-part taxon-name-part-type="genus" reg="Novochares">N.</tp:taxon-name-part><tp:taxon-name-part taxon-name-part-type="species" reg="guadelupensis">guadelupensis</tp:taxon-name-part></tp:taxon-name></italic><bold>B</bold><italic><tp:taxon-name><tp:taxon-name-part taxon-name-part-type="genus" reg="Novochares">N.</tp:taxon-name-part><tp:taxon-name-part taxon-name-part-type="species" reg="pichilingue">pichilingue</tp:taxon-name-part></tp:taxon-name></italic><bold>C</bold><italic><tp:taxon-name><tp:taxon-name-part taxon-name-part-type="genus" reg="Novochares">N.</tp:taxon-name-part><tp:taxon-name-part taxon-name-part-type="species" reg="cochlearis">cochlearis</tp:taxon-name-part></tp:taxon-name></italic><bold>D</bold><italic><tp:taxon-name><tp:taxon-name-part taxon-name-part-type="genus" reg="Novochares">N.</tp:taxon-name-part><tp:taxon-name-part taxon-name-part-type="species" reg="quadrispinus">quadrispinus</tp:taxon-name-part></tp:taxon-name></italic>.</p></caption><graphic xmlns:xlink="http://www.w3.org/1999/xlink" xlink:href="zookeys-1171-001_article-104142__-g017.jpg" position="float" orientation="portrait" xlink:type="simple" id="oo_881184.jpg"><uri content-type="original_file" xlink:type="simple">https://binary.pensoft.net/fig/881184</uri></graphic></fig><fig id="F21" position="float" orientation="portrait"><object-id xmlns:xlink="http://www.w3.org/1999/xlink" content-type="doi" xlink:type="simple">10.3897/zookeys.1171.104142.figure21</object-id><object-id xmlns:xlink="http://www.w3.org/1999/xlink" content-type="arpha" xlink:type="simple">10248A56-F870-5311-AF34-7BAE11983CCB</object-id><label>Figure 21.</label><caption><p>Aedeagi of the <italic><tp:taxon-name><tp:taxon-name-part taxon-name-part-type="genus" reg="Novochares">Novochares</tp:taxon-name-part><tp:taxon-name-part taxon-name-part-type="species" reg="sallaei">sallaei</tp:taxon-name-part></tp:taxon-name></italic> species group <bold>A–D</bold><italic><tp:taxon-name><tp:taxon-name-part taxon-name-part-type="genus" reg="Novochares">N.</tp:taxon-name-part><tp:taxon-name-part taxon-name-part-type="species" reg="pastinum">pastinum</tp:taxon-name-part></tp:taxon-name></italic><bold>E, F</bold><italic><tp:taxon-name><tp:taxon-name-part taxon-name-part-type="genus" reg="Novochares">N.</tp:taxon-name-part><tp:taxon-name-part taxon-name-part-type="species" reg="quadrispinus">quadrispinus</tp:taxon-name-part></tp:taxon-name></italic><bold>G–J</bold><italic><tp:taxon-name><tp:taxon-name-part taxon-name-part-type="genus" reg="Novochares">N.</tp:taxon-name-part><tp:taxon-name-part taxon-name-part-type="species" reg="tridentis">tridentis</tp:taxon-name-part></tp:taxon-name></italic><bold>K, L</bold><italic><tp:taxon-name><tp:taxon-name-part taxon-name-part-type="genus" reg="Novochares">N.</tp:taxon-name-part><tp:taxon-name-part taxon-name-part-type="species" reg="pichilingue">pichilingue</tp:taxon-name-part></tp:taxon-name></italic><bold>A, E, G, K</bold> dorsal view <bold>B</bold> ventral view <bold>C, F</bold> lateral view <bold>D, I</bold> (dorsal) <bold>J</bold> (ventral) <bold>L</bold> oblique view.</p></caption><graphic xmlns:xlink="http://www.w3.org/1999/xlink" xlink:href="zookeys-1171-001_article-104142__-g021.jpg" position="float" orientation="portrait" xlink:type="simple" id="oo_881188.jpg"><uri content-type="original_file" xlink:type="simple">https://binary.pensoft.net/fig/881188</uri></graphic></fig><fig id="F22" position="float" orientation="portrait"><object-id xmlns:xlink="http://www.w3.org/1999/xlink" content-type="doi" xlink:type="simple">10.3897/zookeys.1171.104142.figure22</object-id><object-id xmlns:xlink="http://www.w3.org/1999/xlink" content-type="arpha" xlink:type="simple">F0A808A6-6491-57DA-9B67-8CDF291B3F22</object-id><label>Figure 22.</label><caption><p>Distribution of <italic><tp:taxon-name><tp:taxon-name-part taxon-name-part-type="genus" reg="Novochares">Novochares</tp:taxon-name-part><tp:taxon-name-part taxon-name-part-type="species" reg="sallaei">sallaei</tp:taxon-name-part></tp:taxon-name></italic> species group <bold>A</bold><italic><tp:taxon-name><tp:taxon-name-part taxon-name-part-type="genus" reg="Novochares">N.</tp:taxon-name-part><tp:taxon-name-part taxon-name-part-type="species" reg="cochlearis">cochlearis</tp:taxon-name-part></tp:taxon-name></italic> (red: circles, examined specimens; squares, literature/unconfirmed records), <italic><tp:taxon-name><tp:taxon-name-part taxon-name-part-type="genus" reg="Novochares">N.</tp:taxon-name-part><tp:taxon-name-part taxon-name-part-type="species" reg="dicranospathus">dicranospathus</tp:taxon-name-part></tp:taxon-name></italic> (yellow), <italic><tp:taxon-name><tp:taxon-name-part taxon-name-part-type="genus" reg="Novochares">N.</tp:taxon-name-part><tp:taxon-name-part taxon-name-part-type="species" reg="pastinum">pastinum</tp:taxon-name-part></tp:taxon-name></italic> (blue) <bold>B</bold><italic><tp:taxon-name><tp:taxon-name-part taxon-name-part-type="genus" reg="Novochares">N.</tp:taxon-name-part><tp:taxon-name-part taxon-name-part-type="species" reg="atratus">atratus</tp:taxon-name-part></tp:taxon-name></italic> (red: circles, examined specimens; squares, literature/unconfirmed records), <italic><tp:taxon-name><tp:taxon-name-part taxon-name-part-type="genus" reg="Novochares">N.</tp:taxon-name-part><tp:taxon-name-part taxon-name-part-type="species" reg="clavieri">clavieri</tp:taxon-name-part></tp:taxon-name></italic> (yellow), <italic><tp:taxon-name><tp:taxon-name-part taxon-name-part-type="genus" reg="Novochares">N.</tp:taxon-name-part><tp:taxon-name-part taxon-name-part-type="species" reg="bisinuatus">bisinuatus</tp:taxon-name-part></tp:taxon-name></italic> (blue), <italic><tp:taxon-name><tp:taxon-name-part taxon-name-part-type="genus" reg="Novochares">N.</tp:taxon-name-part><tp:taxon-name-part taxon-name-part-type="species" reg="garciai">garciai</tp:taxon-name-part></tp:taxon-name></italic> (green) <bold>C</bold><italic><tp:taxon-name><tp:taxon-name-part taxon-name-part-type="genus" reg="Novochares">N.</tp:taxon-name-part><tp:taxon-name-part taxon-name-part-type="species" reg="chaquensis">chaquensis</tp:taxon-name-part></tp:taxon-name></italic> (red: circles, examined specimens; squares, literature/unconfirmed records), <italic><tp:taxon-name><tp:taxon-name-part taxon-name-part-type="genus" reg="Novochares">N.</tp:taxon-name-part><tp:taxon-name-part taxon-name-part-type="species" reg="pichilingue">pichilingue</tp:taxon-name-part></tp:taxon-name></italic> (yellow) <bold>D</bold><italic><tp:taxon-name><tp:taxon-name-part taxon-name-part-type="genus" reg="Novochares">N.</tp:taxon-name-part><tp:taxon-name-part taxon-name-part-type="species" reg="fernandezae">fernandezae</tp:taxon-name-part></tp:taxon-name></italic> (red), <italic><tp:taxon-name><tp:taxon-name-part taxon-name-part-type="genus" reg="Novochares">N.</tp:taxon-name-part><tp:taxon-name-part taxon-name-part-type="species" reg="tridentis">tridentis</tp:taxon-name-part></tp:taxon-name></italic> (yellow), <italic><tp:taxon-name><tp:taxon-name-part taxon-name-part-type="genus" reg="Novochares">N.</tp:taxon-name-part><tp:taxon-name-part taxon-name-part-type="species" reg="quadrispinus">quadrispinus</tp:taxon-name-part></tp:taxon-name></italic> (blue), <italic><tp:taxon-name><tp:taxon-name-part taxon-name-part-type="genus" reg="Novochares">N.</tp:taxon-name-part><tp:taxon-name-part taxon-name-part-type="species" reg="unguis">unguis</tp:taxon-name-part></tp:taxon-name></italic> (green).</p></caption><graphic xmlns:xlink="http://www.w3.org/1999/xlink" xlink:href="zookeys-1171-001_article-104142__-g022.jpg" position="float" orientation="portrait" xlink:type="simple" id="oo_881189.jpg"><uri content-type="original_file" xlink:type="simple">https://binary.pensoft.net/fig/881189</uri></graphic></fig></tp:treatment-sec></tp:taxon-treatment>
