# Supplementary material for: ﻿Revision of the Neotropical water scavenger beetle genus Novochares Girón & Short (Coleoptera, Hydrophilidae, Acidocerinae)
Source: Zookeys. 2023 Jul 20;1171:1–112. doi: 10.3897/zookeys.1171.104142 (PMC10846839; doi:10.3897/zookeys.1171.104142)
Supplement: XML Treatment for Novochares sallaei [file zookeys.1171.104142-treatment34.xml]

<!DOCTYPE tp:taxon-treatment
  PUBLIC "-//TaxonX//DTD Taxonomic Treatment Publishing DTD v0 20100105//EN" "tax-treatment-NSO.dtd">
<tp:taxon-treatment xmlns:tp="http://www.plazi.org/taxpub"><tp:treatment-meta><kwd-group><label>Taxon classification</label><kwd>
                <named-content content-type="kingdom">Animalia</named-content>
              </kwd><kwd>
                <named-content content-type="order">Coleoptera</named-content>
              </kwd><kwd>
                <named-content content-type="family">Hydrophilidae</named-content>
              </kwd></kwd-group><mixed-citation publication-type="journal"><person-group><name><surname>Short</surname><given-names>Andrew Edward Z.</given-names></name><name><surname>Girón</surname><given-names>Jennifer C.</given-names></name></person-group><article-title>﻿Revision of the Neotropical water scavenger beetle genus <italic><tp:taxon-name><tp:taxon-name-part taxon-name-part-type="genus" reg="Novochares">Novochares</tp:taxon-name-part></tp:taxon-name></italic> Girón &amp; Short (<tp:taxon-name><tp:taxon-name-part taxon-name-part-type="order">Coleoptera</tp:taxon-name-part></tp:taxon-name>, <tp:taxon-name><tp:taxon-name-part taxon-name-part-type="family">Hydrophilidae</tp:taxon-name-part></tp:taxon-name>, <tp:taxon-name><tp:taxon-name-part taxon-name-part-type="subfamily">Acidocerinae</tp:taxon-name-part></tp:taxon-name>)</article-title><source>Zookeys</source><day>20</day><month>07</month><year>2023</year><volume>1171</volume><fpage>1</fpage><lpage>112</lpage><pub-id pub-id-type="doi">10.3897/zookeys.1171.104142</pub-id></mixed-citation></tp:treatment-meta><tp:nomenclature><label>﻿</label><tp:taxon-name>
              <object-id xmlns:xlink="http://www.w3.org/1999/xlink" content-type="arpha" xlink:type="simple">2221638E-D20D-5206-9316-E52BD36E80AE</object-id>
              <tp:taxon-name-part taxon-name-part-type="genus" reg="Novochares">Novochares</tp:taxon-name-part>
              <tp:taxon-name-part taxon-name-part-type="species" reg="sallaei">sallaei</tp:taxon-name-part>
            </tp:taxon-name><tp:taxon-authority>(Sharp, 1882)</tp:taxon-authority><xref ref-type="fig" rid="F4">Figs 4C</xref><xref ref-type="fig" rid="F20">, 20M–R</xref><xref ref-type="fig" rid="F23">, 23</xref><tp:nomenclature-citation-list><tp:nomenclature-citation><tp:taxon-name>
                  <tp:taxon-name-part taxon-name-part-type="genus" reg="Helochares">Helochares</tp:taxon-name-part>
                  <tp:taxon-name-part taxon-name-part-type="species" reg="sallæi">sallæi</tp:taxon-name-part>
                </tp:taxon-name><comment>Sharp, 1882: 75.</comment></tp:nomenclature-citation><tp:nomenclature-citation><tp:taxon-name>
                  <tp:taxon-name-part taxon-name-part-type="genus" reg="Helochares">Helochares</tp:taxon-name-part>
                  <tp:taxon-name-part taxon-name-part-type="sensu">(s. str.)</tp:taxon-name-part>
                  <tp:taxon-name-part taxon-name-part-type="species" reg="sellae">sellae</tp:taxon-name-part>
                </tp:taxon-name><comment>Sharp, 1882; <xref ref-type="bibr" rid="B27">Knisch 1924</xref>: 199 [catalog; misspelled].</comment></tp:nomenclature-citation><tp:nomenclature-citation><tp:taxon-name>
                  <tp:taxon-name-part taxon-name-part-type="genus" reg="Helochares">Helochares</tp:taxon-name-part>
                  <tp:taxon-name-part taxon-name-part-type="sensu">(s. str.)</tp:taxon-name-part>
                  <tp:taxon-name-part taxon-name-part-type="species" reg="sallaei">sallaei</tp:taxon-name-part>
                </tp:taxon-name><comment>Sharp, 1882; <xref ref-type="bibr" rid="B25">Hansen 1999</xref>: 163 [catalog].</comment></tp:nomenclature-citation><tp:nomenclature-citation><tp:taxon-name>
                  <tp:taxon-name-part taxon-name-part-type="genus" reg="Philhydrus">Philhydrus</tp:taxon-name-part>
                  <tp:taxon-name-part taxon-name-part-type="species" reg="estriatus">estriatus</tp:taxon-name-part>
                </tp:taxon-name><comment>Blatchley, 1917: 139; <xref ref-type="bibr" rid="B44">Winters 1927</xref>a: 24 [synonymy].</comment></tp:nomenclature-citation><tp:nomenclature-citation><tp:taxon-name>
                  <tp:taxon-name-part taxon-name-part-type="genus" reg="Novochares">Novochares</tp:taxon-name-part>
                  <tp:taxon-name-part taxon-name-part-type="species" reg="sallaei">sallaei</tp:taxon-name-part>
                </tp:taxon-name><comment>(Sharp, 1882); <xref ref-type="bibr" rid="B23">Girón and Short 2021</xref>: 205.</comment></tp:nomenclature-citation></tp:nomenclature-citation-list></tp:nomenclature><tp:treatment-sec sec-type="type material" id="SECID0EOSEM"><title>Type material examined.</title><p><bold><italic><tp:taxon-name><tp:taxon-name-part taxon-name-part-type="genus" reg="Novochares">Novochares</tp:taxon-name-part><tp:taxon-name-part taxon-name-part-type="species" reg="sallaei">sallaei</tp:taxon-name-part></tp:taxon-name></italic> Sharp, 1882: <italic>Holotype</italic> (female) by monotypy</bold>: “<tp:taxon-name><tp:taxon-name-part taxon-name-part-type="genus" reg="Helochares">Helochares</tp:taxon-name-part><tp:taxon-name-part taxon-name-part-type="species" reg="sallaei">sallaei</tp:taxon-name-part></tp:taxon-name>/ type D. S./ Cordova, Mexico,/Sallaé” [on card with specimen], “Holo-type” [red disc], “Cordova”, “Mexico/ Sallé. Coll.”, “881” [upside down], “B.C. A. Col. I. 2./ <tp:taxon-name><tp:taxon-name-part taxon-name-part-type="genus" reg="Helochares">Helochares</tp:taxon-name-part></tp:taxon-name>/ <tp:taxon-name><tp:taxon-name-part taxon-name-part-type="genus" reg="Novochares"/><tp:taxon-name-part taxon-name-part-type="species" reg="sallaei">sallaei</tp:taxon-name-part></tp:taxon-name>,/ Sharp.”, “Helocharis castaneus, Chev/ [illegible word] Sallé” [label folded over], “<tp:taxon-name><tp:taxon-name-part taxon-name-part-type="genus" reg="Helochares">Helochares</tp:taxon-name-part></tp:taxon-name>/ <tp:taxon-name><tp:taxon-name-part taxon-name-part-type="genus" reg="Novochares"/><tp:taxon-name-part taxon-name-part-type="species" reg="sallaei">sallaei</tp:taxon-name-part></tp:taxon-name> Sharp/ M. E. Bacchus det. 1981/ Holotype”. The female genitalia are dissected and mounted next to the specimen (<abbrev xmlns:xlink="http://www.w3.org/1999/xlink" xlink:title="United Kingdom, London, The Natural History Museum" id="ABBRID0EMUEM" xlink:type="simple">NHMUK</abbrev>).</p><p><bold><italic><tp:taxon-name><tp:taxon-name-part taxon-name-part-type="genus" reg="Philhydrus">Philhydrus</tp:taxon-name-part><tp:taxon-name-part taxon-name-part-type="species" reg="estriatus">estriatus</tp:taxon-name-part></tp:taxon-name></italic> Blatchley, 1917: <italic>Lectotype</italic> (male)</bold>: “TYPE [red rectangle]”, “Dunedin, Fla./ W. S. B. Coll./ 1-12.1913”. “Purdue/ Blatchley/ Collection”, “LECTOTYPE/ <tp:taxon-name><tp:taxon-name-part taxon-name-part-type="genus" reg="Enochrus">Enochrus</tp:taxon-name-part></tp:taxon-name>/ <tp:taxon-name><tp:taxon-name-part taxon-name-part-type="genus" reg="Novochares"/><tp:taxon-name-part taxon-name-part-type="species" reg="estriatus">estriatus</tp:taxon-name-part></tp:taxon-name>/ Blatchley/ Des. W.S. Blatchley 1930” (<abbrev xmlns:xlink="http://www.w3.org/1999/xlink" xlink:title="Entomologica Research Collection, Purdue University" id="ABBRID0ERVEM" xlink:type="simple">PERC</abbrev>). <bold><italic>Paralectotype</italic> (1 ex.)</bold>: Same date as holotype (1 female, <abbrev xmlns:xlink="http://www.w3.org/1999/xlink" xlink:title="Entomologica Research Collection, Purdue University" id="ABBRID0EZVEM" xlink:type="simple">PERC</abbrev>).</p></tp:treatment-sec><tp:treatment-sec sec-type="material" id="SECID0E4VEM"><title>Additional material examined</title><p><bold>(177 exs.). Belize: Belize District</bold>: Western Hwy nr. Zoo, 7.i.2003, leg. C.R. Bartlett, Pine Grassland, light trap (1, <abbrev xmlns:xlink="http://www.w3.org/1999/xlink" xlink:title="Snow Entomological Collection, University of Kansas" id="ABBRID0EFWEM" xlink:type="simple">SEMC</abbrev>). <bold>Costa Rica: Limon Province</bold>: Talamanca, Est. Gandoca, 22.v.2004, leg. Porras, Gamboa, Briceno, Morga, &amp; Cardenas (2, <abbrev xmlns:xlink="http://www.w3.org/1999/xlink" xlink:title="Snow Entomological Collection, University of Kansas" id="ABBRID0ELWEM" xlink:type="simple">SEMC</abbrev>). <bold>Guatemala: Petén</bold>: Parque Nacional El Rosario, E of Sayaxche, <named-content xmlns:xlink="http://www.w3.org/1999/xlink" content-type="dwc:verbatimCoordinates" xlink:type="simple"><named-content content-type="geo-json" specific-use="{&#34;type&#34;:&#34;Point&#34;,&#34;coordinates&#34;:[-90.160000,16.524140]}" id="NCID0EUWEM" xlink:type="simple">16.52414°N, 90.16000°W</named-content></named-content>, 30.vi.2014, leg. R.S. Zack, BL/MV lights (81, <abbrev xmlns:xlink="http://www.w3.org/1999/xlink" xlink:title="Snow Entomological Collection, University of Kansas" id="ABBRID0EZWEM" xlink:type="simple">SEMC</abbrev>, <abbrev xmlns:xlink="http://www.w3.org/1999/xlink" xlink:title="M.T. James Entomological Collection, Washington State University" id="ABBRID0E4WEM" xlink:type="simple">WSU</abbrev>, including DNA voucher SLE1212). <bold>Mexico: Campeche</bold>: 14.9 mi S. of Champoton, Rte 180, 23.iv.1966, leg. G.E. Ball and D.R. Whitehead, Typha marsh (7, <abbrev xmlns:xlink="http://www.w3.org/1999/xlink" xlink:title="U.S. National Museum of Natural History, Smithsonian Institution" id="ABBRID0EDXEM" xlink:type="simple">USNM</abbrev>); Zoh Laguna, 7–12.iv.1968, leg. Reyes &amp; Cabrera (11, <abbrev xmlns:xlink="http://www.w3.org/1999/xlink" xlink:title="California Academy of Sciences" id="ABBRID0EHXEM" xlink:type="simple">CAS</abbrev>). <bold>Tamaulipas</bold>: Tampico, 21.vi.1965, leg. Freytag &amp; Gibson (1, <abbrev xmlns:xlink="http://www.w3.org/1999/xlink" xlink:title="U.S. National Museum of Natural History, Smithsonian Institution" id="ABBRID0ENXEM" xlink:type="simple">USNM</abbrev>). <bold>Veracruz</bold>: 6 mi. N. Jesus Carranza (Isth. Tehuantepec), 200 ft., 25.vi.1961 (1, <abbrev xmlns:xlink="http://www.w3.org/1999/xlink" xlink:title="Snow Entomological Collection, University of Kansas" id="ABBRID0ETXEM" xlink:type="simple">SEMC</abbrev>); La Granja, 30.vi.1964, leg. A.G. Baske, at light (1, <abbrev xmlns:xlink="http://www.w3.org/1999/xlink" xlink:title="Snow Entomological Collection, University of Kansas" id="ABBRID0EXXEM" xlink:type="simple">SEMC</abbrev>); 0.8 mi. W Sontecomapan, 0–100 ft. elevation, 18–26.ix.1965, leg. G.E. Ball and D.R. Whitehead (1, <abbrev xmlns:xlink="http://www.w3.org/1999/xlink" xlink:title="U.S. National Museum of Natural History, Smithsonian Institution" id="ABBRID0E2XEM" xlink:type="simple">USNM</abbrev>); 25 mi S. Acayucan, 4.vii.1965, leg. P.J. Spangler (69, <abbrev xmlns:xlink="http://www.w3.org/1999/xlink" xlink:title="U.S. National Museum of Natural History, Smithsonian Institution" id="ABBRID0E6XEM" xlink:type="simple">USNM</abbrev>); Cordoba, 6–9.xi.1966, leg. A.B. Lau (1, <abbrev xmlns:xlink="http://www.w3.org/1999/xlink" xlink:title="U.S. National Museum of Natural History, Smithsonian Institution" id="ABBRID0EDYEM" xlink:type="simple">USNM</abbrev>). <bold>Yucatán</bold>: Muna, 49 mi. S., 14.vii.1963 (1, <abbrev xmlns:xlink="http://www.w3.org/1999/xlink" xlink:title="Snow Entomological Collection, University of Kansas" id="ABBRID0EJYEM" xlink:type="simple">SEMC</abbrev>). <bold>USA: Florida</bold>: Miami-Dade Co., Everglades National Park, vi.2000, leg. E.L. Nance (1, South Florida Collections Management Center [examined photos posted to Bugguide by M. Pintar]).</p></tp:treatment-sec><tp:treatment-sec sec-type="Differential diagnosis" id="SECID0EPYEM"><title>Differential diagnosis.</title><p>Throughout much of its range, this species only co-occurs with members of the <italic><tp:taxon-name><tp:taxon-name-part taxon-name-part-type="genus" reg="Novochares"/><tp:taxon-name-part taxon-name-part-type="species" reg="abbreviatus">abbreviatus</tp:taxon-name-part></tp:taxon-name></italic> species group (<italic><tp:taxon-name><tp:taxon-name-part taxon-name-part-type="genus" reg="Novochares">N.</tp:taxon-name-part><tp:taxon-name-part taxon-name-part-type="species" reg="abbreviatus">abbreviatus</tp:taxon-name-part></tp:taxon-name></italic> and <italic><tp:taxon-name><tp:taxon-name-part taxon-name-part-type="genus" reg="Novochares">N.</tp:taxon-name-part><tp:taxon-name-part taxon-name-part-type="species" reg="oculatus">oculatus</tp:taxon-name-part></tp:taxon-name></italic>) which both are much more brown/tan in dorsal coloration and have very different aedeagal forms. This species co-occurs in southern Central America with <italic><tp:taxon-name><tp:taxon-name-part taxon-name-part-type="genus" reg="Novochares">N.</tp:taxon-name-part><tp:taxon-name-part taxon-name-part-type="species" reg="chaquensis">chaquensis</tp:taxon-name-part></tp:taxon-name></italic>, but the aedeagal forms are quite different (compare Fig. <xref ref-type="fig" rid="F20">20A</xref> vs. Fig. <xref ref-type="fig" rid="F20">20M</xref>). The small dorsally projecting ridge (Fig. <xref ref-type="fig" rid="F20">20P</xref>) along the inner margin of each paramere is also unique within <italic><tp:taxon-name><tp:taxon-name-part taxon-name-part-type="genus" reg="Novochares">Novochares</tp:taxon-name-part></tp:taxon-name></italic>.</p></tp:treatment-sec><tp:treatment-sec sec-type="description" id="SECID0ET1EM"><title>Description.</title><p>Body length 6.4–8.0 mm. <bold><italic>Coloration</italic></bold>: Dorsal surfaces brown to dark brown, with paler (brown to orange) margins of clypeus, pronotum, and elytra. <bold><italic>Head</italic></bold>: Maxillary palps nearly 1.2× width of head, uniformly brown to orange in color. <bold><italic>Thorax</italic></bold>: Ground punctation on pronotum and elytra relatively dense and shallowly impressed. Elytra without rows of serial punctures, each with very faint rows (one dorsal and two or three lateral) of scarce and weakly marked systematic punctures. Prosternum medially very weakly convex. Posterior elevation of mesoventrite weakly and broadly elevated, with low medial longitudinal ridge extending anteriorly. <bold><italic>Abdomen</italic></bold>: Apical emargination of fifth ventrite relatively shallow and broad, U-shaped. <bold><italic>Aedeagus</italic></bold>: (Figs <xref ref-type="fig" rid="F4">4C</xref>, <xref ref-type="fig" rid="F20">20M–R</xref>) Overall shape pear-like, 2.0–2.3× longer than wide, with outer lateral margins of parameres nearly evenly convex up to apical region; apical region of each paramere rounded, partly membranous, with outer margin smooth, not pointed; at closest point (near base of neck), dorsal inner margins of parameres separated by short distance or nearly touching each other; dorsal plate of median lobe with neck 0.3× as broad as base; neck dorsally concave; arms of dorsal plate of median lobe nearly parallel, from parallel-sided (Fig. <xref ref-type="fig" rid="F20">20Q</xref>) to broadened near mid-length (Fig. <xref ref-type="fig" rid="F20">20M</xref>), nearly 0.2× length of dorsal plate of median lobe; each arm acute or narrowly rounded at apex; notch between arms at base very narrow; gonopore placed at base of dorsal plate of median lobe; ventral plate of median lobe membranous, reaching base of neck of dorsal plate; basal piece 0.35× length of a paramere. In lateral view, aedeagus oblique at base, with ventral outline of parameres 3.6× longer than greatest width near mid-length; dorsal outline of aedeagus in lateral view slightly concave along basal 1/3, then nearly straight along second 1/3, and oblique to apex of parameres; ventral outline of aedeagus in lateral view straight.</p></tp:treatment-sec><tp:treatment-sec sec-type="distribution" id="SECID0EY2EM"><title>Distribution.</title><p>Belize, Costa Rica, Guatemala (new record), Mexico, USA (Florida) (Fig. <xref ref-type="fig" rid="F23">23</xref>).</p></tp:treatment-sec><tp:treatment-sec sec-type="habitat" id="SECID0EC3EM"><title>Habitat.</title><p>Though most specimens seem to have been collected at lights, the species has been collected in marshes.</p></tp:treatment-sec><tp:treatment-sec sec-type="remarks" id="SECID0EH3EM"><title>Remarks.</title><p>This species occurs from Mexico south to Costa Rica. It is also known from Florida, where its status as a native or introduced species has remained unclear. The oldest known specimens from Florida were collected in 1913 (<xref ref-type="bibr" rid="B3">Blatchley 1917</xref>) from Dunedin in Pinellas County, along the central Gulf coast. Later, <xref ref-type="bibr" rid="B47">Young (1954)</xref> speculated that the species may have been introduced from Mexico from the lumber trade: “It is possibly a waif in Florida, having been transported by lumber ships from Mexico. (see L. J. Marchand, Fla. Acad. Sci., Quart. Jour., 9, 1948 [sic: 1946], for a discussion of the effects of the trade in cigar box lumber on the fauna of the Hillsborough River)” (<xref ref-type="bibr" rid="B47">Young 1954</xref>: 174).</p><p>The article that Young cites is about the occurrence of a crab that was only known from Tabasco, Mexico and later found also in the Tampa Bay area. That author (Marchand), found that logs had been imported from Tabasco to lumber mills in the Tampa Bay area and suggested the Florida population of the crab in Tampa was an introduction. However, the first importation of logs from Tabasco was in 1915 (<xref ref-type="bibr" rid="B31">Marchand 1946</xref>), while the first known Florida specimens of <italic><tp:taxon-name><tp:taxon-name-part taxon-name-part-type="genus" reg="Novochares">N.</tp:taxon-name-part><tp:taxon-name-part taxon-name-part-type="species" reg="sallaei">sallaei</tp:taxon-name-part></tp:taxon-name></italic> were collected in 1913 (from the Tampa area). This timeline makes it impossible that the cited lumber trade could be the cause of an introduction, and casts doubt on the introduction theory in general. Indeed, just a year later <xref ref-type="bibr" rid="B48">Young (1955)</xref> reported <italic><tp:taxon-name><tp:taxon-name-part taxon-name-part-type="genus" reg="Novochares">N.</tp:taxon-name-part><tp:taxon-name-part taxon-name-part-type="species" reg="sallaei">sallaei</tp:taxon-name-part></tp:taxon-name></italic> from the Everglades, a great distance away from Tampa and seemed to have second thoughts on his introduction hypothesis, stating “The rarity of the species in Florida caused me to conclude that it was a waif introduced by shipping from Mexico… To my chagrin, I now find that I have had at least seven specimens of <italic><tp:taxon-name><tp:taxon-name-part taxon-name-part-type="genus" reg="Helochares">H.</tp:taxon-name-part><tp:taxon-name-part taxon-name-part-type="species" reg="sallaei">sallaei</tp:taxon-name-part></tp:taxon-name></italic> in my collection for over a decade”.</p><p>After a review of available data, we find no basis for asserting that <italic><tp:taxon-name><tp:taxon-name-part taxon-name-part-type="genus" reg="Novochares">N.</tp:taxon-name-part><tp:taxon-name-part taxon-name-part-type="species" reg="sallaei">sallaei</tp:taxon-name-part></tp:taxon-name></italic> is an introduced species and therefore consider it native to the United States and the state of Florida.</p></tp:treatment-sec><tp:treatment-sec><!--Section generated to contain objects referenced in tp:taxon-treatment.--><fig id="F4" position="float" orientation="portrait"><object-id xmlns:xlink="http://www.w3.org/1999/xlink" content-type="doi" xlink:type="simple">10.3897/zookeys.1171.104142.figure4</object-id><object-id xmlns:xlink="http://www.w3.org/1999/xlink" content-type="arpha" xlink:type="simple">C25D6275-72DA-5E5D-983E-0D703BD26325</object-id><label>Figure 4.</label><caption><p>Aedeagi of the <italic><tp:taxon-name><tp:taxon-name-part taxon-name-part-type="genus" reg="Novochares">Novochares</tp:taxon-name-part><tp:taxon-name-part taxon-name-part-type="species" reg="punctatostriatus">punctatostriatus</tp:taxon-name-part></tp:taxon-name></italic>, <italic><tp:taxon-name><tp:taxon-name-part taxon-name-part-type="genus" reg="Novochares"/><tp:taxon-name-part taxon-name-part-type="species" reg="sallaei">sallaei</tp:taxon-name-part></tp:taxon-name></italic>, and <italic><tp:taxon-name><tp:taxon-name-part taxon-name-part-type="genus" reg="Novochares"/><tp:taxon-name-part taxon-name-part-type="species" reg="orchis">orchis</tp:taxon-name-part></tp:taxon-name></italic> species groups along with schematic representations of the whole, the parameres (in blue), and the dorsal (in yellow) and ventral (in red) plates of the median lobe <bold>A</bold><italic><tp:taxon-name><tp:taxon-name-part taxon-name-part-type="genus" reg="Novochares">N.</tp:taxon-name-part><tp:taxon-name-part taxon-name-part-type="species" reg="dentatus">dentatus</tp:taxon-name-part></tp:taxon-name></italic><bold>B</bold><italic><tp:taxon-name><tp:taxon-name-part taxon-name-part-type="genus" reg="Novochares">N.</tp:taxon-name-part><tp:taxon-name-part taxon-name-part-type="species" reg="orchis">orchis</tp:taxon-name-part></tp:taxon-name></italic><bold>C</bold><italic><tp:taxon-name><tp:taxon-name-part taxon-name-part-type="genus" reg="Novochares">N.</tp:taxon-name-part><tp:taxon-name-part taxon-name-part-type="species" reg="sallaei">sallaei</tp:taxon-name-part></tp:taxon-name></italic>.</p></caption><graphic xmlns:xlink="http://www.w3.org/1999/xlink" xlink:href="zookeys-1171-001_article-104142__-g004.jpg" position="float" orientation="portrait" xlink:type="simple" id="oo_881171.jpg"><uri content-type="original_file" xlink:type="simple">https://binary.pensoft.net/fig/881171</uri></graphic></fig><fig id="F20" position="float" orientation="portrait"><object-id xmlns:xlink="http://www.w3.org/1999/xlink" content-type="doi" xlink:type="simple">10.3897/zookeys.1171.104142.figure20</object-id><object-id xmlns:xlink="http://www.w3.org/1999/xlink" content-type="arpha" xlink:type="simple">167106D1-BFC3-5032-BA82-0C8847F4512F</object-id><label>Figure 20.</label><caption><p>Aedeagi of the <italic><tp:taxon-name><tp:taxon-name-part taxon-name-part-type="genus" reg="Novochares">Novochares</tp:taxon-name-part><tp:taxon-name-part taxon-name-part-type="species" reg="sallaei">sallaei</tp:taxon-name-part></tp:taxon-name></italic> species group <bold>A–E</bold><italic><tp:taxon-name><tp:taxon-name-part taxon-name-part-type="genus" reg="Novochares">N.</tp:taxon-name-part><tp:taxon-name-part taxon-name-part-type="species" reg="chaquensis">chaquensis</tp:taxon-name-part></tp:taxon-name></italic><bold>F</bold><italic><tp:taxon-name><tp:taxon-name-part taxon-name-part-type="genus" reg="Novochares">N.</tp:taxon-name-part><tp:taxon-name-part taxon-name-part-type="species" reg="garciai">garciai</tp:taxon-name-part></tp:taxon-name></italic><bold>G–I</bold><italic><tp:taxon-name><tp:taxon-name-part taxon-name-part-type="genus" reg="Novochares">N.</tp:taxon-name-part><tp:taxon-name-part taxon-name-part-type="species" reg="dicranospathus">dicranospathus</tp:taxon-name-part></tp:taxon-name></italic><bold>J–L</bold><italic><tp:taxon-name><tp:taxon-name-part taxon-name-part-type="genus" reg="Novochares">N.</tp:taxon-name-part><tp:taxon-name-part taxon-name-part-type="species" reg="atratus">atratus</tp:taxon-name-part></tp:taxon-name></italic><bold>M–R</bold><italic><tp:taxon-name><tp:taxon-name-part taxon-name-part-type="genus" reg="Novochares">N.</tp:taxon-name-part><tp:taxon-name-part taxon-name-part-type="species" reg="sallaei">sallaei</tp:taxon-name-part></tp:taxon-name></italic><bold>A–C</bold> Argentina <bold>D</bold> Costa Rica <bold>E</bold> Trinidad <bold>M–P</bold> Guatemala <bold>Q, R</bold> Mexico <bold>A, D–G, J, M, Q</bold> dorsal view <bold>B, H, K, N, R</bold> ventral view <bold>C, I, L, O</bold> lateral view <bold>P</bold> oblique view.</p></caption><graphic xmlns:xlink="http://www.w3.org/1999/xlink" xlink:href="zookeys-1171-001_article-104142__-g020.jpg" position="float" orientation="portrait" xlink:type="simple" id="oo_881187.jpg"><uri content-type="original_file" xlink:type="simple">https://binary.pensoft.net/fig/881187</uri></graphic></fig><fig id="F23" position="float" orientation="portrait"><object-id xmlns:xlink="http://www.w3.org/1999/xlink" content-type="doi" xlink:type="simple">10.3897/zookeys.1171.104142.figure23</object-id><object-id xmlns:xlink="http://www.w3.org/1999/xlink" content-type="arpha" xlink:type="simple">9454BF8B-FA16-5162-AF5A-52DAD56F4145</object-id><label>Figure 23.</label><caption><p>Distribution of <italic><tp:taxon-name><tp:taxon-name-part taxon-name-part-type="genus" reg="Novochares">Novochares</tp:taxon-name-part><tp:taxon-name-part taxon-name-part-type="species" reg="sallaei">sallaei</tp:taxon-name-part></tp:taxon-name></italic> species group. <italic><tp:taxon-name><tp:taxon-name-part taxon-name-part-type="genus" reg="Novochares">N.</tp:taxon-name-part><tp:taxon-name-part taxon-name-part-type="species" reg="sallaei">sallaei</tp:taxon-name-part></tp:taxon-name></italic> (red: circles, examined specimens; squares, literature/unconfirmed records), <italic><tp:taxon-name><tp:taxon-name-part taxon-name-part-type="genus" reg="Novochares">N.</tp:taxon-name-part><tp:taxon-name-part taxon-name-part-type="species" reg="guadelupensis">guadelupensis</tp:taxon-name-part></tp:taxon-name></italic> (yellow), <italic><tp:taxon-name><tp:taxon-name-part taxon-name-part-type="genus" reg="Novochares">N.</tp:taxon-name-part><tp:taxon-name-part taxon-name-part-type="species" reg="yanomami">yanomami</tp:taxon-name-part></tp:taxon-name></italic> (blue), <italic><tp:taxon-name><tp:taxon-name-part taxon-name-part-type="genus" reg="Novochares">N.</tp:taxon-name-part><tp:taxon-name-part taxon-name-part-type="species" reg="kawsay">kawsay</tp:taxon-name-part></tp:taxon-name></italic> (green).</p></caption><graphic xmlns:xlink="http://www.w3.org/1999/xlink" xlink:href="zookeys-1171-001_article-104142__-g023.jpg" position="float" orientation="portrait" xlink:type="simple" id="oo_881190.jpg"><uri content-type="original_file" xlink:type="simple">https://binary.pensoft.net/fig/881190</uri></graphic></fig></tp:treatment-sec><ref-list><ref id="B27"><mixed-citation xmlns:xlink="http://www.w3.org/1999/xlink" xlink:type="simple"><person-group><name name-style="western"><surname>Knisch</surname><given-names>A</given-names></name></person-group> (<year>1924</year>) <source><tp:taxon-name><tp:taxon-name-part taxon-name-part-type="family">Hydrophilidae</tp:taxon-name-part></tp:taxon-name>. In: Junk W, Schenkling S (Eds) Coleopterorum Catalogus (Vol. 14, part 79). W.</source><publisher-name>Junk</publisher-name>, <publisher-loc>Berlin</publisher-loc>, <size units="page">306 pp</size>. <ext-link xlink:href="https://babel.hathitrust.org/cgi/pt?id=wu.89030596555&amp;view=1up&amp;seq=83" ext-link-type="uri" xlink:type="simple">https://babel.hathitrust.org/cgi/pt?id=wu.89030596555&amp;view=1up&amp;seq=83</ext-link></mixed-citation></ref><ref id="B25"><mixed-citation xmlns:xlink="http://www.w3.org/1999/xlink" xlink:type="simple"><person-group><name name-style="western"><surname>Hansen</surname><given-names>M</given-names></name></person-group> (<year>1999</year>) <source>World catalogue of insects (Vol. 2). <tp:taxon-name><tp:taxon-name-part taxon-name-part-type="superfamily">Hydrophiloidea</tp:taxon-name-part></tp:taxon-name> (s. str.) (<tp:taxon-name><tp:taxon-name-part taxon-name-part-type="order">Coleoptera</tp:taxon-name-part></tp:taxon-name>).</source><publisher-name>Apollo Books</publisher-name>, <publisher-loc>Stenstrup</publisher-loc>, <size units="page">414 pp</size>.</mixed-citation></ref><ref id="B44"><mixed-citation xmlns:xlink="http://www.w3.org/1999/xlink" xlink:type="simple"><person-group><name name-style="western"><surname>Winters</surname><given-names>FC</given-names></name></person-group> (<year>1927</year>) <article-title>Key to the subtribe Helocharæ Orchym. (<tp:taxon-name><tp:taxon-name-part taxon-name-part-type="order">Coleoptera</tp:taxon-name-part></tp:taxon-name>-Hydrophilidæ) of Boreal America.</article-title><source>The Pan-Pacific Entomologist</source><volume>4</volume>: <fpage>19</fpage>–<lpage>29</lpage>. <ext-link xlink:href="https://biodiversitylibrary.org/page/53384245" ext-link-type="uri" xlink:type="simple">https://biodiversitylibrary.org/page/53384245</ext-link></mixed-citation></ref><ref id="B23"><mixed-citation xmlns:xlink="http://www.w3.org/1999/xlink" xlink:type="simple"><person-group><name name-style="western"><surname>Girón</surname><given-names>JC</given-names></name><name name-style="western"><surname>Short</surname><given-names>AEZ</given-names></name></person-group> (<year>2021</year>) <article-title>The <tp:taxon-name><tp:taxon-name-part taxon-name-part-type="subfamily">Acidocerinae</tp:taxon-name-part></tp:taxon-name> (<tp:taxon-name><tp:taxon-name-part taxon-name-part-type="order">Coleoptera</tp:taxon-name-part></tp:taxon-name>, <tp:taxon-name><tp:taxon-name-part taxon-name-part-type="family">Hydrophilidae</tp:taxon-name-part></tp:taxon-name>): Taxonomy, classification, and catalog of species.</article-title><source>ZooKeys</source><volume>1045</volume>: <fpage>1</fpage>–<lpage>236</lpage>. <ext-link xlink:href="10.3897/zookeys.1045.63810" ext-link-type="doi" xlink:type="simple">https://doi.org/10.3897/zookeys.1045.63810</ext-link></mixed-citation></ref><ref id="B3"><mixed-citation xmlns:xlink="http://www.w3.org/1999/xlink" xlink:type="simple"><person-group><name name-style="western"><surname>Blatchley</surname><given-names>WS</given-names></name></person-group> (<year>1917</year>) <article-title>On some new or noteworthy <tp:taxon-name><tp:taxon-name-part taxon-name-part-type="order">Coleoptera</tp:taxon-name-part></tp:taxon-name> from the west coast of Florida.</article-title><source>Canadian Entomologist</source><volume>49</volume>(<issue>4</issue>): <fpage>137</fpage>–<lpage>143</lpage>. <ext-link xlink:href="10.4039/Ent49137-4" ext-link-type="doi" xlink:type="simple">https://doi.org/10.4039/Ent49137-4</ext-link></mixed-citation></ref><ref id="B47"><mixed-citation xmlns:xlink="http://www.w3.org/1999/xlink" xlink:type="simple"><person-group><name name-style="western"><surname>Young</surname><given-names>FN</given-names></name></person-group> (<year>1954</year>) <source>The water beetles of Florida.</source><publisher-name>University of Florida Press</publisher-name>, <publisher-loc>Gainesville</publisher-loc>, <size units="page">238 pp</size>.</mixed-citation></ref><ref id="B31"><mixed-citation xmlns:xlink="http://www.w3.org/1999/xlink" xlink:type="simple"><person-group><name name-style="western"><surname>Marchand</surname><given-names>LJ</given-names></name></person-group> (<year>1946</year>) <article-title>The saber crab, <italic><tp:taxon-name><tp:taxon-name-part taxon-name-part-type="genus">Platychirograpsus</tp:taxon-name-part><tp:taxon-name-part taxon-name-part-type="species">typicua</tp:taxon-name-part></tp:taxon-name></italic> Rathbun, in Florida: A case of accidental dispersal.</article-title><source>Quarterly Journal of the Florida Academy of Sciences</source><volume>9</volume>: <fpage>93</fpage>–<lpage>100</lpage>. <ext-link xlink:href="https://www.biodiversitylibrary.org/part/91867" ext-link-type="uri" xlink:type="simple">https://www.biodiversitylibrary.org/part/91867</ext-link></mixed-citation></ref><ref id="B48"><mixed-citation xmlns:xlink="http://www.w3.org/1999/xlink" xlink:type="simple"><person-group><name name-style="western"><surname>Young</surname><given-names>FN</given-names></name></person-group> (<year>1955</year>) <italic><tp:taxon-name><tp:taxon-name-part taxon-name-part-type="genus">Helochares</tp:taxon-name-part><tp:taxon-name-part taxon-name-part-type="species">sallaei</tp:taxon-name-part></tp:taxon-name></italic> in the Everglades (<tp:taxon-name><tp:taxon-name-part taxon-name-part-type="order">Coleoptera</tp:taxon-name-part></tp:taxon-name>: <tp:taxon-name><tp:taxon-name-part taxon-name-part-type="family">Hydrophilidae</tp:taxon-name-part></tp:taxon-name>). The Florida Entomologist 38: 90. <ext-link xlink:href="10.2307/3492824" ext-link-type="doi" xlink:type="simple">https://doi.org/10.2307/3492824</ext-link></mixed-citation></ref></ref-list></tp:taxon-treatment>
