# Supplementary material for: ﻿Revision of the Neotropical water scavenger beetle genus Novochares Girón & Short (Coleoptera, Hydrophilidae, Acidocerinae)
Source: Zookeys. 2023 Jul 20;1171:1–112. doi: 10.3897/zookeys.1171.104142 (PMC10846839; doi:10.3897/zookeys.1171.104142)
Supplement: XML Treatment for Novochares unguis [file zookeys.1171.104142-treatment36.xml]

<!DOCTYPE tp:taxon-treatment
  PUBLIC "-//TaxonX//DTD Taxonomic Treatment Publishing DTD v0 20100105//EN" "tax-treatment-NSO.dtd">
<tp:taxon-treatment xmlns:tp="http://www.plazi.org/taxpub"><tp:treatment-meta><kwd-group><label>Taxon classification</label><kwd>
                <named-content content-type="kingdom">Animalia</named-content>
              </kwd><kwd>
                <named-content content-type="order">Coleoptera</named-content>
              </kwd><kwd>
                <named-content content-type="family">Hydrophilidae</named-content>
              </kwd></kwd-group><mixed-citation publication-type="journal"><person-group><name><surname>Short</surname><given-names>Andrew Edward Z.</given-names></name><name><surname>Girón</surname><given-names>Jennifer C.</given-names></name></person-group><article-title>﻿Revision of the Neotropical water scavenger beetle genus <italic><tp:taxon-name><tp:taxon-name-part taxon-name-part-type="genus" reg="Novochares">Novochares</tp:taxon-name-part></tp:taxon-name></italic> Girón &amp; Short (<tp:taxon-name><tp:taxon-name-part taxon-name-part-type="order">Coleoptera</tp:taxon-name-part></tp:taxon-name>, <tp:taxon-name><tp:taxon-name-part taxon-name-part-type="family">Hydrophilidae</tp:taxon-name-part></tp:taxon-name>, <tp:taxon-name><tp:taxon-name-part taxon-name-part-type="subfamily">Acidocerinae</tp:taxon-name-part></tp:taxon-name>)</article-title><source>Zookeys</source><day>20</day><month>07</month><year>2023</year><volume>1171</volume><fpage>1</fpage><lpage>112</lpage><pub-id pub-id-type="doi">10.3897/zookeys.1171.104142</pub-id></mixed-citation></tp:treatment-meta><tp:nomenclature><label>﻿</label><tp:taxon-name>
              <object-id xmlns:xlink="http://www.w3.org/1999/xlink" content-type="arpha" xlink:type="simple">5B9D3BA6-33F5-5A0B-92ED-7967B347B66D</object-id>
              <tp:taxon-name-part taxon-name-part-type="genus" reg="Novochares">Novochares</tp:taxon-name-part>
              <tp:taxon-name-part taxon-name-part-type="species" reg="unguis">unguis</tp:taxon-name-part>
              <object-id xmlns:xlink="http://www.w3.org/1999/xlink" content-type="zoobank" xlink:type="simple">https://zoobank.org/5E0EAE71-7821-4E09-A055-57A8095BE2C3</object-id>
            </tp:taxon-name><tp:taxon-status xmlns:xlink="http://www.w3.org/1999/xlink" xlink:type="simple">sp. nov.</tp:taxon-status><xref ref-type="fig" rid="F18">Figs 18J, K</xref><xref ref-type="fig" rid="F22">, 22D</xref></tp:nomenclature><tp:treatment-sec sec-type="type material" id="SECID0E5EFM"><title>Type material.</title><p><bold><italic>Holotype</italic> (male)</bold>: “BOLIVIA: Santa Cruz Dept./ 3.7 km SSE Buena Vista/ Hotel Flora y Fauna/ <named-content xmlns:xlink="http://www.w3.org/1999/xlink" content-type="dwc:verbatimCoordinates" xlink:type="simple"><named-content content-type="geo-json" specific-use="{&#34;type&#34;:&#34;Point&#34;,&#34;coordinates&#34;:[-63.550000,-17.483333]}" id="NCID0EMFFM" xlink:type="simple">17°29'S, 63°33'W</named-content></named-content>; A.R. Cline/ 1–12.v.2004; MV+UV lights (<abbrev xmlns:xlink="http://www.w3.org/1999/xlink" xlink:title="Snow Entomological Collection, University of Kansas" id="ABBRID0ERFFM" xlink:type="simple">SEMC</abbrev>). <bold><italic>Paratypes</italic> (46 exs.): Bolivia</bold>: “Bolivia” without additional data (1, <abbrev xmlns:xlink="http://www.w3.org/1999/xlink" xlink:title="U.S. National Museum of Natural History, Smithsonian Institution" id="ABBRID0EZFFM" xlink:type="simple">USNM</abbrev>); <bold>Santa Cruz</bold>: Same data as holotype (14, <abbrev xmlns:xlink="http://www.w3.org/1999/xlink" xlink:title="Snow Entomological Collection, University of Kansas" id="ABBRID0E6FFM" xlink:type="simple">SEMC</abbrev>); Inchilo Province, “Cafetal” by Rio Quebrada Palometilla, 5.viii.1990, forest clearing at UV light, leg. P. Parrillo &amp; P. Bettella, “No. 001” (1, <abbrev xmlns:xlink="http://www.w3.org/1999/xlink" xlink:title="Field Museum of Natural History" id="ABBRID0EDGFM" xlink:type="simple">FMNH</abbrev>). <bold>Peru: Cuzco</bold>: Pilcopata, 600 m, 8–10.xii.1979 premontane moist forest, leg. J.B. Heppner (7, <abbrev xmlns:xlink="http://www.w3.org/1999/xlink" xlink:title="U.S. National Museum of Natural History, Smithsonian Institution" id="ABBRID0EJGFM" xlink:type="simple">USNM</abbrev>); Villa Carmen Biological Station, South of Rio Pinipini, 27.v.2022, leg. Short et al., large marshy pool with detritus, PE22-0526-01E (2, <abbrev xmlns:xlink="http://www.w3.org/1999/xlink" xlink:title="Museo de Historia Natural de la Universidad Nacional Mayor de San Marcos" id="ABBRID0ENGFM" xlink:type="simple">MHNSM</abbrev>, <abbrev xmlns:xlink="http://www.w3.org/1999/xlink" xlink:title="Snow Entomological Collection, University of Kansas" id="ABBRID0ERGFM" xlink:type="simple">SEMC</abbrev>, including DNA voucher SLE2460). <bold>Madre de Dios</bold>: Rio Tambopata Reserve, ca. 30 km SW Puerto Maldonado, 290 m, 16–20.xi.1979, leg. J.B. Heppner, subtropical humid forest (14, <abbrev xmlns:xlink="http://www.w3.org/1999/xlink" xlink:title="U.S. National Museum of Natural History, Smithsonian Institution" id="ABBRID0EXGFM" xlink:type="simple">USNM</abbrev> [one is separated]); same data but 11–15.xi.1979 (4, <abbrev xmlns:xlink="http://www.w3.org/1999/xlink" xlink:title="U.S. National Museum of Natural History, Smithsonian Institution" id="ABBRID0E2GFM" xlink:type="simple">USNM</abbrev>), same data but 2–5.xi.1979 (2, <abbrev xmlns:xlink="http://www.w3.org/1999/xlink" xlink:title="U.S. National Museum of Natural History, Smithsonian Institution" id="ABBRID0E6GFM" xlink:type="simple">USNM</abbrev>); Tambopata, <named-content xmlns:xlink="http://www.w3.org/1999/xlink" content-type="dwc:verbatimCoordinates" xlink:type="simple"><named-content content-type="geo-json" specific-use="{&#34;type&#34;:&#34;Point&#34;,&#34;coordinates&#34;:[-69.293483,-12.836733]}" id="NCID0EGHFM" xlink:type="simple">12°50.204'S, 69°17.609'W</named-content></named-content>, 208 m, Explorers Inn, S. Puerto Maldonado, “Ant trail”, 11.i.2020, leg. S. Baca, forest pools connected by small trickle, PE20-0111-01A (1, <abbrev xmlns:xlink="http://www.w3.org/1999/xlink" xlink:title="Snow Entomological Collection, University of Kansas" id="ABBRID0ELHFM" xlink:type="simple">SEMC</abbrev>, DNA Voucher SLE2136).</p></tp:treatment-sec><tp:treatment-sec sec-type="Differential diagnosis" id="SECID0EPHFM"><title>Differential diagnosis.</title><p>See differential diagnosis for <italic><tp:taxon-name><tp:taxon-name-part taxon-name-part-type="genus" reg="Novochares">N.</tp:taxon-name-part><tp:taxon-name-part taxon-name-part-type="species" reg="clavieri">clavieri</tp:taxon-name-part></tp:taxon-name></italic>.</p></tp:treatment-sec><tp:treatment-sec sec-type="description" id="SECID0EAIFM"><title>Description.</title><p>Body length 5.8–6.3 mm. <bold><italic>Coloration</italic></bold>: Dorsal surfaces brown to dark brown, with paler (brown) margins of clypeus, pronotum, and elytra. <bold><italic>Head</italic></bold>: Maxillary palps nearly 1.5× width of head, uniformly orange or brown in color. <bold><italic>Thorax</italic></bold>: Ground punctation on pronotum and elytra relatively dense and very shallowly impressed. Elytra without rows of serial punctures, each with very faint rows (one dorsal and two or three lateral) of scarce and weakly marked systematic punctures. Prosternum medially very weakly convex. Posterior elevation of mesoventrite weakly, broadly, and somewhat longitudinally elevated, with low medial longitudinal ridge extending anteriorly. <bold><italic>Abdomen</italic></bold>: Apical emargination of fifth ventrite shallow to moderately deep and broad, U-shaped. <bold><italic>Aedeagus</italic></bold>: (Fig. <xref ref-type="fig" rid="F18">18J, K</xref>) Overall shape pear-like, 2× longer than wide, with outer lateral margins of parameres nearly evenly convex up to apical region; apical region of each paramere rounded, partly membranous, with outer margin very weakly pointed; at closest point, dorsal inner margins of parameres separated by distance 0.5× greatest width of a paramere; dorsal plate of median lobe with neck 0.57× as broad as base; neck dorsally concave; arms of dorsal plate of median lobe apically diverging, nearly 0.17× length of dorsal plate of median lobe; each arm slightly outwardly curved, apically and gradually narrowing to narrowly rounded apex; notch between arms at base slightly wider than base of an arm; gonopore placed at base of fork of dorsal plate of median lobe; ventral plate of median lobe not visible; basal piece 0.4× length of a paramere. In lateral view, aedeagus oblique at base, with ventral outline of parameres 3.7× longer than greatest width near base; dorsal outline of aedeagus in lateral view nearly evenly convex; ventral outline of aedeagus in lateral view nearly straight up to apical region.</p></tp:treatment-sec><tp:treatment-sec sec-type="etymology" id="SECID0EZIFM"><title>Etymology.</title><p><italic>Unguis</italic> (L.), meaning claws, referring to the curved, insect-claw-like form of the apex of the dorsal plate of the median lobe.</p></tp:treatment-sec><tp:treatment-sec sec-type="distribution" id="SECID0EBJFM"><title>Distribution.</title><p>Bolivia, Peru (Fig. <xref ref-type="fig" rid="F22">22D</xref>).</p></tp:treatment-sec><tp:treatment-sec sec-type="habitat" id="SECID0ELJFM"><title>Habitat.</title><p>Known from forested pools and streams margins.</p></tp:treatment-sec><tp:treatment-sec><!--Section generated to contain objects referenced in tp:taxon-treatment.--><fig id="F18" position="float" orientation="portrait"><object-id xmlns:xlink="http://www.w3.org/1999/xlink" content-type="doi" xlink:type="simple">10.3897/zookeys.1171.104142.figure18</object-id><object-id xmlns:xlink="http://www.w3.org/1999/xlink" content-type="arpha" xlink:type="simple">756ACB95-36C7-50CC-A3D3-587715363176</object-id><label>Figure 18.</label><caption><p>Aedeagi of the <italic><tp:taxon-name><tp:taxon-name-part taxon-name-part-type="genus" reg="Novochares">Novochares</tp:taxon-name-part><tp:taxon-name-part taxon-name-part-type="species" reg="sallaei">sallaei</tp:taxon-name-part></tp:taxon-name></italic> species group <bold>A, B</bold><italic><tp:taxon-name><tp:taxon-name-part taxon-name-part-type="genus" reg="Novochares">N.</tp:taxon-name-part><tp:taxon-name-part taxon-name-part-type="species" reg="bisinuatus">bisinuatus</tp:taxon-name-part></tp:taxon-name></italic><bold>C–E</bold><italic><tp:taxon-name><tp:taxon-name-part taxon-name-part-type="genus" reg="Novochares">N.</tp:taxon-name-part><tp:taxon-name-part taxon-name-part-type="species" reg="yanomami">yanomami</tp:taxon-name-part></tp:taxon-name></italic><bold>F–I</bold><italic><tp:taxon-name><tp:taxon-name-part taxon-name-part-type="genus" reg="Novochares">N.</tp:taxon-name-part><tp:taxon-name-part taxon-name-part-type="species" reg="fernandezae">fernandezae</tp:taxon-name-part></tp:taxon-name></italic><bold>J, K</bold><italic><tp:taxon-name><tp:taxon-name-part taxon-name-part-type="genus" reg="Novochares">N.</tp:taxon-name-part><tp:taxon-name-part taxon-name-part-type="species" reg="unguis">unguis</tp:taxon-name-part></tp:taxon-name></italic><bold>L</bold><italic><tp:taxon-name><tp:taxon-name-part taxon-name-part-type="genus" reg="Novochares">N.</tp:taxon-name-part><tp:taxon-name-part taxon-name-part-type="species" reg="clavieri">clavieri</tp:taxon-name-part></tp:taxon-name></italic><bold>M–P</bold><italic><tp:taxon-name><tp:taxon-name-part taxon-name-part-type="genus" reg="Novochares">N.</tp:taxon-name-part><tp:taxon-name-part taxon-name-part-type="species" reg="cochlearis">cochlearis</tp:taxon-name-part></tp:taxon-name></italic><bold>A, C, F, J, L, M, O, P</bold> dorsal view <bold>B, H, N</bold> lateral view <bold>D, G</bold> ventral view <bold>E, I, K</bold> oblique view <bold>M, N</bold> Brazil <bold>O</bold> Venezuela <bold>P</bold> Suriname.</p></caption><graphic xmlns:xlink="http://www.w3.org/1999/xlink" xlink:href="zookeys-1171-001_article-104142__-g018.jpg" position="float" orientation="portrait" xlink:type="simple" id="oo_881185.jpg"><uri content-type="original_file" xlink:type="simple">https://binary.pensoft.net/fig/881185</uri></graphic></fig><fig id="F22" position="float" orientation="portrait"><object-id xmlns:xlink="http://www.w3.org/1999/xlink" content-type="doi" xlink:type="simple">10.3897/zookeys.1171.104142.figure22</object-id><object-id xmlns:xlink="http://www.w3.org/1999/xlink" content-type="arpha" xlink:type="simple">F0A808A6-6491-57DA-9B67-8CDF291B3F22</object-id><label>Figure 22.</label><caption><p>Distribution of <italic><tp:taxon-name><tp:taxon-name-part taxon-name-part-type="genus" reg="Novochares">Novochares</tp:taxon-name-part><tp:taxon-name-part taxon-name-part-type="species" reg="sallaei">sallaei</tp:taxon-name-part></tp:taxon-name></italic> species group <bold>A</bold><italic><tp:taxon-name><tp:taxon-name-part taxon-name-part-type="genus" reg="Novochares">N.</tp:taxon-name-part><tp:taxon-name-part taxon-name-part-type="species" reg="cochlearis">cochlearis</tp:taxon-name-part></tp:taxon-name></italic> (red: circles, examined specimens; squares, literature/unconfirmed records), <italic><tp:taxon-name><tp:taxon-name-part taxon-name-part-type="genus" reg="Novochares">N.</tp:taxon-name-part><tp:taxon-name-part taxon-name-part-type="species" reg="dicranospathus">dicranospathus</tp:taxon-name-part></tp:taxon-name></italic> (yellow), <italic><tp:taxon-name><tp:taxon-name-part taxon-name-part-type="genus" reg="Novochares">N.</tp:taxon-name-part><tp:taxon-name-part taxon-name-part-type="species" reg="pastinum">pastinum</tp:taxon-name-part></tp:taxon-name></italic> (blue) <bold>B</bold><italic><tp:taxon-name><tp:taxon-name-part taxon-name-part-type="genus" reg="Novochares">N.</tp:taxon-name-part><tp:taxon-name-part taxon-name-part-type="species" reg="atratus">atratus</tp:taxon-name-part></tp:taxon-name></italic> (red: circles, examined specimens; squares, literature/unconfirmed records), <italic><tp:taxon-name><tp:taxon-name-part taxon-name-part-type="genus" reg="Novochares">N.</tp:taxon-name-part><tp:taxon-name-part taxon-name-part-type="species" reg="clavieri">clavieri</tp:taxon-name-part></tp:taxon-name></italic> (yellow), <italic><tp:taxon-name><tp:taxon-name-part taxon-name-part-type="genus" reg="Novochares">N.</tp:taxon-name-part><tp:taxon-name-part taxon-name-part-type="species" reg="bisinuatus">bisinuatus</tp:taxon-name-part></tp:taxon-name></italic> (blue), <italic><tp:taxon-name><tp:taxon-name-part taxon-name-part-type="genus" reg="Novochares">N.</tp:taxon-name-part><tp:taxon-name-part taxon-name-part-type="species" reg="garciai">garciai</tp:taxon-name-part></tp:taxon-name></italic> (green) <bold>C</bold><italic><tp:taxon-name><tp:taxon-name-part taxon-name-part-type="genus" reg="Novochares">N.</tp:taxon-name-part><tp:taxon-name-part taxon-name-part-type="species" reg="chaquensis">chaquensis</tp:taxon-name-part></tp:taxon-name></italic> (red: circles, examined specimens; squares, literature/unconfirmed records), <italic><tp:taxon-name><tp:taxon-name-part taxon-name-part-type="genus" reg="Novochares">N.</tp:taxon-name-part><tp:taxon-name-part taxon-name-part-type="species" reg="pichilingue">pichilingue</tp:taxon-name-part></tp:taxon-name></italic> (yellow) <bold>D</bold><italic><tp:taxon-name><tp:taxon-name-part taxon-name-part-type="genus" reg="Novochares">N.</tp:taxon-name-part><tp:taxon-name-part taxon-name-part-type="species" reg="fernandezae">fernandezae</tp:taxon-name-part></tp:taxon-name></italic> (red), <italic><tp:taxon-name><tp:taxon-name-part taxon-name-part-type="genus" reg="Novochares">N.</tp:taxon-name-part><tp:taxon-name-part taxon-name-part-type="species" reg="tridentis">tridentis</tp:taxon-name-part></tp:taxon-name></italic> (yellow), <italic><tp:taxon-name><tp:taxon-name-part taxon-name-part-type="genus" reg="Novochares">N.</tp:taxon-name-part><tp:taxon-name-part taxon-name-part-type="species" reg="quadrispinus">quadrispinus</tp:taxon-name-part></tp:taxon-name></italic> (blue), <italic><tp:taxon-name><tp:taxon-name-part taxon-name-part-type="genus" reg="Novochares">N.</tp:taxon-name-part><tp:taxon-name-part taxon-name-part-type="species" reg="unguis">unguis</tp:taxon-name-part></tp:taxon-name></italic> (green).</p></caption><graphic xmlns:xlink="http://www.w3.org/1999/xlink" xlink:href="zookeys-1171-001_article-104142__-g022.jpg" position="float" orientation="portrait" xlink:type="simple" id="oo_881189.jpg"><uri content-type="original_file" xlink:type="simple">https://binary.pensoft.net/fig/881189</uri></graphic></fig></tp:treatment-sec></tp:taxon-treatment>
