# Supplementary material for: ﻿Revision of the Neotropical water scavenger beetle genus Novochares Girón & Short (Coleoptera, Hydrophilidae, Acidocerinae)
Source: Zookeys. 2023 Jul 20;1171:1–112. doi: 10.3897/zookeys.1171.104142 (PMC10846839; doi:10.3897/zookeys.1171.104142)
Supplement: XML Treatment for Novochares atlanticus [file zookeys.1171.104142-treatment38.xml]

<!DOCTYPE tp:taxon-treatment
  PUBLIC "-//TaxonX//DTD Taxonomic Treatment Publishing DTD v0 20100105//EN" "tax-treatment-NSO.dtd">
<tp:taxon-treatment xmlns:tp="http://www.plazi.org/taxpub"><tp:treatment-meta><kwd-group><label>Taxon classification</label><kwd>
                <named-content content-type="kingdom">Animalia</named-content>
              </kwd><kwd>
                <named-content content-type="order">Coleoptera</named-content>
              </kwd><kwd>
                <named-content content-type="family">Hydrophilidae</named-content>
              </kwd></kwd-group><mixed-citation publication-type="journal"><person-group><name><surname>Short</surname><given-names>Andrew Edward Z.</given-names></name><name><surname>Girón</surname><given-names>Jennifer C.</given-names></name></person-group><article-title>﻿Revision of the Neotropical water scavenger beetle genus <italic><tp:taxon-name><tp:taxon-name-part taxon-name-part-type="genus" reg="Novochares">Novochares</tp:taxon-name-part></tp:taxon-name></italic> Girón &amp; Short (<tp:taxon-name><tp:taxon-name-part taxon-name-part-type="order">Coleoptera</tp:taxon-name-part></tp:taxon-name>, <tp:taxon-name><tp:taxon-name-part taxon-name-part-type="family">Hydrophilidae</tp:taxon-name-part></tp:taxon-name>, <tp:taxon-name><tp:taxon-name-part taxon-name-part-type="subfamily">Acidocerinae</tp:taxon-name-part></tp:taxon-name>)</article-title><source>Zookeys</source><day>20</day><month>07</month><year>2023</year><volume>1171</volume><fpage>1</fpage><lpage>112</lpage><pub-id pub-id-type="doi">10.3897/zookeys.1171.104142</pub-id></mixed-citation></tp:treatment-meta><tp:nomenclature><label>﻿</label><tp:taxon-name>
              <object-id xmlns:xlink="http://www.w3.org/1999/xlink" content-type="arpha" xlink:type="simple">FFBCC2EB-5B6C-519D-8B3C-0AE538F51248</object-id>
              <tp:taxon-name-part taxon-name-part-type="genus" reg="Novochares">Novochares</tp:taxon-name-part>
              <tp:taxon-name-part taxon-name-part-type="species" reg="atlanticus">atlanticus</tp:taxon-name-part>
            </tp:taxon-name><tp:taxon-authority>(Clarkson &amp; Ferreira Jr, 2014)</tp:taxon-authority><xref ref-type="fig" rid="F26">Figs 26L</xref><xref ref-type="fig" rid="F29">, 29A</xref><tp:nomenclature-citation-list><tp:nomenclature-citation><tp:taxon-name>
                  <tp:taxon-name-part taxon-name-part-type="genus" reg="Helochares">Helochares</tp:taxon-name-part>
                  <tp:taxon-name-part taxon-name-part-type="sensu">(s. str.)</tp:taxon-name-part>
                  <tp:taxon-name-part taxon-name-part-type="species" reg="atlanticus">atlanticus</tp:taxon-name-part>
                </tp:taxon-name><comment>Clarkson &amp; Ferreira Jr, 2014: 402.</comment></tp:nomenclature-citation><tp:nomenclature-citation><tp:taxon-name>
                  <tp:taxon-name-part taxon-name-part-type="genus" reg="Novochares">Novochares</tp:taxon-name-part>
                  <tp:taxon-name-part taxon-name-part-type="species" reg="atlanticus">atlanticus</tp:taxon-name-part>
                </tp:taxon-name><comment>(Clarkson &amp; Ferreira Jr); <xref ref-type="bibr" rid="B23">Girón and Short 2021</xref>: 203.</comment></tp:nomenclature-citation></tp:nomenclature-citation-list></tp:nomenclature><tp:treatment-sec sec-type="type material" id="SECID0EDDGM"><title>Type material.</title><p><bold><italic>Holotype</italic></bold> male from Brazil (São Paulo, Ubatuba, Parque Estadual da Serra do Mar, Nucleo Picinguaba) and deposited in <abbrev xmlns:xlink="http://www.w3.org/1999/xlink" xlink:title="Departamento de Zoologia, Universidade Federal do Rio de Janeiro" id="ABBRID0EODGM" xlink:type="simple">DZRJ</abbrev> (not seen).</p></tp:treatment-sec><tp:treatment-sec sec-type="material" id="SECID0ESDGM"><title>Material examined</title><p><bold>(1 ex.). Brazil: São Paulo</bold>: Ubatuba, Parque Estadual da Serra do Mar, Nucleo Picinguaba, Pocas no caminho, de Casa de Furinha, 29.v.2010, leg. Ferreira Jr. &amp; <tp:taxon-name><tp:taxon-name-part taxon-name-part-type="genus" reg="Novochares">N.</tp:taxon-name-part></tp:taxon-name> [Hebergr?] (1, <abbrev xmlns:xlink="http://www.w3.org/1999/xlink" xlink:title="Departamento de Zoologia, Universidade Federal do Rio de Janeiro" id="ABBRID0EAEGM" xlink:type="simple">DZRJ</abbrev>).</p></tp:treatment-sec><tp:treatment-sec sec-type="Differential diagnosis" id="SECID0EEEGM"><title>Differential diagnosis.</title><p>The aedeagus of this species is not exceptionally close to any others. It is superficially similar to <italic><tp:taxon-name><tp:taxon-name-part taxon-name-part-type="genus" reg="Novochares">N.</tp:taxon-name-part><tp:taxon-name-part taxon-name-part-type="species" reg="coya">coya</tp:taxon-name-part></tp:taxon-name></italic> (Fig. <xref ref-type="fig" rid="F26">26G</xref>) but <italic><tp:taxon-name><tp:taxon-name-part taxon-name-part-type="genus" reg="Novochares">N.</tp:taxon-name-part><tp:taxon-name-part taxon-name-part-type="species" reg="atlanticus">atlanticus</tp:taxon-name-part></tp:taxon-name></italic> has the neck of the dorsal plate of the median lobe strongly constricted, and the outer margins of the parameres are nearly straight along their basal 1/2 (Fig. <xref ref-type="fig" rid="F26">26L</xref>).</p></tp:treatment-sec><tp:treatment-sec sec-type="description" id="SECID0EIFGM"><title>Description.</title><p>Body length 8.9 mm. <bold><italic>Coloration</italic></bold>: Dorsal surfaces dark brown, with slightly paler (orange-brown) margins of clypeus, pronotum and elytra. <bold><italic>Head</italic></bold>: Maxillary palps 1.3× longer than width of head, reddish brown in color, slightly paler (orange) at apex of each palpomere. <bold><italic>Thorax</italic></bold>: Ground punctation on pronotum and elytra dense and very shallowly impressed. Elytra without rows of serial punctures, each with very faint rows (one dorsal and two or three lateral) of scarce and weakly marked systematic punctures. Prosternum only very weakly medially convex. Posterior elevation of mesoventrite elevated as a triangular pyramid, with posterior face somewhat bisinuate and medial longitudinal ridge extending anteriorly (resembles a nose). <bold><italic>Abdomen</italic></bold>: Apical emargination of fifth ventrite relatively wide, V-shaped. <bold><italic>Aedeagus</italic></bold>: (Fig. <xref ref-type="fig" rid="F26">26L</xref>) Overall shape sub-rectangular, 2.0–2.3× longer than wide; lateral projection on apical region of outer margin of each paramere pointed; at closest point, dorsal inner margins of parameres separated by distance nearly 1/2 greatest width of a paramere; dorsal plate of median lobe with narrow neck along mid section; arms of dorsal plate of median lobe distally converging, 0.3–0.4× length of dorsal plate of median lobe; each arm parallel sided, apically rounded; notch between arms at base as broad as base of an arm; ventral plate of median lobe triangular, apically acuminate, apex extending between mid-length to second 1/3 of arms of dorsal plate; basal piece 0.3–0.4× length of a paramere. In lateral view, aedeagus weakly oblique at base, with ventral outline of parameres 3.4× longer than greatest width near base; dorsal outline of aedeagus in lateral view nearly straight along basal 2/3.</p></tp:treatment-sec><tp:treatment-sec sec-type="distribution" id="SECID0EBGGM"><title>Distribution.</title><p>Known from several localities in São Paulo and Rio de Janeiro States, Brazil (Fig. <xref ref-type="fig" rid="F29">29A</xref>).</p><fig id="F29" position="float" orientation="portrait"><object-id xmlns:xlink="http://www.w3.org/1999/xlink" content-type="doi" xlink:type="simple">10.3897/zookeys.1171.104142.figure29</object-id><object-id xmlns:xlink="http://www.w3.org/1999/xlink" content-type="arpha" xlink:type="simple">F4FD1852-9CE4-57AC-937C-0E5D6C7BACE0</object-id><label>Figure 29.</label><caption><p>Distribution of <italic><tp:taxon-name><tp:taxon-name-part taxon-name-part-type="genus" reg="Novochares">Novochares</tp:taxon-name-part><tp:taxon-name-part taxon-name-part-type="species" reg="tectiformis">tectiformis</tp:taxon-name-part></tp:taxon-name></italic> species group <bold>A</bold><italic><tp:taxon-name><tp:taxon-name-part taxon-name-part-type="genus" reg="Novochares">N.</tp:taxon-name-part><tp:taxon-name-part taxon-name-part-type="species" reg="duo">duo</tp:taxon-name-part></tp:taxon-name></italic> (red), <italic><tp:taxon-name><tp:taxon-name-part taxon-name-part-type="genus" reg="Novochares">N.</tp:taxon-name-part><tp:taxon-name-part taxon-name-part-type="species" reg="bolivianus">bolivianus</tp:taxon-name-part></tp:taxon-name></italic> (yellow), <italic><tp:taxon-name><tp:taxon-name-part taxon-name-part-type="genus" reg="Novochares">N.</tp:taxon-name-part><tp:taxon-name-part taxon-name-part-type="species" reg="atlanticus">atlanticus</tp:taxon-name-part></tp:taxon-name></italic> (blue), <italic><tp:taxon-name><tp:taxon-name-part taxon-name-part-type="genus" reg="Novochares">N.</tp:taxon-name-part><tp:taxon-name-part taxon-name-part-type="species" reg="danta">danta</tp:taxon-name-part></tp:taxon-name></italic> (green) <bold>B</bold><italic><tp:taxon-name><tp:taxon-name-part taxon-name-part-type="genus" reg="Novochares">N.</tp:taxon-name-part><tp:taxon-name-part taxon-name-part-type="species" reg="coya">coya</tp:taxon-name-part></tp:taxon-name></italic> (red), <italic><tp:taxon-name><tp:taxon-name-part taxon-name-part-type="genus" reg="Novochares">N.</tp:taxon-name-part><tp:taxon-name-part taxon-name-part-type="species" reg="yora">yora</tp:taxon-name-part></tp:taxon-name></italic> (yellow), <italic><tp:taxon-name><tp:taxon-name-part taxon-name-part-type="genus" reg="Novochares">N.</tp:taxon-name-part><tp:taxon-name-part taxon-name-part-type="species" reg="xingu">xingu</tp:taxon-name-part></tp:taxon-name></italic> (blue), <italic><tp:taxon-name><tp:taxon-name-part taxon-name-part-type="genus" reg="Novochares">N.</tp:taxon-name-part><tp:taxon-name-part taxon-name-part-type="species" reg="mura">mura</tp:taxon-name-part></tp:taxon-name></italic> (green), <italic><tp:taxon-name><tp:taxon-name-part taxon-name-part-type="genus" reg="Novochares">N.</tp:taxon-name-part><tp:taxon-name-part taxon-name-part-type="species" reg="trifurcatus">trifurcatus</tp:taxon-name-part></tp:taxon-name></italic> (purple) <bold>C</bold><italic><tp:taxon-name><tp:taxon-name-part taxon-name-part-type="genus" reg="Novochares">N.</tp:taxon-name-part><tp:taxon-name-part taxon-name-part-type="species" reg="tectiformis">tectiformis</tp:taxon-name-part></tp:taxon-name></italic> (red) <bold>D</bold><italic><tp:taxon-name><tp:taxon-name-part taxon-name-part-type="genus" reg="Novochares">N.</tp:taxon-name-part><tp:taxon-name-part taxon-name-part-type="species" reg="pume">pume</tp:taxon-name-part></tp:taxon-name></italic> (red), <italic><tp:taxon-name><tp:taxon-name-part taxon-name-part-type="genus" reg="Novochares">N.</tp:taxon-name-part><tp:taxon-name-part taxon-name-part-type="species" reg="piaroa">piaroa</tp:taxon-name-part></tp:taxon-name></italic> (yellow), <italic><tp:taxon-name><tp:taxon-name-part taxon-name-part-type="genus" reg="Novochares">N.</tp:taxon-name-part><tp:taxon-name-part taxon-name-part-type="species" reg="florifer">florifer</tp:taxon-name-part></tp:taxon-name></italic> (blue), <italic><tp:taxon-name><tp:taxon-name-part taxon-name-part-type="genus" reg="Novochares">N.</tp:taxon-name-part><tp:taxon-name-part taxon-name-part-type="species" reg="mojenos">mojenos</tp:taxon-name-part></tp:taxon-name></italic> (green), <italic><tp:taxon-name><tp:taxon-name-part taxon-name-part-type="genus" reg="Novochares">N.</tp:taxon-name-part><tp:taxon-name-part taxon-name-part-type="species" reg="tambopatense">tambopatense</tp:taxon-name-part></tp:taxon-name></italic> (purple).</p></caption><graphic xmlns:xlink="http://www.w3.org/1999/xlink" xlink:href="zookeys-1171-001_article-104142__-g029.jpg" position="float" orientation="portrait" xlink:type="simple" id="oo_881196.jpg"><uri content-type="original_file" xlink:type="simple">https://binary.pensoft.net/fig/881196</uri></graphic></fig></tp:treatment-sec><tp:treatment-sec sec-type="habitat" id="SECID0EQMGM"><title>Habitat.</title><p>Specimens have been collected from “...temporary ponds that have leaf litter and aquatic vegetation. These ponds were covered and shaded in the border of the forest, or were in open areas”. Localities ranged from sea level to 1150 m in elevation.</p></tp:treatment-sec><tp:treatment-sec sec-type="remarks" id="SECID0EVMGM"><title>Remarks.</title><p>The specimen we examined and figured here is from the type locality.</p></tp:treatment-sec><tp:treatment-sec><!--Section generated to contain objects referenced in tp:taxon-treatment.--><fig id="F26" position="float" orientation="portrait"><object-id xmlns:xlink="http://www.w3.org/1999/xlink" content-type="doi" xlink:type="simple">10.3897/zookeys.1171.104142.figure26</object-id><object-id xmlns:xlink="http://www.w3.org/1999/xlink" content-type="arpha" xlink:type="simple">1313F802-72C8-5028-B9AF-097B7038DD9F</object-id><label>Figure 26.</label><caption><p>Aedeagi of the <italic><tp:taxon-name><tp:taxon-name-part taxon-name-part-type="genus" reg="Novochares">Novochares</tp:taxon-name-part><tp:taxon-name-part taxon-name-part-type="species" reg="tectiformis">tectiformis</tp:taxon-name-part></tp:taxon-name></italic> species group <bold>A–C</bold><italic><tp:taxon-name><tp:taxon-name-part taxon-name-part-type="genus" reg="Novochares">N.</tp:taxon-name-part><tp:taxon-name-part taxon-name-part-type="species" reg="yora">yora</tp:taxon-name-part></tp:taxon-name></italic><bold>D–F</bold><italic><tp:taxon-name><tp:taxon-name-part taxon-name-part-type="genus" reg="Novochares">N.</tp:taxon-name-part><tp:taxon-name-part taxon-name-part-type="species" reg="mojenos">mojenos</tp:taxon-name-part></tp:taxon-name></italic><bold>G–K</bold><italic><tp:taxon-name><tp:taxon-name-part taxon-name-part-type="genus" reg="Novochares">N.</tp:taxon-name-part><tp:taxon-name-part taxon-name-part-type="species" reg="coya">coya</tp:taxon-name-part></tp:taxon-name></italic><bold>L</bold><italic><tp:taxon-name><tp:taxon-name-part taxon-name-part-type="genus" reg="Novochares">N.</tp:taxon-name-part><tp:taxon-name-part taxon-name-part-type="species" reg="atlanticus">atlanticus</tp:taxon-name-part></tp:taxon-name></italic><bold>A, D, G, I, K, L</bold> dorsal view <bold>B, E</bold> ventral view <bold>C, F, H, J</bold> lateral view <bold>G, H</bold> Trinidad <bold>I, J</bold> Peru <bold>K</bold> Guyana.</p></caption><graphic xmlns:xlink="http://www.w3.org/1999/xlink" xlink:href="zookeys-1171-001_article-104142__-g026.jpg" position="float" orientation="portrait" xlink:type="simple" id="oo_881193.jpg"><uri content-type="original_file" xlink:type="simple">https://binary.pensoft.net/fig/881193</uri></graphic></fig></tp:treatment-sec><ref-list><ref id="B23"><mixed-citation xmlns:xlink="http://www.w3.org/1999/xlink" xlink:type="simple"><person-group><name name-style="western"><surname>Girón</surname><given-names>JC</given-names></name><name name-style="western"><surname>Short</surname><given-names>AEZ</given-names></name></person-group> (<year>2021</year>) <article-title>The <tp:taxon-name><tp:taxon-name-part taxon-name-part-type="subfamily">Acidocerinae</tp:taxon-name-part></tp:taxon-name> (<tp:taxon-name><tp:taxon-name-part taxon-name-part-type="order">Coleoptera</tp:taxon-name-part></tp:taxon-name>, <tp:taxon-name><tp:taxon-name-part taxon-name-part-type="family">Hydrophilidae</tp:taxon-name-part></tp:taxon-name>): Taxonomy, classification, and catalog of species.</article-title><source>ZooKeys</source><volume>1045</volume>: <fpage>1</fpage>–<lpage>236</lpage>. <ext-link xlink:href="10.3897/zookeys.1045.63810" ext-link-type="doi" xlink:type="simple">https://doi.org/10.3897/zookeys.1045.63810</ext-link></mixed-citation></ref></ref-list></tp:taxon-treatment>
