# Supplementary material for: ﻿Revision of the Neotropical water scavenger beetle genus Novochares Girón & Short (Coleoptera, Hydrophilidae, Acidocerinae)
Source: Zookeys. 2023 Jul 20;1171:1–112. doi: 10.3897/zookeys.1171.104142 (PMC10846839; doi:10.3897/zookeys.1171.104142)
Supplement: XML Treatment for Novochares coya [file zookeys.1171.104142-treatment40.xml]

<!DOCTYPE tp:taxon-treatment
  PUBLIC "-//TaxonX//DTD Taxonomic Treatment Publishing DTD v0 20100105//EN" "tax-treatment-NSO.dtd">
<tp:taxon-treatment xmlns:tp="http://www.plazi.org/taxpub"><tp:treatment-meta><kwd-group><label>Taxon classification</label><kwd>
                <named-content content-type="kingdom">Animalia</named-content>
              </kwd><kwd>
                <named-content content-type="order">Coleoptera</named-content>
              </kwd><kwd>
                <named-content content-type="family">Hydrophilidae</named-content>
              </kwd></kwd-group><mixed-citation publication-type="journal"><person-group><name><surname>Short</surname><given-names>Andrew Edward Z.</given-names></name><name><surname>Girón</surname><given-names>Jennifer C.</given-names></name></person-group><article-title>﻿Revision of the Neotropical water scavenger beetle genus <italic><tp:taxon-name><tp:taxon-name-part taxon-name-part-type="genus" reg="Novochares">Novochares</tp:taxon-name-part></tp:taxon-name></italic> Girón &amp; Short (<tp:taxon-name><tp:taxon-name-part taxon-name-part-type="order">Coleoptera</tp:taxon-name-part></tp:taxon-name>, <tp:taxon-name><tp:taxon-name-part taxon-name-part-type="family">Hydrophilidae</tp:taxon-name-part></tp:taxon-name>, <tp:taxon-name><tp:taxon-name-part taxon-name-part-type="subfamily">Acidocerinae</tp:taxon-name-part></tp:taxon-name>)</article-title><source>Zookeys</source><day>20</day><month>07</month><year>2023</year><volume>1171</volume><fpage>1</fpage><lpage>112</lpage><pub-id pub-id-type="doi">10.3897/zookeys.1171.104142</pub-id></mixed-citation></tp:treatment-meta><tp:nomenclature><label>﻿</label><tp:taxon-name>
              <object-id xmlns:xlink="http://www.w3.org/1999/xlink" content-type="arpha" xlink:type="simple">E3E216D0-D5B2-5364-AB18-862F2F99715D</object-id>
              <tp:taxon-name-part taxon-name-part-type="genus" reg="Novochares">Novochares</tp:taxon-name-part>
              <tp:taxon-name-part taxon-name-part-type="species" reg="coya">coya</tp:taxon-name-part>
            </tp:taxon-name><tp:taxon-authority>(Fernández, 1982)</tp:taxon-authority><xref ref-type="fig" rid="F26">Figs 26G–K</xref><xref ref-type="fig" rid="F29">, 29B</xref><tp:nomenclature-citation-list><tp:nomenclature-citation><tp:taxon-name>
                  <tp:taxon-name-part taxon-name-part-type="genus" reg="Helochares">Helochares</tp:taxon-name-part>
                  <tp:taxon-name-part taxon-name-part-type="sensu">(s. str.)</tp:taxon-name-part>
                  <tp:taxon-name-part taxon-name-part-type="species" reg="coya">coya</tp:taxon-name-part>
                </tp:taxon-name><comment>Fernández, 1982: 87; <xref ref-type="bibr" rid="B18">Fernández 1989</xref>: 148 [in key].</comment></tp:nomenclature-citation><tp:nomenclature-citation><tp:taxon-name>
                  <tp:taxon-name-part taxon-name-part-type="genus" reg="Novochares">Novochares</tp:taxon-name-part>
                  <tp:taxon-name-part taxon-name-part-type="species" reg="coya">coya</tp:taxon-name-part>
                </tp:taxon-name><comment>(Fernández); <xref ref-type="bibr" rid="B23">Girón and Short 2021</xref>: 204.</comment></tp:nomenclature-citation></tp:nomenclature-citation-list></tp:nomenclature><tp:treatment-sec sec-type="type material" id="SECID0EOUGM"><title>Type material.</title><p><bold><italic>Holotype</italic></bold>: male from Bolivia (Santa Cruz Department, Sara Province, Monteros) and deposited <abbrev xmlns:xlink="http://www.w3.org/1999/xlink" xlink:title="Museo de Ciencias Naturales de La Plata" id="ABBRID0EZUGM" xlink:type="simple">MLP</abbrev> (not seen).</p></tp:treatment-sec><tp:treatment-sec sec-type="material" id="SECID0E4UGM"><title>Material examined</title><p><bold>(58 exs.). Bolivia: Beni</bold>: Beni Station, Palm Camp, 1.viii.1988, leg. R.W. Brooks, at lights (2, <abbrev xmlns:xlink="http://www.w3.org/1999/xlink" xlink:title="Snow Entomological Collection, University of Kansas" id="ABBRID0EFVGM" xlink:type="simple">SEMC</abbrev>); same data but also “NE of San Borja” (1, <abbrev xmlns:xlink="http://www.w3.org/1999/xlink" xlink:title="Snow Entomological Collection, University of Kansas" id="ABBRID0EJVGM" xlink:type="simple">SEMC</abbrev>). <bold>Santa Cruz</bold>: Ayacucho, 13–14.v.1969, leg. P. &amp; P. Spangler (1, <abbrev xmlns:xlink="http://www.w3.org/1999/xlink" xlink:title="U.S. National Museum of Natural History, Smithsonian Institution" id="ABBRID0EPVGM" xlink:type="simple">USNM</abbrev>). <bold>French Guiana</bold>: Anapaike Village, Lawa River, 22–25.ix1963, leg. B. Malkin (3, <abbrev xmlns:xlink="http://www.w3.org/1999/xlink" xlink:title="U.S. National Museum of Natural History, Smithsonian Institution" id="ABBRID0EVVGM" xlink:type="simple">USNM</abbrev>). <bold>Guyana: Region 6</bold>: Upper Berbice, ca. 1 km W. Basecamp 1, 105 m elev., small detrital side pools, 22.ix.2014, leg. Short, GY14-0921-03G (2, <abbrev xmlns:xlink="http://www.w3.org/1999/xlink" xlink:title="Center for the study of Biological Diversity, University of Guyana" id="ABBRID0E2VGM" xlink:type="simple">CBDG</abbrev>, <abbrev xmlns:xlink="http://www.w3.org/1999/xlink" xlink:title="Snow Entomological Collection, University of Kansas" id="ABBRID0E6VGM" xlink:type="simple">SEMC</abbrev>, including DNA Voucher SLE1218). <bold>Peru</bold>: [no other locality data], 22.xi.1935, leg. F. Woytkowski (1, <abbrev xmlns:xlink="http://www.w3.org/1999/xlink" xlink:title="Snow Entomological Collection, University of Kansas" id="ABBRID0EFWGM" xlink:type="simple">SEMC</abbrev>). <bold>Huanuco</bold>: Tingo Maria, 670 m, 1–10.v.1937, leg. F. Woytkowski (7, <abbrev xmlns:xlink="http://www.w3.org/1999/xlink" xlink:title="Snow Entomological Collection, University of Kansas" id="ABBRID0ELWGM" xlink:type="simple">SEMC</abbrev>). <bold>Jauja</bold>: Junin Department, Viena, 2300 m, 1–6.viii.1935, leg. F. Woytkowski (1, <abbrev xmlns:xlink="http://www.w3.org/1999/xlink" xlink:title="Snow Entomological Collection, University of Kansas" id="ABBRID0ERWGM" xlink:type="simple">SEMC</abbrev>). <bold>Madre de Dios</bold>: Rio Tambopata Reserve, ca. 30 km SW Puerto Maldonado, 290 m, various dates between 2–25.xi.1979, leg. J.B. Heppner, subtropical humid forest (21, <abbrev xmlns:xlink="http://www.w3.org/1999/xlink" xlink:title="U.S. National Museum of Natural History, Smithsonian Institution" id="ABBRID0EXWGM" xlink:type="simple">USNM</abbrev>); Villa Carmen Biological Station (ca. 2 km N of Pilcopata), South of Rio Piñipiñi, 29.v.2022, leg. Short et al., small marsh with dense vegetation, PE22-0526-01G (1, <abbrev xmlns:xlink="http://www.w3.org/1999/xlink" xlink:title="Snow Entomological Collection, University of Kansas" id="ABBRID0E2WGM" xlink:type="simple">SEMC</abbrev>); same data but pools in dirt road near station, PE22-0526-01B (1, <abbrev xmlns:xlink="http://www.w3.org/1999/xlink" xlink:title="Snow Entomological Collection, University of Kansas" id="ABBRID0E6WGM" xlink:type="simple">SEMC</abbrev>); Kawsay Biological Station (ca. 19 km E of Puerto Maldonado), 3.vi.2022, leg. Short et al., swamp pool near banana area, PE22-0603-02B (1, <abbrev xmlns:xlink="http://www.w3.org/1999/xlink" xlink:title="Snow Entomological Collection, University of Kansas" id="ABBRID0EDXGM" xlink:type="simple">SEMC</abbrev>); same data but 4.vi.2022, forested swamp, PE22-0604-01C (1, <abbrev xmlns:xlink="http://www.w3.org/1999/xlink" xlink:title="Snow Entomological Collection, University of Kansas" id="ABBRID0EHXGM" xlink:type="simple">SEMC</abbrev>). <bold>Suriname: Saramacca</bold>: Coesewinje River at Coesewinje Savanna, shallow river margin and backwaters, 6.iii.2012, leg. Short &amp; Kadosoe, SR12-0306-03A (1, <abbrev xmlns:xlink="http://www.w3.org/1999/xlink" xlink:title="Snow Entomological Collection, University of Kansas" id="ABBRID0ENXGM" xlink:type="simple">SEMC</abbrev>); <bold>Sipaliwini</bold>: Raleighvallen Nature Reserve, Coppename River-Voltzberg Trail, 19.iii.2016, leg. A.E.Z. Short, detrital pools in small stream bed, SR16-0319-01A (1, <abbrev xmlns:xlink="http://www.w3.org/1999/xlink" xlink:title="Snow Entomological Collection, University of Kansas" id="ABBRID0ETXGM" xlink:type="simple">SEMC</abbrev>); Raleighvallen Nature Reserve Lolopaise area, <named-content xmlns:xlink="http://www.w3.org/1999/xlink" content-type="dwc:verbatimCoordinates" xlink:type="simple"><named-content content-type="geo-json" specific-use="{&#34;type&#34;:&#34;Point&#34;,&#34;coordinates&#34;:[-56.219318,4.708000]}" id="NCID0E1XGM" xlink:type="simple">4°42.48’N, 56°13.15908’W</named-content></named-content>, 24 m, 18.iii.2016, leg. Short et al., intermittent stream margins and flotation, SR16-0318-01D (1, <abbrev xmlns:xlink="http://www.w3.org/1999/xlink" xlink:title="National Zoological Collection of Suriname" id="ABBRID0E6XGM" xlink:type="simple">NZCS</abbrev>, <abbrev xmlns:xlink="http://www.w3.org/1999/xlink" xlink:title="Snow Entomological Collection, University of Kansas" id="ABBRID0EDYGM" xlink:type="simple">SEMC</abbrev>). <bold>Trinidad and Tobago</bold>: Trinidad, St. Helena, 24.xi.1931, leg. W.E. Broadway (8, <abbrev xmlns:xlink="http://www.w3.org/1999/xlink" xlink:title="Snow Entomological Collection, University of Kansas" id="ABBRID0EJYGM" xlink:type="simple">SEMC</abbrev>); [without further locality] 31.v.1931, leg. W.E. Broadway (1, <abbrev xmlns:xlink="http://www.w3.org/1999/xlink" xlink:title="Snow Entomological Collection, University of Kansas" id="ABBRID0ENYGM" xlink:type="simple">SEMC</abbrev>). <bold>Venezuela: Bolívar</bold>: El Dorado (65 km S.), 1.xi.1982, leg. J.L. Hellman (4, <abbrev xmlns:xlink="http://www.w3.org/1999/xlink" xlink:title="U.S. National Museum of Natural History, Smithsonian Institution" id="ABBRID0ETYGM" xlink:type="simple">USNM</abbrev>).</p></tp:treatment-sec><tp:treatment-sec sec-type="Differential diagnosis" id="SECID0EXYGM"><title>Differential diagnosis.</title><p>See differential diagnosis for <italic><tp:taxon-name><tp:taxon-name-part taxon-name-part-type="genus" reg="Novochares">N.</tp:taxon-name-part><tp:taxon-name-part taxon-name-part-type="species" reg="atlanticus">atlanticus</tp:taxon-name-part></tp:taxon-name></italic>.</p></tp:treatment-sec><tp:treatment-sec sec-type="description" id="SECID0EIZGM"><title>Description.</title><p>Body length 6.5–9.1 mm. <bold><italic>Coloration</italic></bold>: Dorsal surfaces dark brown, with slightly paler (brown or reddish brown) clypeus and margins of pronotum and elytra, sometimes sheeny. <bold><italic>Head</italic></bold>: Maxillary palps 1.3–1.5× longer than width of head, uniformly orange in color. <bold><italic>Thorax</italic></bold>: Ground punctation on pronotum and elytra dense and very shallowly impressed. Elytra without rows of serial punctures, each with very faint rows (one dorsal and two or three lateral) of scarce and weakly marked systematic punctures. Prosternum nearly flat to only very weakly medially convex. Posterior elevation of mesoventrite elevated as a triangular pyramid, with posterior face somewhat bisinuate and medial longitudinal ridge extending anteriorly (resembles a nose). <bold><italic>Abdomen</italic></bold>: Apical emargination of fifth ventrite relatively deep, U-shaped. <bold><italic>Aedeagus</italic></bold>: (Fig. <xref ref-type="fig" rid="F26">26G–K</xref>) Overall shape pear-like; 3.2× longer than wide; lateral projection on apical region of outer margin of each paramere pointed; at closest point, dorsal inner margins of parameres separated by distance nearly 1/2 as greatest width of a paramere; dorsal plate of median lobe with neck 1/2 as broad as base; arms of dorsal plate of median lobe parallel to slightly converging, nearly 0.35× length of dorsal plate of median lobe; each arm parallel sided, with apex rounded and dorsally pointed; notch between arms at base nearly as broad as base of an arm or slightly narrower; ventral plate of median lobe weakly sclerotized, at widest point nearly as wide as dorsal plate of median lobe, apically acuminate, apex extending beyond base of fork, not reaching apex of arms of dorsal plate; basal piece 0.35× length of a paramere. In lateral view, aedeagus strongly flattened, with ventral outline of parameres 5× longer than greatest width near base.</p></tp:treatment-sec><tp:treatment-sec sec-type="distribution" id="SECID0EB1GM"><title>Distribution.</title><p>Previously only known from Bolivia, here newly recorded from French Guiana, Guyana, Peru, Suriname, Trinidad and Tobago, and Venezuela (Fig. <xref ref-type="fig" rid="F29">29B</xref>).</p></tp:treatment-sec><tp:treatment-sec sec-type="habitat" id="SECID0EL1GM"><title>Habitat.</title><p>This species has been collected in forested pools with abundant detritus, including those associated with the margins of streams or drying creek beds.</p></tp:treatment-sec><tp:treatment-sec sec-type="remarks" id="SECID0EQ1GM"><title>Remarks.</title><p>Though there is a somewhat large gap in the known distribution of this species, with one large group of records in the northeast region of South America, and another in Peru and Bolivia there are no appreciable differences in the aedeagus (Fig. <xref ref-type="fig" rid="F26">26G–K</xref>) or COI sequence data (Fig. <xref ref-type="fig" rid="F1">1</xref>). There is one male specimen from Jauja Province (Peru) that was collected at 2300 meters, which represents the highest elevation that <italic><tp:taxon-name><tp:taxon-name-part taxon-name-part-type="genus" reg="Novochares">Novochares</tp:taxon-name-part></tp:taxon-name></italic> has been found.</p></tp:treatment-sec><tp:treatment-sec><!--Section generated to contain objects referenced in tp:taxon-treatment.--><fig id="F26" position="float" orientation="portrait"><object-id xmlns:xlink="http://www.w3.org/1999/xlink" content-type="doi" xlink:type="simple">10.3897/zookeys.1171.104142.figure26</object-id><object-id xmlns:xlink="http://www.w3.org/1999/xlink" content-type="arpha" xlink:type="simple">1313F802-72C8-5028-B9AF-097B7038DD9F</object-id><label>Figure 26.</label><caption><p>Aedeagi of the <italic><tp:taxon-name><tp:taxon-name-part taxon-name-part-type="genus" reg="Novochares">Novochares</tp:taxon-name-part><tp:taxon-name-part taxon-name-part-type="species" reg="tectiformis">tectiformis</tp:taxon-name-part></tp:taxon-name></italic> species group <bold>A–C</bold><italic><tp:taxon-name><tp:taxon-name-part taxon-name-part-type="genus" reg="Novochares">N.</tp:taxon-name-part><tp:taxon-name-part taxon-name-part-type="species" reg="yora">yora</tp:taxon-name-part></tp:taxon-name></italic><bold>D–F</bold><italic><tp:taxon-name><tp:taxon-name-part taxon-name-part-type="genus" reg="Novochares">N.</tp:taxon-name-part><tp:taxon-name-part taxon-name-part-type="species" reg="mojenos">mojenos</tp:taxon-name-part></tp:taxon-name></italic><bold>G–K</bold><italic><tp:taxon-name><tp:taxon-name-part taxon-name-part-type="genus" reg="Novochares">N.</tp:taxon-name-part><tp:taxon-name-part taxon-name-part-type="species" reg="coya">coya</tp:taxon-name-part></tp:taxon-name></italic><bold>L</bold><italic><tp:taxon-name><tp:taxon-name-part taxon-name-part-type="genus" reg="Novochares">N.</tp:taxon-name-part><tp:taxon-name-part taxon-name-part-type="species" reg="atlanticus">atlanticus</tp:taxon-name-part></tp:taxon-name></italic><bold>A, D, G, I, K, L</bold> dorsal view <bold>B, E</bold> ventral view <bold>C, F, H, J</bold> lateral view <bold>G, H</bold> Trinidad <bold>I, J</bold> Peru <bold>K</bold> Guyana.</p></caption><graphic xmlns:xlink="http://www.w3.org/1999/xlink" xlink:href="zookeys-1171-001_article-104142__-g026.jpg" position="float" orientation="portrait" xlink:type="simple" id="oo_881193.jpg"><uri content-type="original_file" xlink:type="simple">https://binary.pensoft.net/fig/881193</uri></graphic></fig><fig id="F29" position="float" orientation="portrait"><object-id xmlns:xlink="http://www.w3.org/1999/xlink" content-type="doi" xlink:type="simple">10.3897/zookeys.1171.104142.figure29</object-id><object-id xmlns:xlink="http://www.w3.org/1999/xlink" content-type="arpha" xlink:type="simple">F4FD1852-9CE4-57AC-937C-0E5D6C7BACE0</object-id><label>Figure 29.</label><caption><p>Distribution of <italic><tp:taxon-name><tp:taxon-name-part taxon-name-part-type="genus" reg="Novochares">Novochares</tp:taxon-name-part><tp:taxon-name-part taxon-name-part-type="species" reg="tectiformis">tectiformis</tp:taxon-name-part></tp:taxon-name></italic> species group <bold>A</bold><italic><tp:taxon-name><tp:taxon-name-part taxon-name-part-type="genus" reg="Novochares">N.</tp:taxon-name-part><tp:taxon-name-part taxon-name-part-type="species" reg="duo">duo</tp:taxon-name-part></tp:taxon-name></italic> (red), <italic><tp:taxon-name><tp:taxon-name-part taxon-name-part-type="genus" reg="Novochares">N.</tp:taxon-name-part><tp:taxon-name-part taxon-name-part-type="species" reg="bolivianus">bolivianus</tp:taxon-name-part></tp:taxon-name></italic> (yellow), <italic><tp:taxon-name><tp:taxon-name-part taxon-name-part-type="genus" reg="Novochares">N.</tp:taxon-name-part><tp:taxon-name-part taxon-name-part-type="species" reg="atlanticus">atlanticus</tp:taxon-name-part></tp:taxon-name></italic> (blue), <italic><tp:taxon-name><tp:taxon-name-part taxon-name-part-type="genus" reg="Novochares">N.</tp:taxon-name-part><tp:taxon-name-part taxon-name-part-type="species" reg="danta">danta</tp:taxon-name-part></tp:taxon-name></italic> (green) <bold>B</bold><italic><tp:taxon-name><tp:taxon-name-part taxon-name-part-type="genus" reg="Novochares">N.</tp:taxon-name-part><tp:taxon-name-part taxon-name-part-type="species" reg="coya">coya</tp:taxon-name-part></tp:taxon-name></italic> (red), <italic><tp:taxon-name><tp:taxon-name-part taxon-name-part-type="genus" reg="Novochares">N.</tp:taxon-name-part><tp:taxon-name-part taxon-name-part-type="species" reg="yora">yora</tp:taxon-name-part></tp:taxon-name></italic> (yellow), <italic><tp:taxon-name><tp:taxon-name-part taxon-name-part-type="genus" reg="Novochares">N.</tp:taxon-name-part><tp:taxon-name-part taxon-name-part-type="species" reg="xingu">xingu</tp:taxon-name-part></tp:taxon-name></italic> (blue), <italic><tp:taxon-name><tp:taxon-name-part taxon-name-part-type="genus" reg="Novochares">N.</tp:taxon-name-part><tp:taxon-name-part taxon-name-part-type="species" reg="mura">mura</tp:taxon-name-part></tp:taxon-name></italic> (green), <italic><tp:taxon-name><tp:taxon-name-part taxon-name-part-type="genus" reg="Novochares">N.</tp:taxon-name-part><tp:taxon-name-part taxon-name-part-type="species" reg="trifurcatus">trifurcatus</tp:taxon-name-part></tp:taxon-name></italic> (purple) <bold>C</bold><italic><tp:taxon-name><tp:taxon-name-part taxon-name-part-type="genus" reg="Novochares">N.</tp:taxon-name-part><tp:taxon-name-part taxon-name-part-type="species" reg="tectiformis">tectiformis</tp:taxon-name-part></tp:taxon-name></italic> (red) <bold>D</bold><italic><tp:taxon-name><tp:taxon-name-part taxon-name-part-type="genus" reg="Novochares">N.</tp:taxon-name-part><tp:taxon-name-part taxon-name-part-type="species" reg="pume">pume</tp:taxon-name-part></tp:taxon-name></italic> (red), <italic><tp:taxon-name><tp:taxon-name-part taxon-name-part-type="genus" reg="Novochares">N.</tp:taxon-name-part><tp:taxon-name-part taxon-name-part-type="species" reg="piaroa">piaroa</tp:taxon-name-part></tp:taxon-name></italic> (yellow), <italic><tp:taxon-name><tp:taxon-name-part taxon-name-part-type="genus" reg="Novochares">N.</tp:taxon-name-part><tp:taxon-name-part taxon-name-part-type="species" reg="florifer">florifer</tp:taxon-name-part></tp:taxon-name></italic> (blue), <italic><tp:taxon-name><tp:taxon-name-part taxon-name-part-type="genus" reg="Novochares">N.</tp:taxon-name-part><tp:taxon-name-part taxon-name-part-type="species" reg="mojenos">mojenos</tp:taxon-name-part></tp:taxon-name></italic> (green), <italic><tp:taxon-name><tp:taxon-name-part taxon-name-part-type="genus" reg="Novochares">N.</tp:taxon-name-part><tp:taxon-name-part taxon-name-part-type="species" reg="tambopatense">tambopatense</tp:taxon-name-part></tp:taxon-name></italic> (purple).</p></caption><graphic xmlns:xlink="http://www.w3.org/1999/xlink" xlink:href="zookeys-1171-001_article-104142__-g029.jpg" position="float" orientation="portrait" xlink:type="simple" id="oo_881196.jpg"><uri content-type="original_file" xlink:type="simple">https://binary.pensoft.net/fig/881196</uri></graphic></fig><fig id="F1" position="float" orientation="portrait"><object-id xmlns:xlink="http://www.w3.org/1999/xlink" content-type="doi" xlink:type="simple">10.3897/zookeys.1171.104142.figure1</object-id><object-id xmlns:xlink="http://www.w3.org/1999/xlink" content-type="arpha" xlink:type="simple">F70A3DD9-8645-51F9-A6E2-BABE1A913EF9</object-id><label>Figure 1.</label><caption><p>Phylogeny of <italic><tp:taxon-name><tp:taxon-name-part taxon-name-part-type="genus" reg="Novochares">Novochares</tp:taxon-name-part></tp:taxon-name></italic> spp. Part 1: <italic><tp:taxon-name><tp:taxon-name-part taxon-name-part-type="genus" reg="Novochares"/><tp:taxon-name-part taxon-name-part-type="species" reg="punctatostriatus">punctatostriatus</tp:taxon-name-part></tp:taxon-name></italic>, <italic><tp:taxon-name><tp:taxon-name-part taxon-name-part-type="genus" reg="Novochares"/><tp:taxon-name-part taxon-name-part-type="species" reg="tectiformis">tectiformis</tp:taxon-name-part></tp:taxon-name></italic>, <italic><tp:taxon-name><tp:taxon-name-part taxon-name-part-type="genus" reg="Novochares"/><tp:taxon-name-part taxon-name-part-type="species" reg="sallaei">sallaei</tp:taxon-name-part></tp:taxon-name></italic>, <italic><tp:taxon-name><tp:taxon-name-part taxon-name-part-type="genus" reg="Novochares"/><tp:taxon-name-part taxon-name-part-type="species" reg="orchis">orchis</tp:taxon-name-part></tp:taxon-name></italic>, <italic><tp:taxon-name><tp:taxon-name-part taxon-name-part-type="genus" reg="Novochares"/><tp:taxon-name-part taxon-name-part-type="species" reg="minor">minor</tp:taxon-name-part></tp:taxon-name></italic>, and <italic><tp:taxon-name><tp:taxon-name-part taxon-name-part-type="genus" reg="Novochares"/><tp:taxon-name-part taxon-name-part-type="species" reg="garfo">garfo</tp:taxon-name-part></tp:taxon-name></italic> species groups. Inferred from COI and 28S combined sequence data. Numbers next to taxon names are extraction numbers (see Table <xref ref-type="table" rid="T1">1</xref>). The <italic><tp:taxon-name><tp:taxon-name-part taxon-name-part-type="genus" reg="Novochares">Novochares</tp:taxon-name-part></tp:taxon-name></italic> portion of the phylogeny of <tp:taxon-name><tp:taxon-name-part taxon-name-part-type="subfamily">Acidocerinae</tp:taxon-name-part></tp:taxon-name> based on five gene fragments as presented in <xref ref-type="bibr" rid="B40">Short et al. (2021)</xref> is reproduced in the lower left corner for comparative purposes.</p></caption><graphic xmlns:xlink="http://www.w3.org/1999/xlink" xlink:href="zookeys-1171-001_article-104142__-g001.jpg" position="float" orientation="portrait" xlink:type="simple" id="oo_881168.jpg"><uri content-type="original_file" xlink:type="simple">https://binary.pensoft.net/fig/881168</uri></graphic></fig><table-wrap id="T1" position="float" orientation="portrait"><label>Table 1.</label><caption><p>List of DNA vouchers and GenBank accessions.</p></caption><table id="TID0E1FDK" rules="all"><tbody><tr><th rowspan="1" colspan="1">Species</th><th rowspan="1" colspan="1">Voucher</th><th rowspan="1" colspan="1">Locality</th><th rowspan="1" colspan="1">COI</th><th rowspan="1" colspan="1">28S</th></tr><tr><td rowspan="1" colspan="1">
                  <italic>
                    <tp:taxon-name><tp:taxon-name-part taxon-name-part-type="genus" reg="Novochares">N.</tp:taxon-name-part><tp:taxon-name-part taxon-name-part-type="species" reg="abbreviatus">abbreviatus</tp:taxon-name-part></tp:taxon-name>
                  </italic>
                </td><td rowspan="1" colspan="1">SLE1207</td><td rowspan="1" colspan="1">Venezuela: Sucre</td><td rowspan="1" colspan="1" style="color: #427bbe">
                  <ext-link xmlns:xlink="http://www.w3.org/1999/xlink" xlink:href="OQ918469" ext-link-type="gen" xlink:type="simple">OQ918469</ext-link>
                </td><td rowspan="1" colspan="1">N/A</td></tr><tr><td rowspan="1" colspan="1">
                  <italic>
                    <tp:taxon-name><tp:taxon-name-part taxon-name-part-type="genus" reg="Novochares">N.</tp:taxon-name-part><tp:taxon-name-part taxon-name-part-type="species" reg="abbreviatus">abbreviatus</tp:taxon-name-part></tp:taxon-name>
                  </italic>
                </td><td rowspan="1" colspan="1">SLE1208</td><td rowspan="1" colspan="1">Venezuela: Delta Amacuro</td><td rowspan="1" colspan="1" style="color: #427bbe">
                  <ext-link xmlns:xlink="http://www.w3.org/1999/xlink" xlink:href="OQ918470" ext-link-type="gen" xlink:type="simple">OQ918470</ext-link>
                </td><td rowspan="1" colspan="1" style="color: #427bbe">
                  <ext-link xmlns:xlink="http://www.w3.org/1999/xlink" xlink:href="OQ919169" ext-link-type="gen" xlink:type="simple">OQ919169</ext-link>
                </td></tr><tr><td rowspan="1" colspan="1">
                  <italic>
                    <tp:taxon-name><tp:taxon-name-part taxon-name-part-type="genus" reg="Novochares">N.</tp:taxon-name-part><tp:taxon-name-part taxon-name-part-type="species" reg="abbreviatus">abbreviatus</tp:taxon-name-part></tp:taxon-name>
                  </italic>
                </td><td rowspan="1" colspan="1">SLE1210</td><td rowspan="1" colspan="1">Suriname: Sipaliwini</td><td rowspan="1" colspan="1" style="color: #427bbe">
                  <ext-link xmlns:xlink="http://www.w3.org/1999/xlink" xlink:href="OQ918471" ext-link-type="gen" xlink:type="simple">OQ918471</ext-link>
                </td><td rowspan="1" colspan="1">N/A</td></tr><tr><td rowspan="1" colspan="1">
                  <italic>
                    <tp:taxon-name><tp:taxon-name-part taxon-name-part-type="genus" reg="Novochares">N.</tp:taxon-name-part><tp:taxon-name-part taxon-name-part-type="species" reg="abbreviatus">abbreviatus</tp:taxon-name-part></tp:taxon-name>
                  </italic>
                </td><td rowspan="1" colspan="1">SLE1215</td><td rowspan="1" colspan="1">Suriname: Sipaliwini</td><td rowspan="1" colspan="1" style="color: #427bbe">
                  <ext-link xmlns:xlink="http://www.w3.org/1999/xlink" xlink:href="OQ918472" ext-link-type="gen" xlink:type="simple">OQ918472</ext-link>
                </td><td rowspan="1" colspan="1" style="color: #427bbe">
                  <ext-link xmlns:xlink="http://www.w3.org/1999/xlink" xlink:href="OQ919169" ext-link-type="gen" xlink:type="simple">OQ919169</ext-link>
                </td></tr><tr><td rowspan="1" colspan="1">
                  <italic>
                    <tp:taxon-name><tp:taxon-name-part taxon-name-part-type="genus" reg="Novochares">N.</tp:taxon-name-part><tp:taxon-name-part taxon-name-part-type="species" reg="abbreviatus">abbreviatus</tp:taxon-name-part></tp:taxon-name>
                  </italic>
                </td><td rowspan="1" colspan="1">SLE1221</td><td rowspan="1" colspan="1">Guyana: Region 8</td><td rowspan="1" colspan="1" style="color: #427bbe">
                  <ext-link xmlns:xlink="http://www.w3.org/1999/xlink" xlink:href="OQ918473" ext-link-type="gen" xlink:type="simple">OQ918473</ext-link>
                </td><td rowspan="1" colspan="1" style="color: #427bbe">
                  <ext-link xmlns:xlink="http://www.w3.org/1999/xlink" xlink:href="OQ919170" ext-link-type="gen" xlink:type="simple">OQ919170</ext-link>
                </td></tr><tr><td rowspan="1" colspan="1">
                  <italic>
                    <tp:taxon-name><tp:taxon-name-part taxon-name-part-type="genus" reg="Novochares">N.</tp:taxon-name-part><tp:taxon-name-part taxon-name-part-type="species" reg="abbreviatus">abbreviatus</tp:taxon-name-part></tp:taxon-name>
                  </italic>
                </td><td rowspan="1" colspan="1">SLE1237</td><td rowspan="1" colspan="1">Venezuela: Zulia</td><td rowspan="1" colspan="1" style="color: #427bbe">
                  <ext-link xmlns:xlink="http://www.w3.org/1999/xlink" xlink:href="OQ918474" ext-link-type="gen" xlink:type="simple">OQ918474</ext-link>
                </td><td rowspan="1" colspan="1" style="color: #427bbe">
                  <ext-link xmlns:xlink="http://www.w3.org/1999/xlink" xlink:href="OQ919171" ext-link-type="gen" xlink:type="simple">OQ919171</ext-link>
                </td></tr><tr><td rowspan="1" colspan="1">
                  <italic>
                    <tp:taxon-name><tp:taxon-name-part taxon-name-part-type="genus" reg="Novochares">N.</tp:taxon-name-part><tp:taxon-name-part taxon-name-part-type="species" reg="abbreviatus">abbreviatus</tp:taxon-name-part></tp:taxon-name>
                  </italic>
                </td><td rowspan="1" colspan="1">SLE1240</td><td rowspan="1" colspan="1">Venezuela: Cojedes</td><td rowspan="1" colspan="1" style="color: #427bbe">
                  <ext-link xmlns:xlink="http://www.w3.org/1999/xlink" xlink:href="OQ918475" ext-link-type="gen" xlink:type="simple">OQ918475</ext-link>
                </td><td rowspan="1" colspan="1" style="color: #427bbe">
                  <ext-link xmlns:xlink="http://www.w3.org/1999/xlink" xlink:href="OQ919172" ext-link-type="gen" xlink:type="simple">OQ919172</ext-link>
                </td></tr><tr><td rowspan="1" colspan="1">
                  <italic>
                    <tp:taxon-name><tp:taxon-name-part taxon-name-part-type="genus" reg="Novochares">N.</tp:taxon-name-part><tp:taxon-name-part taxon-name-part-type="species" reg="abbreviatus">abbreviatus</tp:taxon-name-part></tp:taxon-name>
                  </italic>
                </td><td rowspan="1" colspan="1">SLE2083</td><td rowspan="1" colspan="1">Brazil: Pará</td><td rowspan="1" colspan="1" style="color: #427bbe">
                  <ext-link xmlns:xlink="http://www.w3.org/1999/xlink" xlink:href="OQ918476" ext-link-type="gen" xlink:type="simple">OQ918476</ext-link>
                </td><td rowspan="1" colspan="1" style="color: #427bbe">
                  <ext-link xmlns:xlink="http://www.w3.org/1999/xlink" xlink:href="OQ919173" ext-link-type="gen" xlink:type="simple">OQ919173</ext-link>
                </td></tr><tr><td rowspan="1" colspan="1">
                  <italic>
                    <tp:taxon-name><tp:taxon-name-part taxon-name-part-type="genus" reg="Novochares">N.</tp:taxon-name-part><tp:taxon-name-part taxon-name-part-type="species" reg="abbreviatus">abbreviatus</tp:taxon-name-part></tp:taxon-name>
                  </italic>
                </td><td rowspan="1" colspan="1">SLE2086</td><td rowspan="1" colspan="1">Brazil: Mato Grosso do Sul</td><td rowspan="1" colspan="1" style="color: #427bbe">
                  <ext-link xmlns:xlink="http://www.w3.org/1999/xlink" xlink:href="OQ918477" ext-link-type="gen" xlink:type="simple">OQ918477</ext-link>
                </td><td rowspan="1" colspan="1" style="color: #427bbe">
                  <ext-link xmlns:xlink="http://www.w3.org/1999/xlink" xlink:href="OQ919174" ext-link-type="gen" xlink:type="simple">OQ919174</ext-link>
                </td></tr><tr><td rowspan="1" colspan="1">
                  <italic>
                    <tp:taxon-name><tp:taxon-name-part taxon-name-part-type="genus" reg="Novochares">N.</tp:taxon-name-part><tp:taxon-name-part taxon-name-part-type="species" reg="abbreviatus">abbreviatus</tp:taxon-name-part></tp:taxon-name>
                  </italic>
                </td><td rowspan="1" colspan="1">SLE2087</td><td rowspan="1" colspan="1">Brazil: Goiás</td><td rowspan="1" colspan="1" style="color: #427bbe">
                  <ext-link xmlns:xlink="http://www.w3.org/1999/xlink" xlink:href="OQ918478" ext-link-type="gen" xlink:type="simple">OQ918478</ext-link>
                </td><td rowspan="1" colspan="1" style="color: #427bbe">
                  <ext-link xmlns:xlink="http://www.w3.org/1999/xlink" xlink:href="OQ919175" ext-link-type="gen" xlink:type="simple">OQ919175</ext-link>
                </td></tr><tr><td rowspan="1" colspan="1">
                  <italic>
                    <tp:taxon-name><tp:taxon-name-part taxon-name-part-type="genus" reg="Novochares">N.</tp:taxon-name-part><tp:taxon-name-part taxon-name-part-type="species" reg="abbreviatus">abbreviatus</tp:taxon-name-part></tp:taxon-name>
                  </italic>
                </td><td rowspan="1" colspan="1">SLE2152</td><td rowspan="1" colspan="1">Peru: Loreto</td><td rowspan="1" colspan="1" style="color: #427bbe">
                  <ext-link xmlns:xlink="http://www.w3.org/1999/xlink" xlink:href="OQ918479" ext-link-type="gen" xlink:type="simple">OQ918479</ext-link>
                </td><td rowspan="1" colspan="1" style="color: #427bbe">
                  <ext-link xmlns:xlink="http://www.w3.org/1999/xlink" xlink:href="OQ919176" ext-link-type="gen" xlink:type="simple">OQ919176</ext-link>
                </td></tr><tr><td rowspan="1" colspan="1">
                  <italic>
                    <tp:taxon-name><tp:taxon-name-part taxon-name-part-type="genus" reg="Novochares">N.</tp:taxon-name-part><tp:taxon-name-part taxon-name-part-type="species" reg="abbreviatus">abbreviatus</tp:taxon-name-part></tp:taxon-name>
                  </italic>
                </td><td rowspan="1" colspan="1">SLE1180</td><td rowspan="1" colspan="1">Costa Rica: Guanacaste</td><td rowspan="1" colspan="1" style="color: #427bbe">
                  <ext-link xmlns:xlink="http://www.w3.org/1999/xlink" xlink:href="MW351395" ext-link-type="gen" xlink:type="simple">MW351395</ext-link>
                </td><td rowspan="1" colspan="1" style="color: #427bbe">
                  <ext-link xmlns:xlink="http://www.w3.org/1999/xlink" xlink:href="MW351051" ext-link-type="gen" xlink:type="simple">MW351051</ext-link>
                </td></tr><tr><td rowspan="1" colspan="1">
                  <italic>
                    <tp:taxon-name><tp:taxon-name-part taxon-name-part-type="genus" reg="Novochares">N.</tp:taxon-name-part><tp:taxon-name-part taxon-name-part-type="species" reg="abbreviatus">abbreviatus</tp:taxon-name-part></tp:taxon-name>
                  </italic>
                </td><td rowspan="1" colspan="1">SLE1217</td><td rowspan="1" colspan="1">Venezuela: Barinas</td><td rowspan="1" colspan="1" style="color: #427bbe">
                  <ext-link xmlns:xlink="http://www.w3.org/1999/xlink" xlink:href="MW351401" ext-link-type="gen" xlink:type="simple">MW351401</ext-link>
                </td><td rowspan="1" colspan="1" style="color: #427bbe">
                  <ext-link xmlns:xlink="http://www.w3.org/1999/xlink" xlink:href="MW351057" ext-link-type="gen" xlink:type="simple">MW351057</ext-link>
                </td></tr><tr><td rowspan="1" colspan="1"><italic><tp:taxon-name><tp:taxon-name-part taxon-name-part-type="genus" reg="Novochares">N.</tp:taxon-name-part><tp:taxon-name-part taxon-name-part-type="species" reg="abbreviatus">abbreviatus</tp:taxon-name-part></tp:taxon-name></italic> group</td><td rowspan="1" colspan="1">SLE1193</td><td rowspan="1" colspan="1">Venezuela: Amazonas</td><td rowspan="1" colspan="1" style="color: #427bbe">
                  <ext-link xmlns:xlink="http://www.w3.org/1999/xlink" xlink:href="OQ918520" ext-link-type="gen" xlink:type="simple">OQ918520</ext-link>
                </td><td rowspan="1" colspan="1">N/A</td></tr><tr><td rowspan="1" colspan="1"><italic><tp:taxon-name><tp:taxon-name-part taxon-name-part-type="genus" reg="Novochares">N.</tp:taxon-name-part><tp:taxon-name-part taxon-name-part-type="species" reg="abbreviatus">abbreviatus</tp:taxon-name-part></tp:taxon-name></italic> group</td><td rowspan="1" colspan="1">SLE1203</td><td rowspan="1" colspan="1">Venezuela: Amazonas</td><td rowspan="1" colspan="1" style="color: #427bbe">
                  <ext-link xmlns:xlink="http://www.w3.org/1999/xlink" xlink:href="OQ918521" ext-link-type="gen" xlink:type="simple">OQ918521</ext-link>
                </td><td rowspan="1" colspan="1" style="color: #427bbe">
                  <ext-link xmlns:xlink="http://www.w3.org/1999/xlink" xlink:href="OQ919216" ext-link-type="gen" xlink:type="simple">OQ919216</ext-link>
                </td></tr><tr><td rowspan="1" colspan="1"><italic><tp:taxon-name><tp:taxon-name-part taxon-name-part-type="genus" reg="Novochares">N.</tp:taxon-name-part><tp:taxon-name-part taxon-name-part-type="species" reg="abbreviatus">abbreviatus</tp:taxon-name-part></tp:taxon-name></italic> group</td><td rowspan="1" colspan="1">SLE1271</td><td rowspan="1" colspan="1">Brazil: Amazonas</td><td rowspan="1" colspan="1" style="color: #427bbe">
                  <ext-link xmlns:xlink="http://www.w3.org/1999/xlink" xlink:href="OQ918522" ext-link-type="gen" xlink:type="simple">OQ918522</ext-link>
                </td><td rowspan="1" colspan="1">N/A</td></tr><tr><td rowspan="1" colspan="1"><italic><tp:taxon-name><tp:taxon-name-part taxon-name-part-type="genus" reg="Novochares">N.</tp:taxon-name-part><tp:taxon-name-part taxon-name-part-type="species" reg="abbreviatus">abbreviatus</tp:taxon-name-part></tp:taxon-name></italic> group</td><td rowspan="1" colspan="1">SLE1837</td><td rowspan="1" colspan="1">Brazil: Mato Grosso do Sul</td><td rowspan="1" colspan="1" style="color: #427bbe">
                  <ext-link xmlns:xlink="http://www.w3.org/1999/xlink" xlink:href="OQ918523" ext-link-type="gen" xlink:type="simple">OQ918523</ext-link>
                </td><td rowspan="1" colspan="1" style="color: #427bbe">
                  <ext-link xmlns:xlink="http://www.w3.org/1999/xlink" xlink:href="OQ919217" ext-link-type="gen" xlink:type="simple">OQ919217</ext-link>
                </td></tr><tr><td rowspan="1" colspan="1"><italic><tp:taxon-name><tp:taxon-name-part taxon-name-part-type="genus" reg="Novochares">N.</tp:taxon-name-part><tp:taxon-name-part taxon-name-part-type="species" reg="abbreviatus">abbreviatus</tp:taxon-name-part></tp:taxon-name></italic> group</td><td rowspan="1" colspan="1">SLE2006</td><td rowspan="1" colspan="1">Brazil: Rondônia</td><td rowspan="1" colspan="1" style="color: #427bbe">
                  <ext-link xmlns:xlink="http://www.w3.org/1999/xlink" xlink:href="OQ918524" ext-link-type="gen" xlink:type="simple">OQ918524</ext-link>
                </td><td rowspan="1" colspan="1" style="color: #427bbe">
                  <ext-link xmlns:xlink="http://www.w3.org/1999/xlink" xlink:href="OQ919218" ext-link-type="gen" xlink:type="simple">OQ919218</ext-link>
                </td></tr><tr><td rowspan="1" colspan="1"><italic><tp:taxon-name><tp:taxon-name-part taxon-name-part-type="genus" reg="Novochares">N.</tp:taxon-name-part><tp:taxon-name-part taxon-name-part-type="species" reg="abbreviatus">abbreviatus</tp:taxon-name-part></tp:taxon-name></italic> group</td><td rowspan="1" colspan="1">SLE2099</td><td rowspan="1" colspan="1">Brazil: Roraima</td><td rowspan="1" colspan="1" style="color: #427bbe">
                  <ext-link xmlns:xlink="http://www.w3.org/1999/xlink" xlink:href="OQ918526" ext-link-type="gen" xlink:type="simple">OQ918526</ext-link>
                </td><td rowspan="1" colspan="1" style="color: #427bbe">
                  <ext-link xmlns:xlink="http://www.w3.org/1999/xlink" xlink:href="OQ919220" ext-link-type="gen" xlink:type="simple">OQ919220</ext-link>
                </td></tr><tr><td rowspan="1" colspan="1"><italic><tp:taxon-name><tp:taxon-name-part taxon-name-part-type="genus" reg="Novochares">N.</tp:taxon-name-part><tp:taxon-name-part taxon-name-part-type="species" reg="abbreviatus">abbreviatus</tp:taxon-name-part></tp:taxon-name></italic> group</td><td rowspan="1" colspan="1">SLE2468</td><td rowspan="1" colspan="1">Peru: Madre de Dios</td><td rowspan="1" colspan="1" style="color: #427bbe">
                  <ext-link xmlns:xlink="http://www.w3.org/1999/xlink" xlink:href="OQ918528" ext-link-type="gen" xlink:type="simple">OQ918528</ext-link>
                </td><td rowspan="1" colspan="1" style="color: #427bbe">
                  <ext-link xmlns:xlink="http://www.w3.org/1999/xlink" xlink:href="OQ919222" ext-link-type="gen" xlink:type="simple">OQ919222</ext-link>
                </td></tr><tr><td rowspan="1" colspan="1"><italic><tp:taxon-name><tp:taxon-name-part taxon-name-part-type="genus" reg="Novochares">N.</tp:taxon-name-part><tp:taxon-name-part taxon-name-part-type="species" reg="abbreviatus">abbreviatus</tp:taxon-name-part></tp:taxon-name></italic> group</td><td rowspan="1" colspan="1">SLE1197</td><td rowspan="1" colspan="1">Venezuela: Guárico</td><td rowspan="1" colspan="1" style="color: #427bbe">
                  <ext-link xmlns:xlink="http://www.w3.org/1999/xlink" xlink:href="MW351399" ext-link-type="gen" xlink:type="simple">MW351399</ext-link>
                </td><td rowspan="1" colspan="1" style="color: #427bbe">
                  <ext-link xmlns:xlink="http://www.w3.org/1999/xlink" xlink:href="MW351055" ext-link-type="gen" xlink:type="simple">MW351055</ext-link>
                </td></tr><tr><td rowspan="1" colspan="1">
                  <italic>
                    <tp:taxon-name><tp:taxon-name-part taxon-name-part-type="genus" reg="Novochares">N.</tp:taxon-name-part><tp:taxon-name-part taxon-name-part-type="species" reg="baca">baca</tp:taxon-name-part></tp:taxon-name>
                  </italic>
                </td><td rowspan="1" colspan="1">SLE1513</td><td rowspan="1" colspan="1">Brazil: Pará</td><td rowspan="1" colspan="1" style="color: #427bbe">
                  <ext-link xmlns:xlink="http://www.w3.org/1999/xlink" xlink:href="OQ918480" ext-link-type="gen" xlink:type="simple">OQ918480</ext-link>
                </td><td rowspan="1" colspan="1" style="color: #427bbe">
                  <ext-link xmlns:xlink="http://www.w3.org/1999/xlink" xlink:href="OQ919177" ext-link-type="gen" xlink:type="simple">OQ919177</ext-link>
                </td></tr><tr><td rowspan="1" colspan="1">
                  <italic>
                    <tp:taxon-name><tp:taxon-name-part taxon-name-part-type="genus" reg="Novochares">N.</tp:taxon-name-part><tp:taxon-name-part taxon-name-part-type="species" reg="baca">baca</tp:taxon-name-part></tp:taxon-name>
                  </italic>
                </td><td rowspan="1" colspan="1">SLE1617</td><td rowspan="1" colspan="1">Brazil: Pará</td><td rowspan="1" colspan="1" style="color: #427bbe">
                  <ext-link xmlns:xlink="http://www.w3.org/1999/xlink" xlink:href="OQ918481" ext-link-type="gen" xlink:type="simple">OQ918481</ext-link>
                </td><td rowspan="1" colspan="1" style="color: #427bbe">
                  <ext-link xmlns:xlink="http://www.w3.org/1999/xlink" xlink:href="OQ919178" ext-link-type="gen" xlink:type="simple">OQ919178</ext-link>
                </td></tr><tr><td rowspan="1" colspan="1">
                  <italic>
                    <tp:taxon-name><tp:taxon-name-part taxon-name-part-type="genus" reg="Novochares">N.</tp:taxon-name-part><tp:taxon-name-part taxon-name-part-type="species" reg="baca">baca</tp:taxon-name-part></tp:taxon-name>
                  </italic>
                </td><td rowspan="1" colspan="1">SLE2081</td><td rowspan="1" colspan="1">Brazil: Pará</td><td rowspan="1" colspan="1" style="color: #427bbe">
                  <ext-link xmlns:xlink="http://www.w3.org/1999/xlink" xlink:href="OQ918482" ext-link-type="gen" xlink:type="simple">OQ918482</ext-link>
                </td><td rowspan="1" colspan="1" style="color: #427bbe">
                  <ext-link xmlns:xlink="http://www.w3.org/1999/xlink" xlink:href="OQ919179" ext-link-type="gen" xlink:type="simple">OQ919179</ext-link>
                </td></tr><tr><td rowspan="1" colspan="1">
                  <italic>
                    <tp:taxon-name><tp:taxon-name-part taxon-name-part-type="genus" reg="Novochares">N.</tp:taxon-name-part><tp:taxon-name-part taxon-name-part-type="species" reg="baca">baca</tp:taxon-name-part></tp:taxon-name>
                  </italic>
                </td><td rowspan="1" colspan="1">SLE2137</td><td rowspan="1" colspan="1">Peru: Madre de Dios</td><td rowspan="1" colspan="1" style="color: #427bbe">
                  <ext-link xmlns:xlink="http://www.w3.org/1999/xlink" xlink:href="OQ918483" ext-link-type="gen" xlink:type="simple">OQ918483</ext-link>
                </td><td rowspan="1" colspan="1" style="color: #427bbe">
                  <ext-link xmlns:xlink="http://www.w3.org/1999/xlink" xlink:href="OQ919180" ext-link-type="gen" xlink:type="simple">OQ919180</ext-link>
                </td></tr><tr><td rowspan="1" colspan="1">
                  <italic>
                    <tp:taxon-name><tp:taxon-name-part taxon-name-part-type="genus" reg="Novochares">N.</tp:taxon-name-part><tp:taxon-name-part taxon-name-part-type="species" reg="baca">baca</tp:taxon-name-part></tp:taxon-name>
                  </italic>
                </td><td rowspan="1" colspan="1">SLE1162</td><td rowspan="1" colspan="1">Suriname: Sipaliwini</td><td rowspan="1" colspan="1" style="color: #427bbe">
                  <ext-link xmlns:xlink="http://www.w3.org/1999/xlink" xlink:href="MW351394" ext-link-type="gen" xlink:type="simple">MW351394</ext-link>
                </td><td rowspan="1" colspan="1" style="color: #427bbe">
                  <ext-link xmlns:xlink="http://www.w3.org/1999/xlink" xlink:href="MW351050" ext-link-type="gen" xlink:type="simple">MW351050</ext-link>
                </td></tr><tr><td rowspan="1" colspan="1">
                  <italic>
                    <tp:taxon-name><tp:taxon-name-part taxon-name-part-type="genus" reg="Novochares">N.</tp:taxon-name-part><tp:taxon-name-part taxon-name-part-type="species" reg="clavieri">clavieri</tp:taxon-name-part></tp:taxon-name>
                  </italic>
                </td><td rowspan="1" colspan="1">SLE1514</td><td rowspan="1" colspan="1">Brazil: Pará</td><td rowspan="1" colspan="1" style="color: #427bbe">
                  <ext-link xmlns:xlink="http://www.w3.org/1999/xlink" xlink:href="OQ918484" ext-link-type="gen" xlink:type="simple">OQ918484</ext-link>
                </td><td rowspan="1" colspan="1" style="color: #427bbe">
                  <ext-link xmlns:xlink="http://www.w3.org/1999/xlink" xlink:href="OQ919181" ext-link-type="gen" xlink:type="simple">OQ919181</ext-link>
                </td></tr><tr><td rowspan="1" colspan="1">
                  <italic>
                    <tp:taxon-name><tp:taxon-name-part taxon-name-part-type="genus" reg="Novochares">N.</tp:taxon-name-part><tp:taxon-name-part taxon-name-part-type="species" reg="clavieri">clavieri</tp:taxon-name-part></tp:taxon-name>
                  </italic>
                </td><td rowspan="1" colspan="1">SLE2085</td><td rowspan="1" colspan="1">Brazil: Amapá</td><td rowspan="1" colspan="1" style="color: #427bbe">
                  <ext-link xmlns:xlink="http://www.w3.org/1999/xlink" xlink:href="OQ918485" ext-link-type="gen" xlink:type="simple">OQ918485</ext-link>
                </td><td rowspan="1" colspan="1" style="color: #427bbe">
                  <ext-link xmlns:xlink="http://www.w3.org/1999/xlink" xlink:href="OQ919182" ext-link-type="gen" xlink:type="simple">OQ919182</ext-link>
                </td></tr><tr><td rowspan="1" colspan="1">
                  <italic>
                    <tp:taxon-name><tp:taxon-name-part taxon-name-part-type="genus" reg="Novochares">N.</tp:taxon-name-part><tp:taxon-name-part taxon-name-part-type="species" reg="clavieri">clavieri</tp:taxon-name-part></tp:taxon-name>
                  </italic>
                </td><td rowspan="1" colspan="1">SLE2420</td><td rowspan="1" colspan="1">French Guiana</td><td rowspan="1" colspan="1" style="color: #427bbe">
                  <ext-link xmlns:xlink="http://www.w3.org/1999/xlink" xlink:href="OQ918486" ext-link-type="gen" xlink:type="simple">OQ918486</ext-link>
                </td><td rowspan="1" colspan="1" style="color: #427bbe">
                  <ext-link xmlns:xlink="http://www.w3.org/1999/xlink" xlink:href="OQ919183" ext-link-type="gen" xlink:type="simple">OQ919183</ext-link>
                </td></tr><tr><td rowspan="1" colspan="1">
                  <italic>
                    <tp:taxon-name><tp:taxon-name-part taxon-name-part-type="genus" reg="Novochares">N.</tp:taxon-name-part><tp:taxon-name-part taxon-name-part-type="species" reg="cochlearis">cochlearis</tp:taxon-name-part></tp:taxon-name>
                  </italic>
                </td><td rowspan="1" colspan="1">SLE1175</td><td rowspan="1" colspan="1">Venezuela: Monagas</td><td rowspan="1" colspan="1" style="color: #427bbe">
                  <ext-link xmlns:xlink="http://www.w3.org/1999/xlink" xlink:href="OQ918487" ext-link-type="gen" xlink:type="simple">OQ918487</ext-link>
                </td><td rowspan="1" colspan="1" style="color: #427bbe">
                  <ext-link xmlns:xlink="http://www.w3.org/1999/xlink" xlink:href="OQ919184" ext-link-type="gen" xlink:type="simple">OQ919184</ext-link>
                </td></tr><tr><td rowspan="1" colspan="1">
                  <italic>
                    <tp:taxon-name><tp:taxon-name-part taxon-name-part-type="genus" reg="Novochares">N.</tp:taxon-name-part><tp:taxon-name-part taxon-name-part-type="species" reg="cochlearis">cochlearis</tp:taxon-name-part></tp:taxon-name>
                  </italic>
                </td><td rowspan="1" colspan="1">SLE1628</td><td rowspan="1" colspan="1">Brazil: Bahia</td><td rowspan="1" colspan="1" style="color: #427bbe">
                  <ext-link xmlns:xlink="http://www.w3.org/1999/xlink" xlink:href="OQ918488" ext-link-type="gen" xlink:type="simple">OQ918488</ext-link>
                </td><td rowspan="1" colspan="1" style="color: #427bbe">
                  <ext-link xmlns:xlink="http://www.w3.org/1999/xlink" xlink:href="OQ919185" ext-link-type="gen" xlink:type="simple">OQ919185</ext-link>
                </td></tr><tr><td rowspan="1" colspan="1">
                  <italic>
                    <tp:taxon-name><tp:taxon-name-part taxon-name-part-type="genus" reg="Novochares">N.</tp:taxon-name-part><tp:taxon-name-part taxon-name-part-type="species" reg="cochlearis">cochlearis</tp:taxon-name-part></tp:taxon-name>
                  </italic>
                </td><td rowspan="1" colspan="1">SLE1922</td><td rowspan="1" colspan="1">Brazil: Amapá</td><td rowspan="1" colspan="1" style="color: #427bbe">
                  <ext-link xmlns:xlink="http://www.w3.org/1999/xlink" xlink:href="OQ918489" ext-link-type="gen" xlink:type="simple">OQ918489</ext-link>
                </td><td rowspan="1" colspan="1" style="color: #427bbe">
                  <ext-link xmlns:xlink="http://www.w3.org/1999/xlink" xlink:href="OQ919186" ext-link-type="gen" xlink:type="simple">OQ919186</ext-link>
                </td></tr><tr><td rowspan="1" colspan="1">
                  <italic>
                    <tp:taxon-name><tp:taxon-name-part taxon-name-part-type="genus" reg="Novochares">N.</tp:taxon-name-part><tp:taxon-name-part taxon-name-part-type="species" reg="cochlearis">cochlearis</tp:taxon-name-part></tp:taxon-name>
                  </italic>
                </td><td rowspan="1" colspan="1">SLE2080</td><td rowspan="1" colspan="1">Brazil: Minas Gerais</td><td rowspan="1" colspan="1" style="color: #427bbe">
                  <ext-link xmlns:xlink="http://www.w3.org/1999/xlink" xlink:href="OQ918490" ext-link-type="gen" xlink:type="simple">OQ918490</ext-link>
                </td><td rowspan="1" colspan="1" style="color: #427bbe">
                  <ext-link xmlns:xlink="http://www.w3.org/1999/xlink" xlink:href="OQ919187" ext-link-type="gen" xlink:type="simple">OQ919187</ext-link>
                </td></tr><tr><td rowspan="1" colspan="1">
                  <italic>
                    <tp:taxon-name><tp:taxon-name-part taxon-name-part-type="genus" reg="Novochares">N.</tp:taxon-name-part><tp:taxon-name-part taxon-name-part-type="species" reg="cochlearis">cochlearis</tp:taxon-name-part></tp:taxon-name>
                  </italic>
                </td><td rowspan="1" colspan="1">SLE2412</td><td rowspan="1" colspan="1">French Guiana</td><td rowspan="1" colspan="1" style="color: #427bbe">
                  <ext-link xmlns:xlink="http://www.w3.org/1999/xlink" xlink:href="OQ918491" ext-link-type="gen" xlink:type="simple">OQ918491</ext-link>
                </td><td rowspan="1" colspan="1">N/A</td></tr><tr><td rowspan="1" colspan="1">
                  <italic>
                    <tp:taxon-name><tp:taxon-name-part taxon-name-part-type="genus" reg="Novochares">N.</tp:taxon-name-part><tp:taxon-name-part taxon-name-part-type="species" reg="cochlearis">cochlearis</tp:taxon-name-part></tp:taxon-name>
                  </italic>
                </td><td rowspan="1" colspan="1">SLE1196</td><td rowspan="1" colspan="1">Venezuela: Guárico</td><td rowspan="1" colspan="1" style="color: #427bbe">
                  <ext-link xmlns:xlink="http://www.w3.org/1999/xlink" xlink:href="MW351398" ext-link-type="gen" xlink:type="simple">MW351398</ext-link>
                </td><td rowspan="1" colspan="1" style="color: #427bbe">
                  <ext-link xmlns:xlink="http://www.w3.org/1999/xlink" xlink:href="MW351054" ext-link-type="gen" xlink:type="simple">MW351054</ext-link>
                </td></tr><tr><td rowspan="1" colspan="1">
                  <italic>
                    <tp:taxon-name><tp:taxon-name-part taxon-name-part-type="genus" reg="Novochares">N.</tp:taxon-name-part><tp:taxon-name-part taxon-name-part-type="species" reg="coya">coya</tp:taxon-name-part></tp:taxon-name>
                  </italic>
                </td><td rowspan="1" colspan="1">SLE1218</td><td rowspan="1" colspan="1">Guyana: Region 8</td><td rowspan="1" colspan="1" style="color: #427bbe">
                  <ext-link xmlns:xlink="http://www.w3.org/1999/xlink" xlink:href="MW351402" ext-link-type="gen" xlink:type="simple">MW351402</ext-link>
                </td><td rowspan="1" colspan="1" style="color: #427bbe">
                  <ext-link xmlns:xlink="http://www.w3.org/1999/xlink" xlink:href="MW351058" ext-link-type="gen" xlink:type="simple">MW351058</ext-link>
                </td></tr><tr><td rowspan="1" colspan="1">
                  <italic>
                    <tp:taxon-name><tp:taxon-name-part taxon-name-part-type="genus" reg="Novochares">N.</tp:taxon-name-part><tp:taxon-name-part taxon-name-part-type="species" reg="coya">coya</tp:taxon-name-part></tp:taxon-name>
                  </italic>
                </td><td rowspan="1" colspan="1">SLE2463</td><td rowspan="1" colspan="1">Peru: Madre de Dios</td><td rowspan="1" colspan="1" style="color: #427bbe">
                  <ext-link xmlns:xlink="http://www.w3.org/1999/xlink" xlink:href="OQ918492" ext-link-type="gen" xlink:type="simple">OQ918492</ext-link>
                </td><td rowspan="1" colspan="1" style="color: #427bbe">
                  <ext-link xmlns:xlink="http://www.w3.org/1999/xlink" xlink:href="OQ919188" ext-link-type="gen" xlink:type="simple">OQ919188</ext-link>
                </td></tr><tr><td rowspan="1" colspan="1">
                  <italic>
                    <tp:taxon-name><tp:taxon-name-part taxon-name-part-type="genus" reg="Novochares">N.</tp:taxon-name-part><tp:taxon-name-part taxon-name-part-type="species" reg="danta">danta</tp:taxon-name-part></tp:taxon-name>
                  </italic>
                </td><td rowspan="1" colspan="1">SLE1399</td><td rowspan="1" colspan="1">Venezuela: Amazonas</td><td rowspan="1" colspan="1" style="color: #427bbe">
                  <ext-link xmlns:xlink="http://www.w3.org/1999/xlink" xlink:href="OQ918493" ext-link-type="gen" xlink:type="simple">OQ918493</ext-link>
                </td><td rowspan="1" colspan="1" style="color: #427bbe">
                  <ext-link xmlns:xlink="http://www.w3.org/1999/xlink" xlink:href="OQ919189" ext-link-type="gen" xlink:type="simple">OQ919189</ext-link>
                </td></tr><tr><td rowspan="1" colspan="1">
                  <italic>
                    <tp:taxon-name><tp:taxon-name-part taxon-name-part-type="genus" reg="Novochares">N.</tp:taxon-name-part><tp:taxon-name-part taxon-name-part-type="species" reg="dentatus">dentatus</tp:taxon-name-part></tp:taxon-name>
                  </italic>
                </td><td rowspan="1" colspan="1">SLE1188</td><td rowspan="1" colspan="1">Ecuador: Pastaza</td><td rowspan="1" colspan="1" style="color: #427bbe">
                  <ext-link xmlns:xlink="http://www.w3.org/1999/xlink" xlink:href="MW351396" ext-link-type="gen" xlink:type="simple">MW351396</ext-link>
                </td><td rowspan="1" colspan="1" style="color: #427bbe">
                  <ext-link xmlns:xlink="http://www.w3.org/1999/xlink" xlink:href="MW351052" ext-link-type="gen" xlink:type="simple">MW351052</ext-link>
                </td></tr><tr><td rowspan="1" colspan="1">
                  <italic>
                    <tp:taxon-name><tp:taxon-name-part taxon-name-part-type="genus" reg="Novochares">N.</tp:taxon-name-part><tp:taxon-name-part taxon-name-part-type="species" reg="dentatus">dentatus</tp:taxon-name-part></tp:taxon-name>
                  </italic>
                </td><td rowspan="1" colspan="1">SLE1199</td><td rowspan="1" colspan="1">Venezuela: Amazonas</td><td rowspan="1" colspan="1" style="color: #427bbe">
                  <ext-link xmlns:xlink="http://www.w3.org/1999/xlink" xlink:href="MW351400" ext-link-type="gen" xlink:type="simple">MW351400</ext-link>
                </td><td rowspan="1" colspan="1" style="color: #427bbe">
                  <ext-link xmlns:xlink="http://www.w3.org/1999/xlink" xlink:href="MW351056" ext-link-type="gen" xlink:type="simple">MW351056</ext-link>
                </td></tr><tr><td rowspan="1" colspan="1">
                  <italic>
                    <tp:taxon-name><tp:taxon-name-part taxon-name-part-type="genus" reg="Novochares">N.</tp:taxon-name-part><tp:taxon-name-part taxon-name-part-type="species" reg="duo">duo</tp:taxon-name-part></tp:taxon-name>
                  </italic>
                </td><td rowspan="1" colspan="1">SLE1209</td><td rowspan="1" colspan="1">Suriname: Sipaliwini</td><td rowspan="1" colspan="1">N/A</td><td rowspan="1" colspan="1" style="color: #427bbe">
                  <ext-link xmlns:xlink="http://www.w3.org/1999/xlink" xlink:href="OQ919190" ext-link-type="gen" xlink:type="simple">OQ919190</ext-link>
                </td></tr><tr><td rowspan="1" colspan="1">
                  <italic>
                    <tp:taxon-name><tp:taxon-name-part taxon-name-part-type="genus" reg="Novochares">N.</tp:taxon-name-part><tp:taxon-name-part taxon-name-part-type="species" reg="duo">duo</tp:taxon-name-part></tp:taxon-name>
                  </italic>
                </td><td rowspan="1" colspan="1">SLE1211</td><td rowspan="1" colspan="1">Suriname: Sipaliwini</td><td rowspan="1" colspan="1">N/A</td><td rowspan="1" colspan="1" style="color: #427bbe">
                  <ext-link xmlns:xlink="http://www.w3.org/1999/xlink" xlink:href="OQ919191" ext-link-type="gen" xlink:type="simple">OQ919191</ext-link>
                </td></tr><tr><td rowspan="1" colspan="1">
                  <italic>
                    <tp:taxon-name><tp:taxon-name-part taxon-name-part-type="genus" reg="Novochares">N.</tp:taxon-name-part><tp:taxon-name-part taxon-name-part-type="species" reg="duo">duo</tp:taxon-name-part></tp:taxon-name>
                  </italic>
                </td><td rowspan="1" colspan="1">SLE1242</td><td rowspan="1" colspan="1">Guyana: Region 8</td><td rowspan="1" colspan="1" style="color: #427bbe">
                  <ext-link xmlns:xlink="http://www.w3.org/1999/xlink" xlink:href="MW351405" ext-link-type="gen" xlink:type="simple">MW351405</ext-link>
                </td><td rowspan="1" colspan="1" style="color: #427bbe">
                  <ext-link xmlns:xlink="http://www.w3.org/1999/xlink" xlink:href="MW351061" ext-link-type="gen" xlink:type="simple">MW351061</ext-link>
                </td></tr><tr><td rowspan="1" colspan="1">
                  <italic>
                    <tp:taxon-name><tp:taxon-name-part taxon-name-part-type="genus" reg="Novochares">N.</tp:taxon-name-part><tp:taxon-name-part taxon-name-part-type="species" reg="duo">duo</tp:taxon-name-part></tp:taxon-name>
                  </italic>
                </td><td rowspan="1" colspan="1">SLE1906</td><td rowspan="1" colspan="1">Brazil: Amazonas</td><td rowspan="1" colspan="1" style="color: #427bbe">
                  <ext-link xmlns:xlink="http://www.w3.org/1999/xlink" xlink:href="OQ918494" ext-link-type="gen" xlink:type="simple">OQ918494</ext-link>
                </td><td rowspan="1" colspan="1" style="color: #427bbe">
                  <ext-link xmlns:xlink="http://www.w3.org/1999/xlink" xlink:href="OQ919192" ext-link-type="gen" xlink:type="simple">OQ919192</ext-link>
                </td></tr><tr><td rowspan="1" colspan="1">
                  <italic>
                    <tp:taxon-name><tp:taxon-name-part taxon-name-part-type="genus" reg="Novochares">N.</tp:taxon-name-part><tp:taxon-name-part taxon-name-part-type="species" reg="fernandezae">fernandezae</tp:taxon-name-part></tp:taxon-name>
                  </italic>
                </td><td rowspan="1" colspan="1">SLE1992</td><td rowspan="1" colspan="1">Brazil: Amazonas</td><td rowspan="1" colspan="1">N/A</td><td rowspan="1" colspan="1" style="color: #427bbe">
                  <ext-link xmlns:xlink="http://www.w3.org/1999/xlink" xlink:href="OQ919193" ext-link-type="gen" xlink:type="simple">OQ919193</ext-link>
                </td></tr><tr><td rowspan="1" colspan="1">
                  <italic>
                    <tp:taxon-name><tp:taxon-name-part taxon-name-part-type="genus" reg="Novochares">N.</tp:taxon-name-part><tp:taxon-name-part taxon-name-part-type="species" reg="fernandezae">fernandezae</tp:taxon-name-part></tp:taxon-name>
                  </italic>
                </td><td rowspan="1" colspan="1">SLE1099</td><td rowspan="1" colspan="1">Peru: Madre de Dios</td><td rowspan="1" colspan="1" style="color: #427bbe">
                  <ext-link xmlns:xlink="http://www.w3.org/1999/xlink" xlink:href="MW351368" ext-link-type="gen" xlink:type="simple">MW351368</ext-link>
                </td><td rowspan="1" colspan="1" style="color: #427bbe">
                  <ext-link xmlns:xlink="http://www.w3.org/1999/xlink" xlink:href="MW351025" ext-link-type="gen" xlink:type="simple">MW351025</ext-link>
                </td></tr><tr><td rowspan="1" colspan="1">
                  <italic>
                    <tp:taxon-name><tp:taxon-name-part taxon-name-part-type="genus" reg="Novochares">N.</tp:taxon-name-part><tp:taxon-name-part taxon-name-part-type="species" reg="florifer">florifer</tp:taxon-name-part></tp:taxon-name>
                  </italic>
                </td><td rowspan="1" colspan="1">SLE1991</td><td rowspan="1" colspan="1">Brazil: Amazonas</td><td rowspan="1" colspan="1" style="color: #427bbe">
                  <ext-link xmlns:xlink="http://www.w3.org/1999/xlink" xlink:href="OQ918495" ext-link-type="gen" xlink:type="simple">OQ918495</ext-link>
                </td><td rowspan="1" colspan="1" style="color: #427bbe">
                  <ext-link xmlns:xlink="http://www.w3.org/1999/xlink" xlink:href="OQ919194" ext-link-type="gen" xlink:type="simple">OQ919194</ext-link>
                </td></tr><tr><td rowspan="1" colspan="1">
                  <italic>
                    <tp:taxon-name><tp:taxon-name-part taxon-name-part-type="genus" reg="Novochares">N.</tp:taxon-name-part><tp:taxon-name-part taxon-name-part-type="species" reg="furcatus">furcatus</tp:taxon-name-part></tp:taxon-name>
                  </italic>
                </td><td rowspan="1" colspan="1">SLE1931</td><td rowspan="1" colspan="1">Brazil: Amazonas</td><td rowspan="1" colspan="1" style="color: #427bbe">
                  <ext-link xmlns:xlink="http://www.w3.org/1999/xlink" xlink:href="OQ918496" ext-link-type="gen" xlink:type="simple">OQ918496</ext-link>
                </td><td rowspan="1" colspan="1" style="color: #427bbe">
                  <ext-link xmlns:xlink="http://www.w3.org/1999/xlink" xlink:href="OQ919195" ext-link-type="gen" xlink:type="simple">OQ919195</ext-link>
                </td></tr><tr><td rowspan="1" colspan="1">
                  <italic>
                    <tp:taxon-name><tp:taxon-name-part taxon-name-part-type="genus" reg="Novochares">N.</tp:taxon-name-part><tp:taxon-name-part taxon-name-part-type="species" reg="furcatus">furcatus</tp:taxon-name-part></tp:taxon-name>
                  </italic>
                </td><td rowspan="1" colspan="1">SLE2103</td><td rowspan="1" colspan="1">Brazil: Mato Grosso do Sul</td><td rowspan="1" colspan="1" style="color: #427bbe">
                  <ext-link xmlns:xlink="http://www.w3.org/1999/xlink" xlink:href="OQ918497" ext-link-type="gen" xlink:type="simple">OQ918497</ext-link>
                </td><td rowspan="1" colspan="1" style="color: #427bbe">
                  <ext-link xmlns:xlink="http://www.w3.org/1999/xlink" xlink:href="OQ919196" ext-link-type="gen" xlink:type="simple">OQ919196</ext-link>
                </td></tr><tr><td rowspan="1" colspan="1">
                  <italic>
                    <tp:taxon-name><tp:taxon-name-part taxon-name-part-type="genus" reg="Novochares">N.</tp:taxon-name-part><tp:taxon-name-part taxon-name-part-type="species" reg="furcatus">furcatus</tp:taxon-name-part></tp:taxon-name>
                  </italic>
                </td><td rowspan="1" colspan="1">SLE1263</td><td rowspan="1" colspan="1">Brazil: Amazonas</td><td rowspan="1" colspan="1" style="color: #427bbe">
                  <ext-link xmlns:xlink="http://www.w3.org/1999/xlink" xlink:href="MW351376" ext-link-type="gen" xlink:type="simple">MW351376</ext-link>
                </td><td rowspan="1" colspan="1" style="color: #427bbe">
                  <ext-link xmlns:xlink="http://www.w3.org/1999/xlink" xlink:href="MW351032" ext-link-type="gen" xlink:type="simple">MW351032</ext-link>
                </td></tr><tr><td rowspan="1" colspan="1">
                  <italic>
                    <tp:taxon-name><tp:taxon-name-part taxon-name-part-type="genus" reg="Novochares">N.</tp:taxon-name-part><tp:taxon-name-part taxon-name-part-type="species" reg="garfo">garfo</tp:taxon-name-part></tp:taxon-name>
                  </italic>
                </td><td rowspan="1" colspan="1">SLE2003</td><td rowspan="1" colspan="1">Brazil: Rondônia</td><td rowspan="1" colspan="1" style="color: #427bbe">
                  <ext-link xmlns:xlink="http://www.w3.org/1999/xlink" xlink:href="OQ918498" ext-link-type="gen" xlink:type="simple">OQ918498</ext-link>
                </td><td rowspan="1" colspan="1" style="color: #427bbe">
                  <ext-link xmlns:xlink="http://www.w3.org/1999/xlink" xlink:href="OQ919197" ext-link-type="gen" xlink:type="simple">OQ919197</ext-link>
                </td></tr><tr><td rowspan="1" colspan="1">
                  <italic>
                    <tp:taxon-name><tp:taxon-name-part taxon-name-part-type="genus" reg="Novochares">N.</tp:taxon-name-part><tp:taxon-name-part taxon-name-part-type="species" reg="garfo">garfo</tp:taxon-name-part></tp:taxon-name>
                  </italic>
                </td><td rowspan="1" colspan="1">SLE2097</td><td rowspan="1" colspan="1">Brazil: Rondônia</td><td rowspan="1" colspan="1" style="color: #427bbe">
                  <ext-link xmlns:xlink="http://www.w3.org/1999/xlink" xlink:href="OQ918499" ext-link-type="gen" xlink:type="simple">OQ918499</ext-link>
                </td><td rowspan="1" colspan="1" style="color: #427bbe">
                  <ext-link xmlns:xlink="http://www.w3.org/1999/xlink" xlink:href="OQ919198" ext-link-type="gen" xlink:type="simple">OQ919198</ext-link>
                </td></tr><tr><td rowspan="1" colspan="1">
                  <italic>
                    <tp:taxon-name><tp:taxon-name-part taxon-name-part-type="genus" reg="Novochares">N.</tp:taxon-name-part><tp:taxon-name-part taxon-name-part-type="species" reg="geminus">geminus</tp:taxon-name-part></tp:taxon-name>
                  </italic>
                </td><td rowspan="1" colspan="1">SLE2092</td><td rowspan="1" colspan="1">Brazil: Mato Grosso do Sul</td><td rowspan="1" colspan="1" style="color: #427bbe">
                  <ext-link xmlns:xlink="http://www.w3.org/1999/xlink" xlink:href="OQ918500" ext-link-type="gen" xlink:type="simple">OQ918500</ext-link>
                </td><td rowspan="1" colspan="1" style="color: #427bbe">
                  <ext-link xmlns:xlink="http://www.w3.org/1999/xlink" xlink:href="OQ919199" ext-link-type="gen" xlink:type="simple">OQ919199</ext-link>
                </td></tr><tr><td rowspan="1" colspan="1">
                  <italic>
                    <tp:taxon-name><tp:taxon-name-part taxon-name-part-type="genus" reg="Novochares">N.</tp:taxon-name-part><tp:taxon-name-part taxon-name-part-type="species" reg="guadelupensis">guadelupensis</tp:taxon-name-part></tp:taxon-name>
                  </italic>
                </td><td rowspan="1" colspan="1">SLE1803</td><td rowspan="1" colspan="1">Suriname: Sipaliwini</td><td rowspan="1" colspan="1" style="color: #427bbe">
                  <ext-link xmlns:xlink="http://www.w3.org/1999/xlink" xlink:href="OQ918501" ext-link-type="gen" xlink:type="simple">OQ918501</ext-link>
                </td><td rowspan="1" colspan="1" style="color: #427bbe">
                  <ext-link xmlns:xlink="http://www.w3.org/1999/xlink" xlink:href="OQ919200" ext-link-type="gen" xlink:type="simple">OQ919200</ext-link>
                </td></tr><tr><td rowspan="1" colspan="1">
                  <italic>
                    <tp:taxon-name><tp:taxon-name-part taxon-name-part-type="genus" reg="Novochares">N.</tp:taxon-name-part><tp:taxon-name-part taxon-name-part-type="species" reg="guadelupensis">guadelupensis</tp:taxon-name-part></tp:taxon-name>
                  </italic>
                </td><td rowspan="1" colspan="1">SLE2117</td><td rowspan="1" colspan="1">Suriname: Sipaliwini</td><td rowspan="1" colspan="1" style="color: #427bbe">
                  <ext-link xmlns:xlink="http://www.w3.org/1999/xlink" xlink:href="OQ918502" ext-link-type="gen" xlink:type="simple">OQ918502</ext-link>
                </td><td rowspan="1" colspan="1" style="color: #427bbe">
                  <ext-link xmlns:xlink="http://www.w3.org/1999/xlink" xlink:href="OQ919201" ext-link-type="gen" xlink:type="simple">OQ919201</ext-link>
                </td></tr><tr><td rowspan="1" colspan="1">
                  <italic>
                    <tp:taxon-name><tp:taxon-name-part taxon-name-part-type="genus" reg="Novochares">N.</tp:taxon-name-part><tp:taxon-name-part taxon-name-part-type="species" reg="guadelupensis">guadelupensis</tp:taxon-name-part></tp:taxon-name>
                  </italic>
                </td><td rowspan="1" colspan="1">SLE2421</td><td rowspan="1" colspan="1">French Guiana</td><td rowspan="1" colspan="1" style="color: #427bbe">
                  <ext-link xmlns:xlink="http://www.w3.org/1999/xlink" xlink:href="OQ918503" ext-link-type="gen" xlink:type="simple">OQ918503</ext-link>
                </td><td rowspan="1" colspan="1" style="color: #427bbe">
                  <ext-link xmlns:xlink="http://www.w3.org/1999/xlink" xlink:href="OQ919202" ext-link-type="gen" xlink:type="simple">OQ919202</ext-link>
                </td></tr><tr><td rowspan="1" colspan="1">
                  <italic>
                    <tp:taxon-name><tp:taxon-name-part taxon-name-part-type="genus" reg="Novochares">N.</tp:taxon-name-part><tp:taxon-name-part taxon-name-part-type="species" reg="guadelupensis">guadelupensis</tp:taxon-name-part></tp:taxon-name>
                  </italic>
                </td><td rowspan="1" colspan="1">SLE1200</td><td rowspan="1" colspan="1">Guyana: Region 9</td><td rowspan="1" colspan="1" style="color: #427bbe">
                  <ext-link xmlns:xlink="http://www.w3.org/1999/xlink" xlink:href="MW351350" ext-link-type="gen" xlink:type="simple">MW351350</ext-link>
                </td><td rowspan="1" colspan="1" style="color: #427bbe">
                  <ext-link xmlns:xlink="http://www.w3.org/1999/xlink" xlink:href="MW351008" ext-link-type="gen" xlink:type="simple">MW351008</ext-link>
                </td></tr><tr><td rowspan="1" colspan="1">
                  <italic>
                    <tp:taxon-name><tp:taxon-name-part taxon-name-part-type="genus" reg="Novochares">N.</tp:taxon-name-part><tp:taxon-name-part taxon-name-part-type="species" reg="kawsay">kawsay</tp:taxon-name-part></tp:taxon-name>
                  </italic>
                </td><td rowspan="1" colspan="1">SLE2467</td><td rowspan="1" colspan="1">Peru: Madre de Dios</td><td rowspan="1" colspan="1" style="color: #427bbe">
                  <ext-link xmlns:xlink="http://www.w3.org/1999/xlink" xlink:href="OQ918504" ext-link-type="gen" xlink:type="simple">OQ918504</ext-link>
                </td><td rowspan="1" colspan="1" style="color: #427bbe">
                  <ext-link xmlns:xlink="http://www.w3.org/1999/xlink" xlink:href="OQ919203" ext-link-type="gen" xlink:type="simple">OQ919203</ext-link>
                </td></tr><tr><td rowspan="1" colspan="1">
                  <italic>
                    <tp:taxon-name><tp:taxon-name-part taxon-name-part-type="genus" reg="Novochares">N.</tp:taxon-name-part><tp:taxon-name-part taxon-name-part-type="species" reg="latus">latus</tp:taxon-name-part></tp:taxon-name>
                  </italic>
                </td><td rowspan="1" colspan="1">SLE2039</td><td rowspan="1" colspan="1">Brazil: Rondônia</td><td rowspan="1" colspan="1" style="color: #427bbe">
                  <ext-link xmlns:xlink="http://www.w3.org/1999/xlink" xlink:href="OQ918505" ext-link-type="gen" xlink:type="simple">OQ918505</ext-link>
                </td><td rowspan="1" colspan="1" style="color: #427bbe">
                  <ext-link xmlns:xlink="http://www.w3.org/1999/xlink" xlink:href="OQ919204" ext-link-type="gen" xlink:type="simple">OQ919204</ext-link>
                </td></tr><tr><td rowspan="1" colspan="1">
                  <italic>
                    <tp:taxon-name><tp:taxon-name-part taxon-name-part-type="genus" reg="Novochares">N.</tp:taxon-name-part><tp:taxon-name-part taxon-name-part-type="species" reg="minor">minor</tp:taxon-name-part></tp:taxon-name>
                  </italic>
                </td><td rowspan="1" colspan="1">SLE2143</td><td rowspan="1" colspan="1">Peru: Loreto</td><td rowspan="1" colspan="1" style="color: #427bbe">
                  <ext-link xmlns:xlink="http://www.w3.org/1999/xlink" xlink:href="OQ918506" ext-link-type="gen" xlink:type="simple">OQ918506</ext-link>
                </td><td rowspan="1" colspan="1" style="color: #427bbe">
                  <ext-link xmlns:xlink="http://www.w3.org/1999/xlink" xlink:href="OQ919205" ext-link-type="gen" xlink:type="simple">OQ919205</ext-link>
                </td></tr><tr><td rowspan="1" colspan="1">
                  <italic>
                    <tp:taxon-name><tp:taxon-name-part taxon-name-part-type="genus" reg="Novochares">N.</tp:taxon-name-part><tp:taxon-name-part taxon-name-part-type="species" reg="minor">minor</tp:taxon-name-part></tp:taxon-name>
                  </italic>
                </td><td rowspan="1" colspan="1">SLE535</td><td rowspan="1" colspan="1">Suriname: Para</td><td rowspan="1" colspan="1" style="color: #427bbe">
                  <ext-link xmlns:xlink="http://www.w3.org/1999/xlink" xlink:href="MW351360" ext-link-type="gen" xlink:type="simple">MW351360</ext-link>
                </td><td rowspan="1" colspan="1" style="color: #427bbe">
                  <ext-link xmlns:xlink="http://www.w3.org/1999/xlink" xlink:href="MW351018" ext-link-type="gen" xlink:type="simple">MW351018</ext-link>
                </td></tr><tr><td rowspan="1" colspan="1">
                  <italic>
                    <tp:taxon-name><tp:taxon-name-part taxon-name-part-type="genus" reg="Novochares">N.</tp:taxon-name-part><tp:taxon-name-part taxon-name-part-type="species" reg="mura">mura</tp:taxon-name-part></tp:taxon-name>
                  </italic>
                </td><td rowspan="1" colspan="1">SLE1973</td><td rowspan="1" colspan="1">Brazil: Amazonas</td><td rowspan="1" colspan="1" style="color: #427bbe">
                  <ext-link xmlns:xlink="http://www.w3.org/1999/xlink" xlink:href="OQ918507" ext-link-type="gen" xlink:type="simple">OQ918507</ext-link>
                </td><td rowspan="1" colspan="1" style="color: #427bbe">
                  <ext-link xmlns:xlink="http://www.w3.org/1999/xlink" xlink:href="OQ919206" ext-link-type="gen" xlink:type="simple">OQ919206</ext-link>
                </td></tr><tr><td rowspan="1" colspan="1">
                  <italic>
                    <tp:taxon-name><tp:taxon-name-part taxon-name-part-type="genus" reg="Novochares">N.</tp:taxon-name-part><tp:taxon-name-part taxon-name-part-type="species" reg="orchis">orchis</tp:taxon-name-part></tp:taxon-name>
                  </italic>
                </td><td rowspan="1" colspan="1">SLE1851</td><td rowspan="1" colspan="1">Brazil: Amapá</td><td rowspan="1" colspan="1" style="color: #427bbe">
                  <ext-link xmlns:xlink="http://www.w3.org/1999/xlink" xlink:href="OQ918508" ext-link-type="gen" xlink:type="simple">OQ918508</ext-link>
                </td><td rowspan="1" colspan="1" style="color: #427bbe">
                  <ext-link xmlns:xlink="http://www.w3.org/1999/xlink" xlink:href="OQ919207" ext-link-type="gen" xlink:type="simple">OQ919207</ext-link>
                </td></tr><tr><td rowspan="1" colspan="1">
                  <italic>
                    <tp:taxon-name><tp:taxon-name-part taxon-name-part-type="genus" reg="Novochares">N.</tp:taxon-name-part><tp:taxon-name-part taxon-name-part-type="species" reg="orchis">orchis</tp:taxon-name-part></tp:taxon-name>
                  </italic>
                </td><td rowspan="1" colspan="1">SLE2415</td><td rowspan="1" colspan="1">French Guiana</td><td rowspan="1" colspan="1" style="color: #427bbe">
                  <ext-link xmlns:xlink="http://www.w3.org/1999/xlink" xlink:href="OQ918509" ext-link-type="gen" xlink:type="simple">OQ918509</ext-link>
                </td><td rowspan="1" colspan="1">N/A</td></tr><tr><td rowspan="1" colspan="1">
                  <italic>
                    <tp:taxon-name><tp:taxon-name-part taxon-name-part-type="genus" reg="Novochares">N.</tp:taxon-name-part><tp:taxon-name-part taxon-name-part-type="species" reg="orchis">orchis</tp:taxon-name-part></tp:taxon-name>
                  </italic>
                </td><td rowspan="1" colspan="1">SLE1214</td><td rowspan="1" colspan="1">Suriname: Sipaliwini</td><td rowspan="1" colspan="1" style="color: #427bbe">
                  <ext-link xmlns:xlink="http://www.w3.org/1999/xlink" xlink:href="MW351375" ext-link-type="gen" xlink:type="simple">MW351375</ext-link>
                </td><td rowspan="1" colspan="1" style="color: #427bbe">
                  <ext-link xmlns:xlink="http://www.w3.org/1999/xlink" xlink:href="MW351031" ext-link-type="gen" xlink:type="simple">MW351031</ext-link>
                </td></tr><tr><td rowspan="1" colspan="1">
                  <italic>
                    <tp:taxon-name><tp:taxon-name-part taxon-name-part-type="genus" reg="Novochares">N.</tp:taxon-name-part><tp:taxon-name-part taxon-name-part-type="species" reg="piaroa">piaroa</tp:taxon-name-part></tp:taxon-name>
                  </italic>
                </td><td rowspan="1" colspan="1">SLE1194</td><td rowspan="1" colspan="1">Venezuela: Amazonas</td><td rowspan="1" colspan="1">N/A</td><td rowspan="1" colspan="1" style="color: #427bbe">
                  <ext-link xmlns:xlink="http://www.w3.org/1999/xlink" xlink:href="OQ919208" ext-link-type="gen" xlink:type="simple">OQ919208</ext-link>
                </td></tr><tr><td rowspan="1" colspan="1">
                  <italic>
                    <tp:taxon-name><tp:taxon-name-part taxon-name-part-type="genus" reg="Novochares">N.</tp:taxon-name-part><tp:taxon-name-part taxon-name-part-type="species" reg="pilatus">pilatus</tp:taxon-name-part></tp:taxon-name>
                  </italic>
                </td><td rowspan="1" colspan="1">SLE1204</td><td rowspan="1" colspan="1">Venezuela: Bolívar</td><td rowspan="1" colspan="1" style="color: #427bbe">
                  <ext-link xmlns:xlink="http://www.w3.org/1999/xlink" xlink:href="OQ918510" ext-link-type="gen" xlink:type="simple">OQ918510</ext-link>
                </td><td rowspan="1" colspan="1" style="color: #427bbe">
                  <ext-link xmlns:xlink="http://www.w3.org/1999/xlink" xlink:href="OQ919209" ext-link-type="gen" xlink:type="simple">OQ919209</ext-link>
                </td></tr><tr><td rowspan="1" colspan="1">
                  <italic>
                    <tp:taxon-name><tp:taxon-name-part taxon-name-part-type="genus" reg="Novochares">N.</tp:taxon-name-part><tp:taxon-name-part taxon-name-part-type="species" reg="pilatus">pilatus</tp:taxon-name-part></tp:taxon-name>
                  </italic>
                </td><td rowspan="1" colspan="1">SLE1241</td><td rowspan="1" colspan="1">Venezuela: Barinas</td><td rowspan="1" colspan="1" style="color: #427bbe">
                  <ext-link xmlns:xlink="http://www.w3.org/1999/xlink" xlink:href="MW351404" ext-link-type="gen" xlink:type="simple">MW351404</ext-link>
                </td><td rowspan="1" colspan="1" style="color: #427bbe">
                  <ext-link xmlns:xlink="http://www.w3.org/1999/xlink" xlink:href="MW351060" ext-link-type="gen" xlink:type="simple">MW351060</ext-link>
                </td></tr><tr><td rowspan="1" colspan="1">
                  <italic>
                    <tp:taxon-name><tp:taxon-name-part taxon-name-part-type="genus" reg="Novochares">N.</tp:taxon-name-part><tp:taxon-name-part taxon-name-part-type="species" reg="punctatostriatus">punctatostriatus</tp:taxon-name-part></tp:taxon-name>
                  </italic>
                </td><td rowspan="1" colspan="1">SLE1098</td><td rowspan="1" colspan="1">Peru: Madre de Dios</td><td rowspan="1" colspan="1" style="color: #427bbe">
                  <ext-link xmlns:xlink="http://www.w3.org/1999/xlink" xlink:href="MW351393" ext-link-type="gen" xlink:type="simple">MW351393</ext-link>
                </td><td rowspan="1" colspan="1" style="color: #427bbe">
                  <ext-link xmlns:xlink="http://www.w3.org/1999/xlink" xlink:href="MW351049" ext-link-type="gen" xlink:type="simple">MW351049</ext-link>
                </td></tr><tr><td rowspan="1" colspan="1">
                  <italic>
                    <tp:taxon-name><tp:taxon-name-part taxon-name-part-type="genus" reg="Novochares">N.</tp:taxon-name-part><tp:taxon-name-part taxon-name-part-type="species" reg="punctatostriatus">punctatostriatus</tp:taxon-name-part></tp:taxon-name>
                  </italic>
                </td><td rowspan="1" colspan="1">SLE1191</td><td rowspan="1" colspan="1">Bolivia: Santa Cruz</td><td rowspan="1" colspan="1" style="color: #427bbe">
                  <ext-link xmlns:xlink="http://www.w3.org/1999/xlink" xlink:href="MW351397" ext-link-type="gen" xlink:type="simple">MW351397</ext-link>
                </td><td rowspan="1" colspan="1" style="color: #427bbe">
                  <ext-link xmlns:xlink="http://www.w3.org/1999/xlink" xlink:href="MW351053" ext-link-type="gen" xlink:type="simple">MW351053</ext-link>
                </td></tr><tr><td rowspan="1" colspan="1">
                  <italic>
                    <tp:taxon-name><tp:taxon-name-part taxon-name-part-type="genus" reg="Novochares">N.</tp:taxon-name-part><tp:taxon-name-part taxon-name-part-type="species" reg="punctatostriatus">punctatostriatus</tp:taxon-name-part></tp:taxon-name>
                  </italic>
                </td><td rowspan="1" colspan="1">SLE1802</td><td rowspan="1" colspan="1">Suriname: Sipaliwini</td><td rowspan="1" colspan="1" style="color: #427bbe">
                  <ext-link xmlns:xlink="http://www.w3.org/1999/xlink" xlink:href="OQ918513" ext-link-type="gen" xlink:type="simple">OQ918513</ext-link>
                </td><td rowspan="1" colspan="1" style="color: #427bbe">
                  <ext-link xmlns:xlink="http://www.w3.org/1999/xlink" xlink:href="OQ919212" ext-link-type="gen" xlink:type="simple">OQ919212</ext-link>
                </td></tr><tr><td rowspan="1" colspan="1">
                  <italic>
                    <tp:taxon-name><tp:taxon-name-part taxon-name-part-type="genus" reg="Novochares">N.</tp:taxon-name-part><tp:taxon-name-part taxon-name-part-type="species" reg="punctatostriatus">punctatostriatus</tp:taxon-name-part></tp:taxon-name>
                  </italic>
                </td><td rowspan="1" colspan="1">SLE1969</td><td rowspan="1" colspan="1">Brazil: Amazonas</td><td rowspan="1" colspan="1" style="color: #427bbe">
                  <ext-link xmlns:xlink="http://www.w3.org/1999/xlink" xlink:href="OQ918514" ext-link-type="gen" xlink:type="simple">OQ918514</ext-link>
                </td><td rowspan="1" colspan="1">N/A</td></tr><tr><td rowspan="1" colspan="1">
                  <italic>
                    <tp:taxon-name><tp:taxon-name-part taxon-name-part-type="genus" reg="Novochares">N.</tp:taxon-name-part><tp:taxon-name-part taxon-name-part-type="species" reg="punctatostriatus">punctatostriatus</tp:taxon-name-part></tp:taxon-name>
                  </italic>
                </td><td rowspan="1" colspan="1">SLE2037</td><td rowspan="1" colspan="1">Brazil: Rondônia</td><td rowspan="1" colspan="1" style="color: #427bbe">
                  <ext-link xmlns:xlink="http://www.w3.org/1999/xlink" xlink:href="OQ918515" ext-link-type="gen" xlink:type="simple">OQ918515</ext-link>
                </td><td rowspan="1" colspan="1">N/A</td></tr><tr><td rowspan="1" colspan="1">
                  <italic>
                    <tp:taxon-name><tp:taxon-name-part taxon-name-part-type="genus" reg="Novochares">N.</tp:taxon-name-part><tp:taxon-name-part taxon-name-part-type="species" reg="punctatostriatus">punctatostriatus</tp:taxon-name-part></tp:taxon-name>
                  </italic>
                </td><td rowspan="1" colspan="1">SLE2090</td><td rowspan="1" colspan="1">Brazil: Rondônia</td><td rowspan="1" colspan="1" style="color: #427bbe">
                  <ext-link xmlns:xlink="http://www.w3.org/1999/xlink" xlink:href="OQ918516" ext-link-type="gen" xlink:type="simple">OQ918516</ext-link>
                </td><td rowspan="1" colspan="1" style="color: #427bbe">
                  <ext-link xmlns:xlink="http://www.w3.org/1999/xlink" xlink:href="OQ919213" ext-link-type="gen" xlink:type="simple">OQ919213</ext-link>
                </td></tr><tr><td rowspan="1" colspan="1">
                  <italic>
                    <tp:taxon-name><tp:taxon-name-part taxon-name-part-type="genus" reg="Novochares">N.</tp:taxon-name-part><tp:taxon-name-part taxon-name-part-type="species" reg="punctatostriatus">punctatostriatus</tp:taxon-name-part></tp:taxon-name>
                  </italic>
                </td><td rowspan="1" colspan="1">SLE2094</td><td rowspan="1" colspan="1">Brazil: Amapá</td><td rowspan="1" colspan="1" style="color: #427bbe">
                  <ext-link xmlns:xlink="http://www.w3.org/1999/xlink" xlink:href="OQ918517" ext-link-type="gen" xlink:type="simple">OQ918517</ext-link>
                </td><td rowspan="1" colspan="1" style="color: #427bbe">
                  <ext-link xmlns:xlink="http://www.w3.org/1999/xlink" xlink:href="OQ919214" ext-link-type="gen" xlink:type="simple">OQ919214</ext-link>
                </td></tr><tr><td rowspan="1" colspan="1">
                  <italic>
                    <tp:taxon-name><tp:taxon-name-part taxon-name-part-type="genus" reg="Novochares">N.</tp:taxon-name-part><tp:taxon-name-part taxon-name-part-type="species" reg="punctatostriatus">punctatostriatus</tp:taxon-name-part></tp:taxon-name>
                  </italic>
                </td><td rowspan="1" colspan="1">SLE2471</td><td rowspan="1" colspan="1">Peru: Madre de Dios</td><td rowspan="1" colspan="1" style="color: #427bbe">
                  <ext-link xmlns:xlink="http://www.w3.org/1999/xlink" xlink:href="OQ918518" ext-link-type="gen" xlink:type="simple">OQ918518</ext-link>
                </td><td rowspan="1" colspan="1" style="color: #427bbe">
                  <ext-link xmlns:xlink="http://www.w3.org/1999/xlink" xlink:href="OQ919215" ext-link-type="gen" xlink:type="simple">OQ919215</ext-link>
                </td></tr><tr><td rowspan="1" colspan="1">
                  <italic>
                    <tp:taxon-name><tp:taxon-name-part taxon-name-part-type="genus" reg="Novochares">N.</tp:taxon-name-part><tp:taxon-name-part taxon-name-part-type="species" reg="punctatostriatus">punctatostriatus</tp:taxon-name-part></tp:taxon-name>
                  </italic>
                </td><td rowspan="1" colspan="1">SLE452</td><td rowspan="1" colspan="1">Suriname: Sipaliwini</td><td rowspan="1" colspan="1" style="color: #427bbe">
                  <ext-link xmlns:xlink="http://www.w3.org/1999/xlink" xlink:href="OQ918511" ext-link-type="gen" xlink:type="simple">OQ918511</ext-link>
                </td><td rowspan="1" colspan="1" style="color: #427bbe">
                  <ext-link xmlns:xlink="http://www.w3.org/1999/xlink" xlink:href="OQ919210" ext-link-type="gen" xlink:type="simple">OQ919210</ext-link>
                </td></tr><tr><td rowspan="1" colspan="1">
                  <italic>
                    <tp:taxon-name><tp:taxon-name-part taxon-name-part-type="genus" reg="Novochares">N.</tp:taxon-name-part><tp:taxon-name-part taxon-name-part-type="species" reg="punctatostriatus">punctatostriatus</tp:taxon-name-part></tp:taxon-name>
                  </italic>
                </td><td rowspan="1" colspan="1">SLE515</td><td rowspan="1" colspan="1">French Guiana</td><td rowspan="1" colspan="1" style="color: #427bbe">
                  <ext-link xmlns:xlink="http://www.w3.org/1999/xlink" xlink:href="OQ918512" ext-link-type="gen" xlink:type="simple">OQ918512</ext-link>
                </td><td rowspan="1" colspan="1" style="color: #427bbe">
                  <ext-link xmlns:xlink="http://www.w3.org/1999/xlink" xlink:href="OQ919211" ext-link-type="gen" xlink:type="simple">OQ919211</ext-link>
                </td></tr><tr><td rowspan="1" colspan="1">
                  <italic>
                    <tp:taxon-name><tp:taxon-name-part taxon-name-part-type="genus" reg="Novochares">N.</tp:taxon-name-part><tp:taxon-name-part taxon-name-part-type="species" reg="quadrispinus">quadrispinus</tp:taxon-name-part></tp:taxon-name>
                  </italic>
                </td><td rowspan="1" colspan="1">SLE537</td><td rowspan="1" colspan="1">Suriname: Sipaliwini</td><td rowspan="1" colspan="1" style="color: #427bbe">
                  <ext-link xmlns:xlink="http://www.w3.org/1999/xlink" xlink:href="OQ918519" ext-link-type="gen" xlink:type="simple">OQ918519</ext-link>
                </td><td rowspan="1" colspan="1">N/A</td></tr><tr><td rowspan="1" colspan="1">
                  <italic>
                    <tp:taxon-name><tp:taxon-name-part taxon-name-part-type="genus" reg="Novochares">N.</tp:taxon-name-part><tp:taxon-name-part taxon-name-part-type="species" reg="quadrispinus">quadrispinus</tp:taxon-name-part></tp:taxon-name>
                  </italic>
                </td><td rowspan="1" colspan="1">SLE536</td><td rowspan="1" colspan="1">Suriname: Sipaliwini</td><td rowspan="1" colspan="1" style="color: #427bbe">
                  <ext-link xmlns:xlink="http://www.w3.org/1999/xlink" xlink:href="MW351361" ext-link-type="gen" xlink:type="simple">MW351361</ext-link>
                </td><td rowspan="1" colspan="1" style="color: #427bbe">
                  <ext-link xmlns:xlink="http://www.w3.org/1999/xlink" xlink:href="MW351019" ext-link-type="gen" xlink:type="simple">MW351019</ext-link>
                </td></tr><tr><td rowspan="1" colspan="1">
                  <italic>
                    <tp:taxon-name><tp:taxon-name-part taxon-name-part-type="genus" reg="Novochares">N.</tp:taxon-name-part><tp:taxon-name-part taxon-name-part-type="species" reg="sallaei">sallaei</tp:taxon-name-part></tp:taxon-name>
                  </italic>
                </td><td rowspan="1" colspan="1">SLE1212</td><td rowspan="1" colspan="1">Guatemala</td><td rowspan="1" colspan="1" style="color: #427bbe">
                  <ext-link xmlns:xlink="http://www.w3.org/1999/xlink" xlink:href="MW351355" ext-link-type="gen" xlink:type="simple">MW351355</ext-link>
                </td><td rowspan="1" colspan="1" style="color: #427bbe">
                  <ext-link xmlns:xlink="http://www.w3.org/1999/xlink" xlink:href="MW351013" ext-link-type="gen" xlink:type="simple">MW351013</ext-link>
                </td></tr><tr><td rowspan="1" colspan="1"><italic><tp:taxon-name><tp:taxon-name-part taxon-name-part-type="genus" reg="Novochares">N.</tp:taxon-name-part></tp:taxon-name></italic> sp.</td><td rowspan="1" colspan="1">SLE2043</td><td rowspan="1" colspan="1">Bolivia: Villa Tunari</td><td rowspan="1" colspan="1" style="color: #427bbe">
                  <ext-link xmlns:xlink="http://www.w3.org/1999/xlink" xlink:href="OQ918525" ext-link-type="gen" xlink:type="simple">OQ918525</ext-link>
                </td><td rowspan="1" colspan="1" style="color: #427bbe">
                  <ext-link xmlns:xlink="http://www.w3.org/1999/xlink" xlink:href="OQ919219" ext-link-type="gen" xlink:type="simple">OQ919219</ext-link>
                </td></tr><tr><td rowspan="1" colspan="1"><italic><tp:taxon-name><tp:taxon-name-part taxon-name-part-type="genus" reg="Novochares">N.</tp:taxon-name-part></tp:taxon-name></italic> sp.</td><td rowspan="1" colspan="1">SLE2145</td><td rowspan="1" colspan="1">Peru: Loreto</td><td rowspan="1" colspan="1" style="color: #427bbe">
                  <ext-link xmlns:xlink="http://www.w3.org/1999/xlink" xlink:href="OQ918527" ext-link-type="gen" xlink:type="simple">OQ918527</ext-link>
                </td><td rowspan="1" colspan="1" style="color: #427bbe">
                  <ext-link xmlns:xlink="http://www.w3.org/1999/xlink" xlink:href="OQ919221" ext-link-type="gen" xlink:type="simple">OQ919221</ext-link>
                </td></tr><tr><td rowspan="1" colspan="1">
                  <italic>
                    <tp:taxon-name><tp:taxon-name-part taxon-name-part-type="genus" reg="Novochares">N.</tp:taxon-name-part><tp:taxon-name-part taxon-name-part-type="species" reg="spangleri">spangleri</tp:taxon-name-part></tp:taxon-name>
                  </italic>
                </td><td rowspan="1" colspan="1">SLE2472</td><td rowspan="1" colspan="1">Peru: Madre de Dios</td><td rowspan="1" colspan="1" style="color: #427bbe">
                  <ext-link xmlns:xlink="http://www.w3.org/1999/xlink" xlink:href="OQ918529" ext-link-type="gen" xlink:type="simple">OQ918529</ext-link>
                </td><td rowspan="1" colspan="1" style="color: #427bbe">
                  <ext-link xmlns:xlink="http://www.w3.org/1999/xlink" xlink:href="OQ919223" ext-link-type="gen" xlink:type="simple">OQ919223</ext-link>
                </td></tr><tr><td rowspan="1" colspan="1">
                  <italic>
                    <tp:taxon-name><tp:taxon-name-part taxon-name-part-type="genus" reg="Novochares">N.</tp:taxon-name-part><tp:taxon-name-part taxon-name-part-type="species" reg="tectiformis">tectiformis</tp:taxon-name-part></tp:taxon-name>
                  </italic>
                </td><td rowspan="1" colspan="1">SLE1172</td><td rowspan="1" colspan="1">Suriname: Sipaliwini</td><td rowspan="1" colspan="1" style="color: #427bbe">
                  <ext-link xmlns:xlink="http://www.w3.org/1999/xlink" xlink:href="OQ918530" ext-link-type="gen" xlink:type="simple">OQ918530</ext-link>
                </td><td rowspan="1" colspan="1" style="color: #427bbe">
                  <ext-link xmlns:xlink="http://www.w3.org/1999/xlink" xlink:href="OQ919224" ext-link-type="gen" xlink:type="simple">OQ919224</ext-link>
                </td></tr><tr><td rowspan="1" colspan="1">
                  <italic>
                    <tp:taxon-name><tp:taxon-name-part taxon-name-part-type="genus" reg="Novochares">N.</tp:taxon-name-part><tp:taxon-name-part taxon-name-part-type="species" reg="tectiformis">tectiformis</tp:taxon-name-part></tp:taxon-name>
                  </italic>
                </td><td rowspan="1" colspan="1">SLE1905</td><td rowspan="1" colspan="1">Brazil: Amazonas</td><td rowspan="1" colspan="1" style="color: #427bbe">
                  <ext-link xmlns:xlink="http://www.w3.org/1999/xlink" xlink:href="OQ918531" ext-link-type="gen" xlink:type="simple">OQ918531</ext-link>
                </td><td rowspan="1" colspan="1" style="color: #427bbe">
                  <ext-link xmlns:xlink="http://www.w3.org/1999/xlink" xlink:href="OQ919225" ext-link-type="gen" xlink:type="simple">OQ919225</ext-link>
                </td></tr><tr><td rowspan="1" colspan="1">
                  <italic>
                    <tp:taxon-name><tp:taxon-name-part taxon-name-part-type="genus" reg="Novochares">N.</tp:taxon-name-part><tp:taxon-name-part taxon-name-part-type="species" reg="tectiformis">tectiformis</tp:taxon-name-part></tp:taxon-name>
                  </italic>
                </td><td rowspan="1" colspan="1">SLE1981</td><td rowspan="1" colspan="1">Brazil: Amazonas</td><td rowspan="1" colspan="1" style="color: #427bbe">
                  <ext-link xmlns:xlink="http://www.w3.org/1999/xlink" xlink:href="OQ918532" ext-link-type="gen" xlink:type="simple">OQ918532</ext-link>
                </td><td rowspan="1" colspan="1" style="color: #427bbe">
                  <ext-link xmlns:xlink="http://www.w3.org/1999/xlink" xlink:href="OQ919226" ext-link-type="gen" xlink:type="simple">OQ919226</ext-link>
                </td></tr><tr><td rowspan="1" colspan="1">
                  <italic>
                    <tp:taxon-name><tp:taxon-name-part taxon-name-part-type="genus" reg="Novochares">N.</tp:taxon-name-part><tp:taxon-name-part taxon-name-part-type="species" reg="tectiformis">tectiformis</tp:taxon-name-part></tp:taxon-name>
                  </italic>
                </td><td rowspan="1" colspan="1">SLE2089</td><td rowspan="1" colspan="1">Brazil: Rondônia</td><td rowspan="1" colspan="1" style="color: #427bbe">
                  <ext-link xmlns:xlink="http://www.w3.org/1999/xlink" xlink:href="OQ918533" ext-link-type="gen" xlink:type="simple">OQ918533</ext-link>
                </td><td rowspan="1" colspan="1" style="color: #427bbe">
                  <ext-link xmlns:xlink="http://www.w3.org/1999/xlink" xlink:href="OQ919227" ext-link-type="gen" xlink:type="simple">OQ919227</ext-link>
                </td></tr><tr><td rowspan="1" colspan="1">
                  <italic>
                    <tp:taxon-name><tp:taxon-name-part taxon-name-part-type="genus" reg="Novochares">N.</tp:taxon-name-part><tp:taxon-name-part taxon-name-part-type="species" reg="tectiformis">tectiformis</tp:taxon-name-part></tp:taxon-name>
                  </italic>
                </td><td rowspan="1" colspan="1">SLE2093</td><td rowspan="1" colspan="1">Brazil: Mato Grosso do Sul</td><td rowspan="1" colspan="1" style="color: #427bbe">
                  <ext-link xmlns:xlink="http://www.w3.org/1999/xlink" xlink:href="OQ918534" ext-link-type="gen" xlink:type="simple">OQ918534</ext-link>
                </td><td rowspan="1" colspan="1" style="color: #427bbe">
                  <ext-link xmlns:xlink="http://www.w3.org/1999/xlink" xlink:href="OQ919228" ext-link-type="gen" xlink:type="simple">OQ919228</ext-link>
                </td></tr><tr><td rowspan="1" colspan="1">
                  <italic>
                    <tp:taxon-name><tp:taxon-name-part taxon-name-part-type="genus" reg="Novochares">N.</tp:taxon-name-part><tp:taxon-name-part taxon-name-part-type="species" reg="tectiformis">tectiformis</tp:taxon-name-part></tp:taxon-name>
                  </italic>
                </td><td rowspan="1" colspan="1">SLE2095</td><td rowspan="1" colspan="1">Brazil: Mato Grosso do Sul</td><td rowspan="1" colspan="1" style="color: #427bbe">
                  <ext-link xmlns:xlink="http://www.w3.org/1999/xlink" xlink:href="OQ918535" ext-link-type="gen" xlink:type="simple">OQ918535</ext-link>
                </td><td rowspan="1" colspan="1" style="color: #427bbe">
                  <ext-link xmlns:xlink="http://www.w3.org/1999/xlink" xlink:href="OQ919229" ext-link-type="gen" xlink:type="simple">OQ919229</ext-link>
                </td></tr><tr><td rowspan="1" colspan="1">
                  <italic>
                    <tp:taxon-name><tp:taxon-name-part taxon-name-part-type="genus" reg="Novochares">N.</tp:taxon-name-part><tp:taxon-name-part taxon-name-part-type="species" reg="tectiformis">tectiformis</tp:taxon-name-part></tp:taxon-name>
                  </italic>
                </td><td rowspan="1" colspan="1">SLE1220</td><td rowspan="1" colspan="1">Guyana: Region 9</td><td rowspan="1" colspan="1" style="color: #427bbe">
                  <ext-link xmlns:xlink="http://www.w3.org/1999/xlink" xlink:href="MW351403" ext-link-type="gen" xlink:type="simple">MW351403</ext-link>
                </td><td rowspan="1" colspan="1" style="color: #427bbe">
                  <ext-link xmlns:xlink="http://www.w3.org/1999/xlink" xlink:href="MW351059" ext-link-type="gen" xlink:type="simple">MW351059</ext-link>
                </td></tr><tr><td rowspan="1" colspan="1">
                  <italic>
                    <tp:taxon-name><tp:taxon-name-part taxon-name-part-type="genus" reg="Novochares">N.</tp:taxon-name-part><tp:taxon-name-part taxon-name-part-type="species" reg="tectiformis">tectiformis</tp:taxon-name-part></tp:taxon-name>
                  </italic>
                </td><td rowspan="1" colspan="1">SLE448</td><td rowspan="1" colspan="1">Suriname: Sipaliwini</td><td rowspan="1" colspan="1" style="color: #427bbe">
                  <ext-link xmlns:xlink="http://www.w3.org/1999/xlink" xlink:href="MW351357" ext-link-type="gen" xlink:type="simple">MW351357</ext-link>
                </td><td rowspan="1" colspan="1" style="color: #427bbe">
                  <ext-link xmlns:xlink="http://www.w3.org/1999/xlink" xlink:href="MW351015" ext-link-type="gen" xlink:type="simple">MW351015</ext-link>
                </td></tr><tr><td rowspan="1" colspan="1">
                  <italic>
                    <tp:taxon-name><tp:taxon-name-part taxon-name-part-type="genus" reg="Novochares">N.</tp:taxon-name-part><tp:taxon-name-part taxon-name-part-type="species" reg="tenedor">tenedor</tp:taxon-name-part></tp:taxon-name>
                  </italic>
                </td><td rowspan="1" colspan="1">SLE1219</td><td rowspan="1" colspan="1">Guyana: Region 8</td><td rowspan="1" colspan="1" style="color: #427bbe">
                  <ext-link xmlns:xlink="http://www.w3.org/1999/xlink" xlink:href="OQ918536" ext-link-type="gen" xlink:type="simple">OQ918536</ext-link>
                </td><td rowspan="1" colspan="1" style="color: #427bbe">
                  <ext-link xmlns:xlink="http://www.w3.org/1999/xlink" xlink:href="OQ919230" ext-link-type="gen" xlink:type="simple">OQ919230</ext-link>
                </td></tr><tr><td rowspan="1" colspan="1">
                  <italic>
                    <tp:taxon-name><tp:taxon-name-part taxon-name-part-type="genus" reg="Novochares">N.</tp:taxon-name-part><tp:taxon-name-part taxon-name-part-type="species" reg="tenedor">tenedor</tp:taxon-name-part></tp:taxon-name>
                  </italic>
                </td><td rowspan="1" colspan="1">SLE1205</td><td rowspan="1" colspan="1">Venezuela</td><td rowspan="1" colspan="1" style="color: #427bbe">
                  <ext-link xmlns:xlink="http://www.w3.org/1999/xlink" xlink:href="MW351374" ext-link-type="gen" xlink:type="simple">MW351374</ext-link>
                </td><td rowspan="1" colspan="1" style="color: #427bbe">
                  <ext-link xmlns:xlink="http://www.w3.org/1999/xlink" xlink:href="MW351030" ext-link-type="gen" xlink:type="simple">MW351030</ext-link>
                </td></tr><tr><td rowspan="1" colspan="1">
                  <italic>
                    <tp:taxon-name><tp:taxon-name-part taxon-name-part-type="genus" reg="Novochares">N.</tp:taxon-name-part><tp:taxon-name-part taxon-name-part-type="species" reg="trifurcatus">trifurcatus</tp:taxon-name-part></tp:taxon-name>
                  </italic>
                </td><td rowspan="1" colspan="1">SLE2147</td><td rowspan="1" colspan="1">Peru: Loreto</td><td rowspan="1" colspan="1" style="color: #427bbe">
                  <ext-link xmlns:xlink="http://www.w3.org/1999/xlink" xlink:href="OQ918537" ext-link-type="gen" xlink:type="simple">OQ918537</ext-link>
                </td><td rowspan="1" colspan="1" style="color: #427bbe">
                  <ext-link xmlns:xlink="http://www.w3.org/1999/xlink" xlink:href="OQ919231" ext-link-type="gen" xlink:type="simple">OQ919231</ext-link>
                </td></tr><tr><td rowspan="1" colspan="1">
                  <italic>
                    <tp:taxon-name><tp:taxon-name-part taxon-name-part-type="genus" reg="Novochares">N.</tp:taxon-name-part><tp:taxon-name-part taxon-name-part-type="species" reg="unguis">unguis</tp:taxon-name-part></tp:taxon-name>
                  </italic>
                </td><td rowspan="1" colspan="1">SLE2136</td><td rowspan="1" colspan="1">Peru: Madre de Dios</td><td rowspan="1" colspan="1" style="color: #427bbe">
                  <ext-link xmlns:xlink="http://www.w3.org/1999/xlink" xlink:href="OQ918538" ext-link-type="gen" xlink:type="simple">OQ918538</ext-link>
                </td><td rowspan="1" colspan="1" style="color: #427bbe">
                  <ext-link xmlns:xlink="http://www.w3.org/1999/xlink" xlink:href="OQ919232" ext-link-type="gen" xlink:type="simple">OQ919232</ext-link>
                </td></tr><tr><td rowspan="1" colspan="1">
                  <italic>
                    <tp:taxon-name><tp:taxon-name-part taxon-name-part-type="genus" reg="Novochares">N.</tp:taxon-name-part><tp:taxon-name-part taxon-name-part-type="species" reg="unguis">unguis</tp:taxon-name-part></tp:taxon-name>
                  </italic>
                </td><td rowspan="1" colspan="1">SLE2460</td><td rowspan="1" colspan="1">Peru: Madre de Dios</td><td rowspan="1" colspan="1" style="color: #427bbe">
                  <ext-link xmlns:xlink="http://www.w3.org/1999/xlink" xlink:href="OQ918539" ext-link-type="gen" xlink:type="simple">OQ918539</ext-link>
                </td><td rowspan="1" colspan="1" style="color: #427bbe">
                  <ext-link xmlns:xlink="http://www.w3.org/1999/xlink" xlink:href="OQ919233" ext-link-type="gen" xlink:type="simple">OQ919233</ext-link>
                </td></tr><tr><td rowspan="1" colspan="1"><italic><tp:taxon-name><tp:taxon-name-part taxon-name-part-type="genus" reg="Sindolus">Sindolus</tp:taxon-name-part></tp:taxon-name></italic> sp.</td><td rowspan="1" colspan="1">SLE1239</td><td rowspan="1" colspan="1">Venezuela: Cojedes</td><td rowspan="1" colspan="1" style="color: #427bbe">
                  <ext-link xmlns:xlink="http://www.w3.org/1999/xlink" xlink:href="OQ918540" ext-link-type="gen" xlink:type="simple">OQ918540</ext-link>
                </td><td rowspan="1" colspan="1" style="color: #427bbe">
                  <ext-link xmlns:xlink="http://www.w3.org/1999/xlink" xlink:href="OQ919234" ext-link-type="gen" xlink:type="simple">OQ919234</ext-link>
                </td></tr></tbody></table></table-wrap></tp:treatment-sec><ref-list><ref id="B18"><mixed-citation xmlns:xlink="http://www.w3.org/1999/xlink" xlink:type="simple"><person-group><name name-style="western"><surname>Fernández</surname><given-names>LA</given-names></name></person-group> (<year>1989</year>) <article-title>Notas sobre el género <italic><tp:taxon-name><tp:taxon-name-part taxon-name-part-type="genus">Helochares</tp:taxon-name-part></tp:taxon-name></italic>. II (<tp:taxon-name><tp:taxon-name-part taxon-name-part-type="order">Coleoptera</tp:taxon-name-part></tp:taxon-name>: <tp:taxon-name><tp:taxon-name-part taxon-name-part-type="family">Hydrophilidae</tp:taxon-name-part></tp:taxon-name>). Descripción de dos especies nuevas neotropicales. Clave para determinar las especies argentinas y de áreas vecinas.</article-title><source>Revista de la Sociedad Entomológica Argentina</source><volume>45</volume>: <fpage>145</fpage>–<lpage>151</lpage>. <ext-link xlink:href="https://www.biotaxa.org/RSEA/article/view/36600" ext-link-type="uri" xlink:type="simple">https://www.biotaxa.org/RSEA/article/view/36600</ext-link></mixed-citation></ref><ref id="B23"><mixed-citation xmlns:xlink="http://www.w3.org/1999/xlink" xlink:type="simple"><person-group><name name-style="western"><surname>Girón</surname><given-names>JC</given-names></name><name name-style="western"><surname>Short</surname><given-names>AEZ</given-names></name></person-group> (<year>2021</year>) <article-title>The <tp:taxon-name><tp:taxon-name-part taxon-name-part-type="subfamily">Acidocerinae</tp:taxon-name-part></tp:taxon-name> (<tp:taxon-name><tp:taxon-name-part taxon-name-part-type="order">Coleoptera</tp:taxon-name-part></tp:taxon-name>, <tp:taxon-name><tp:taxon-name-part taxon-name-part-type="family">Hydrophilidae</tp:taxon-name-part></tp:taxon-name>): Taxonomy, classification, and catalog of species.</article-title><source>ZooKeys</source><volume>1045</volume>: <fpage>1</fpage>–<lpage>236</lpage>. <ext-link xlink:href="10.3897/zookeys.1045.63810" ext-link-type="doi" xlink:type="simple">https://doi.org/10.3897/zookeys.1045.63810</ext-link></mixed-citation></ref><ref id="B40"><mixed-citation xmlns:xlink="http://www.w3.org/1999/xlink" xlink:type="simple"><person-group><name name-style="western"><surname>Short</surname><given-names>AEZ</given-names></name><name name-style="western"><surname>Girón</surname><given-names>JC</given-names></name><name name-style="western"><surname>Toussaint</surname><given-names>EFA</given-names></name></person-group> (<year>2021</year>) <article-title>Evolution and biogeography of acidocerine water scavenger beetles (<tp:taxon-name><tp:taxon-name-part taxon-name-part-type="order">Coleoptera</tp:taxon-name-part></tp:taxon-name>: <tp:taxon-name><tp:taxon-name-part taxon-name-part-type="family">Hydrophilidae</tp:taxon-name-part></tp:taxon-name>) shaped by Gondwanan vicariance and Cenozoic isolation of South America.</article-title><source>Systematic Entomology</source><volume>46</volume>(<issue>2</issue>): <fpage>380</fpage>–<lpage>395</lpage>. <ext-link xlink:href="10.1111/syen.12467" ext-link-type="doi" xlink:type="simple">https://doi.org/10.1111/syen.12467</ext-link></mixed-citation></ref></ref-list></tp:taxon-treatment>
