# Supplementary material for: ﻿Revision of the Neotropical water scavenger beetle genus Novochares Girón & Short (Coleoptera, Hydrophilidae, Acidocerinae)
Source: Zookeys. 2023 Jul 20;1171:1–112. doi: 10.3897/zookeys.1171.104142 (PMC10846839; doi:10.3897/zookeys.1171.104142)
Supplement: XML Treatment for Novochares duo [file zookeys.1171.104142-treatment42.xml]

<!DOCTYPE tp:taxon-treatment
  PUBLIC "-//TaxonX//DTD Taxonomic Treatment Publishing DTD v0 20100105//EN" "tax-treatment-NSO.dtd">
<tp:taxon-treatment xmlns:tp="http://www.plazi.org/taxpub"><tp:treatment-meta><kwd-group><label>Taxon classification</label><kwd>
                <named-content content-type="kingdom">Animalia</named-content>
              </kwd><kwd>
                <named-content content-type="order">Coleoptera</named-content>
              </kwd><kwd>
                <named-content content-type="family">Hydrophilidae</named-content>
              </kwd></kwd-group><mixed-citation publication-type="journal"><person-group><name><surname>Short</surname><given-names>Andrew Edward Z.</given-names></name><name><surname>Girón</surname><given-names>Jennifer C.</given-names></name></person-group><article-title>﻿Revision of the Neotropical water scavenger beetle genus <italic><tp:taxon-name><tp:taxon-name-part taxon-name-part-type="genus" reg="Novochares">Novochares</tp:taxon-name-part></tp:taxon-name></italic> Girón &amp; Short (<tp:taxon-name><tp:taxon-name-part taxon-name-part-type="order">Coleoptera</tp:taxon-name-part></tp:taxon-name>, <tp:taxon-name><tp:taxon-name-part taxon-name-part-type="family">Hydrophilidae</tp:taxon-name-part></tp:taxon-name>, <tp:taxon-name><tp:taxon-name-part taxon-name-part-type="subfamily">Acidocerinae</tp:taxon-name-part></tp:taxon-name>)</article-title><source>Zookeys</source><day>20</day><month>07</month><year>2023</year><volume>1171</volume><fpage>1</fpage><lpage>112</lpage><pub-id pub-id-type="doi">10.3897/zookeys.1171.104142</pub-id></mixed-citation></tp:treatment-meta><tp:nomenclature><label>﻿</label><tp:taxon-name>
              <object-id xmlns:xlink="http://www.w3.org/1999/xlink" content-type="arpha" xlink:type="simple">B5865AD9-7552-5814-AE01-8F6E018024BD</object-id>
              <tp:taxon-name-part taxon-name-part-type="genus" reg="Novochares">Novochares</tp:taxon-name-part>
              <tp:taxon-name-part taxon-name-part-type="species" reg="duo">duo</tp:taxon-name-part>
              <object-id xmlns:xlink="http://www.w3.org/1999/xlink" content-type="zoobank" xlink:type="simple">https://zoobank.org/4E083291-ECF8-4248-8406-2589BB6DA2B9</object-id>
            </tp:taxon-name><tp:taxon-status xmlns:xlink="http://www.w3.org/1999/xlink" xlink:type="simple">sp. nov.</tp:taxon-status><xref ref-type="fig" rid="F24">Figs 24C</xref><xref ref-type="fig" rid="F25">, 25A–D</xref><xref ref-type="fig" rid="F29">, 29A</xref></tp:nomenclature><tp:treatment-sec sec-type="type material" id="SECID0EXCHM"><title>Type material.</title><p><bold><italic>Holotype</italic> (male)</bold>: “GUYANA: Region IX/ <named-content xmlns:xlink="http://www.w3.org/1999/xlink" content-type="dwc:verbatimCoordinates" xlink:type="simple"><named-content content-type="geo-json" specific-use="{&#34;type&#34;:&#34;Point&#34;,&#34;coordinates&#34;:[-59.236233,2.084917]}" id="NCID0EFDHM" xlink:type="simple">2°05.095'N, 59°14.174'W</named-content></named-content>, 250m/ Parabara, Trail to mines/ detrital pools in forest/ leg. Short, Isaacs, Salisbury/ 2.xi.2013; GY13-1102-01A (<abbrev xmlns:xlink="http://www.w3.org/1999/xlink" xlink:title="Center for the study of Biological Diversity, University of Guyana" id="ABBRID0EKDHM" xlink:type="simple">CBDG</abbrev>). <bold><italic>Paratypes</italic> (206 exs.): Brazil: Amazonas</bold>: Apui (ca. 43 km NW), 4.vii.2018, leg. Short, backwater river margin w/detritus and leaf packs, BR18-0704-02C (4, <abbrev xmlns:xlink="http://www.w3.org/1999/xlink" xlink:title="Instituto Nacional de Pesquisas da Amazônia" id="ABBRID0ESDHM" xlink:type="simple">INPA</abbrev>, <abbrev xmlns:xlink="http://www.w3.org/1999/xlink" xlink:title="Snow Entomological Collection, University of Kansas" id="ABBRID0EWDHM" xlink:type="simple">SEMC</abbrev>, including DNA voucher SLE1906). <bold>Pará</bold>: Rio Xingu Camp, Altamira (60 km S), 12.x.1986, leg. P. Spangler &amp; O. Flint, pond at second palm grove on trail 1, Colln #21 (7, <abbrev xmlns:xlink="http://www.w3.org/1999/xlink" xlink:title="U.S. National Museum of Natural History, Smithsonian Institution" id="ABBRID0E3DHM" xlink:type="simple">USNM</abbrev>); same data but 15.x.1986, Colln. #24 (4, <abbrev xmlns:xlink="http://www.w3.org/1999/xlink" xlink:title="U.S. National Museum of Natural History, Smithsonian Institution" id="ABBRID0EAEHM" xlink:type="simple">USNM</abbrev>); same data but 14.x.1986, stream on left branch of trail 1, Colln. #23 (1, <abbrev xmlns:xlink="http://www.w3.org/1999/xlink" xlink:title="U.S. National Museum of Natural History, Smithsonian Institution" id="ABBRID0EEEHM" xlink:type="simple">USNM</abbrev>). <bold>French Guiana</bold>: Piste de montagne de fer (formerly road Degrad Florian), <named-content xmlns:xlink="http://www.w3.org/1999/xlink" content-type="dwc:verbatimCoordinates" xlink:type="simple"><named-content content-type="geo-json" specific-use="{&#34;type&#34;:&#34;Point&#34;,&#34;coordinates&#34;:[-53.554680,5.406970]}" id="NCID0ENEHM" xlink:type="simple">5.40697°N, -53.55468°W</named-content></named-content>, 10 m, leg. Short &amp; Neff, forested detrital pools, FG20-0305-01A (5, <abbrev xmlns:xlink="http://www.w3.org/1999/xlink" xlink:title="Collection of Simon Clavier, Kourou" id="ABBRID0ESEHM" xlink:type="simple">SCC</abbrev>, <abbrev xmlns:xlink="http://www.w3.org/1999/xlink" xlink:title="Snow Entomological Collection, University of Kansas" id="ABBRID0EWEHM" xlink:type="simple">SEMC</abbrev>). <bold>Guyana: Region 6</bold>: Upper Berbice Basecamp 1, <named-content xmlns:xlink="http://www.w3.org/1999/xlink" content-type="dwc:verbatimCoordinates" xlink:type="simple"><named-content content-type="geo-json" specific-use="{&#34;type&#34;:&#34;Point&#34;,&#34;coordinates&#34;:[-58.178617,4.154817]}" id="NCID0E6EHM" xlink:type="simple">4°09.289'N, 58°10.717'W</named-content></named-content>, 96 m, 21.ix.2014, leg, Short, Salisbury and La Cruz, muddy detrital pools in drying creekbed near camp, GY14-0921-02A (9, <abbrev xmlns:xlink="http://www.w3.org/1999/xlink" xlink:title="Snow Entomological Collection, University of Kansas" id="ABBRID0EEFHM" xlink:type="simple">SEMC</abbrev>); Upper Berbice circa 1 km west of Basecamp 1, <named-content xmlns:xlink="http://www.w3.org/1999/xlink" content-type="dwc:verbatimCoordinates" xlink:type="simple"><named-content content-type="geo-json" specific-use="{&#34;type&#34;:&#34;Point&#34;,&#34;coordinates&#34;:[-58.186783,4.152383]}" id="NCID0ELFHM" xlink:type="simple">4°09.143'N, 58°11.207'W</named-content></named-content>, 105 m, 21.ix.2014, leg. A. Short, sandy stream, GY14-0921-03A (1, <abbrev xmlns:xlink="http://www.w3.org/1999/xlink" xlink:title="Snow Entomological Collection, University of Kansas" id="ABBRID0EQFHM" xlink:type="simple">SEMC</abbrev>); same data but detrital side pools, GY14-0921-03G (2, <abbrev xmlns:xlink="http://www.w3.org/1999/xlink" xlink:title="Snow Entomological Collection, University of Kansas" id="ABBRID0EUFHM" xlink:type="simple">SEMC</abbrev>); Upper Berbice, ca. 1.1 Km W of basecamp 1, <named-content xmlns:xlink="http://www.w3.org/1999/xlink" content-type="dwc:verbatimCoordinates" xlink:type="simple"><named-content content-type="geo-json" specific-use="{&#34;type&#34;:&#34;Point&#34;,&#34;coordinates&#34;:[-58.189417,4.152267]}" id="NCID0E2FHM" xlink:type="simple">4°09.136'N, 58°11.365'W</named-content></named-content>, 106 m, stream detrital pool, 23.ix.2014, GY14-0923-02A (1, <abbrev xmlns:xlink="http://www.w3.org/1999/xlink" xlink:title="Snow Entomological Collection, University of Kansas" id="ABBRID0EAGHM" xlink:type="simple">SEMC</abbrev>); Upper Berbice Basecamp 1, <named-content xmlns:xlink="http://www.w3.org/1999/xlink" content-type="dwc:verbatimCoordinates" xlink:type="simple"><named-content content-type="geo-json" specific-use="{&#34;type&#34;:&#34;Point&#34;,&#34;coordinates&#34;:[-58.178617,4.154817]}" id="NCID0EHGHM" xlink:type="simple">4°09.289'N, 58°10.717'W</named-content></named-content>, 96 m, 24.ix.2014, leg. Short, Salisbury, and La Cruz, margins of basecamp creek, GY14-0924-01A (2, <abbrev xmlns:xlink="http://www.w3.org/1999/xlink" xlink:title="Snow Entomological Collection, University of Kansas" id="ABBRID0EMGHM" xlink:type="simple">SEMC</abbrev>); same data but <named-content xmlns:xlink="http://www.w3.org/1999/xlink" content-type="dwc:verbatimCoordinates" xlink:type="simple"><named-content content-type="geo-json" specific-use="{&#34;type&#34;:&#34;Point&#34;,&#34;coordinates&#34;:[-58.177117,4.154017]}" id="NCID0ETGHM" xlink:type="simple">4°09.241'N, 58°10.627'W</named-content></named-content>, 109 m puddles along road, GY14-0924-02A (3, <abbrev xmlns:xlink="http://www.w3.org/1999/xlink" xlink:title="Snow Entomological Collection, University of Kansas" id="ABBRID0EYGHM" xlink:type="simple">SEMC</abbrev>); Upper Berbice ca. 1 km south of Basecamp 1, <named-content xmlns:xlink="http://www.w3.org/1999/xlink" content-type="dwc:verbatimCoordinates" xlink:type="simple"><named-content content-type="geo-json" specific-use="{&#34;type&#34;:&#34;Point&#34;,&#34;coordinates&#34;:[-58.177117,4.154017]}" id="NCID0E6GHM" xlink:type="simple">4°09.241'N, 58°10.627'W</named-content></named-content>, 109 m, 25.ix.2014, leg. Short, Salisbury, and La Cruz, detritus pools in dry creekbed, GY14-0925-01D (3, <abbrev xmlns:xlink="http://www.w3.org/1999/xlink" xlink:title="Snow Entomological Collection, University of Kansas" id="ABBRID0EEHHM" xlink:type="simple">SEMC</abbrev>). <bold>Region 9</bold>: same data as holotype (15, <abbrev xmlns:xlink="http://www.w3.org/1999/xlink" xlink:title="Snow Entomological Collection, University of Kansas" id="ABBRID0EKHHM" xlink:type="simple">SEMC</abbrev>, including DNA Voucher SLE1209); North of Parabara, Bototo Wau Creek, <named-content xmlns:xlink="http://www.w3.org/1999/xlink" content-type="dwc:verbatimCoordinates" xlink:type="simple"><named-content content-type="geo-json" specific-use="{&#34;type&#34;:&#34;Point&#34;,&#34;coordinates&#34;:[-59.338433,2.181800]}" id="NCID0ERHHM" xlink:type="simple">2°10.908'N, 59°20.306'W</named-content></named-content>, 289 m, 31.x.2013, leg. Short, Isaacs and Salisbury, stream margins, GY13-1031-01A (20, <abbrev xmlns:xlink="http://www.w3.org/1999/xlink" xlink:title="Snow Entomological Collection, University of Kansas" id="ABBRID0EVHHM" xlink:type="simple">SEMC</abbrev>); along road to Parabara, <named-content xmlns:xlink="http://www.w3.org/1999/xlink" content-type="dwc:verbatimCoordinates" xlink:type="simple"><named-content content-type="geo-json" specific-use="{&#34;type&#34;:&#34;Point&#34;,&#34;coordinates&#34;:[-59.292817,2.159283]}" id="NCID0E3HHM" xlink:type="simple">2°09.557'N, 59°17.569'W</named-content></named-content>, 268 m, 1.xi.2013, leg. Short, Isaacs and Salisbury, forest pools near Mushai Wao, GY13-1101-02A (3, <abbrev xmlns:xlink="http://www.w3.org/1999/xlink" xlink:title="Snow Entomological Collection, University of Kansas" id="ABBRID0EBIHM" xlink:type="simple">SEMC</abbrev>); Parabara, trail to mines, <named-content xmlns:xlink="http://www.w3.org/1999/xlink" content-type="dwc:verbatimCoordinates" xlink:type="simple"><named-content content-type="geo-json" specific-use="{&#34;type&#34;:&#34;Point&#34;,&#34;coordinates&#34;:[-59.236233,2.084917]}" id="NCID0EIIHM" xlink:type="simple">2°05.095'N, 59°14.174'W</named-content></named-content>, 250 m, 2.xi.2013, leg. Short, Isaacs and Salisbury, detrital pools in forest, GY13-1102-01A (21, <abbrev xmlns:xlink="http://www.w3.org/1999/xlink" xlink:title="Snow Entomological Collection, University of Kansas" id="ABBRID0ENIHM" xlink:type="simple">SEMC</abbrev>, <abbrev xmlns:xlink="http://www.w3.org/1999/xlink" xlink:title="Invertebrate Zoology Collection, Natural Science Research Laboratory, Museum of Texas Tech University" id="ABBRID0ERIHM" xlink:type="simple">TTU-Z</abbrev>); Parabara, trail on <tp:taxon-name><tp:taxon-name-part taxon-name-part-type="genus" reg="Novochares">N.</tp:taxon-name-part></tp:taxon-name> side of river, 3.xi.2013, leg. Short, small detrital pool in forest, GY13-1103-01A (1, <abbrev xmlns:xlink="http://www.w3.org/1999/xlink" xlink:title="Snow Entomological Collection, University of Kansas" id="ABBRID0E2IHM" xlink:type="simple">SEMC</abbrev>); Parabara north side of river, <named-content xmlns:xlink="http://www.w3.org/1999/xlink" content-type="dwc:verbatimCoordinates" xlink:type="simple"><named-content content-type="geo-json" specific-use="{&#34;type&#34;:&#34;Point&#34;,&#34;coordinates&#34;:[-59.227550,2.108200]}" id="NCID0ECJHM" xlink:type="simple">2°06.492'N, 59°13.653'W</named-content></named-content>, 274 m, 3.xi.2013, detritus margins and leaf packs, GY13-1103-02A (10, <abbrev xmlns:xlink="http://www.w3.org/1999/xlink" xlink:title="Snow Entomological Collection, University of Kansas" id="ABBRID0EHJHM" xlink:type="simple">SEMC</abbrev>); Parabara, at <tp:taxon-name><tp:taxon-name-part taxon-name-part-type="genus" reg="Novochares">N.</tp:taxon-name-part></tp:taxon-name> edge of village,<named-content xmlns:xlink="http://www.w3.org/1999/xlink" content-type="dwc:verbatimCoordinates" xlink:type="simple"><named-content content-type="geo-json" specific-use="{&#34;type&#34;:&#34;Point&#34;,&#34;coordinates&#34;:[-59.239833,2.095550]}" id="NCID0EUJHM" xlink:type="simple"> 2°05.733'N, 59°14.390'W</named-content></named-content>, 248 m, leg. Short, Isaacs and Salisbury, small vegetated marsh, GY13-1103-03A (31, <abbrev xmlns:xlink="http://www.w3.org/1999/xlink" xlink:title="Snow Entomological Collection, University of Kansas" id="ABBRID0EZJHM" xlink:type="simple">SEMC</abbrev>); <tp:taxon-name><tp:taxon-name-part taxon-name-part-type="genus" reg="Novochares">N.</tp:taxon-name-part></tp:taxon-name> Parabara, basecamp area, <named-content xmlns:xlink="http://www.w3.org/1999/xlink" content-type="dwc:verbatimCoordinates" xlink:type="simple"><named-content content-type="geo-json" specific-use="{&#34;type&#34;:&#34;Point&#34;,&#34;coordinates&#34;:[-59.342450,2.181700]}" id="NCID0EGKHM" xlink:type="simple">2°10.902'N, 59°20.547'W</named-content></named-content>, 260 m, leg. Short, Isaacs and Salisbury, small sandy stream with root mats and leaf packs, GY13-1105-01B (10, <abbrev xmlns:xlink="http://www.w3.org/1999/xlink" xlink:title="Snow Entomological Collection, University of Kansas" id="ABBRID0ELKHM" xlink:type="simple">SEMC</abbrev>) same locality but 1–5.xi.2013, light trap in savanna, GY13-1101-LT2 (1, <abbrev xmlns:xlink="http://www.w3.org/1999/xlink" xlink:title="Snow Entomological Collection, University of Kansas" id="ABBRID0EPKHM" xlink:type="simple">SEMC</abbrev>). <bold>Suriname: Sipaliwini</bold>: Camp 1 on Kutari River, <named-content xmlns:xlink="http://www.w3.org/1999/xlink" content-type="dwc:verbatimCoordinates" xlink:type="simple"><named-content content-type="geo-json" specific-use="{&#34;type&#34;:&#34;Point&#34;,&#34;coordinates&#34;:[-56.787400,2.175350]}" id="NCID0EYKHM" xlink:type="simple">2°10.521'N, 56°47.244'W</named-content></named-content>, 228 m, 20.viii.2010, leg. Short and Kadosoe, forest stream, CI-RAP Survey, forested swamp, SR10-0819-01A (16, <abbrev xmlns:xlink="http://www.w3.org/1999/xlink" xlink:title="National Zoological Collection of Suriname" id="ABBRID0E4KHM" xlink:type="simple">NZCS</abbrev>, <abbrev xmlns:xlink="http://www.w3.org/1999/xlink" xlink:title="Snow Entomological Collection, University of Kansas" id="ABBRID0EBLHM" xlink:type="simple">SEMC</abbrev>, <abbrev xmlns:xlink="http://www.w3.org/1999/xlink" xlink:title="Invertebrate Zoology Collection, Natural Science Research Laboratory, Museum of Texas Tech University" id="ABBRID0EFLHM" xlink:type="simple">TTU-Z</abbrev>, including DNA Voucher SLE1209); Iwaana Saamu, forest swamp, 26.viii.2010, leg. Short, SR10-0826-01A (3, <abbrev xmlns:xlink="http://www.w3.org/1999/xlink" xlink:title="Snow Entomological Collection, University of Kansas" id="ABBRID0EJLHM" xlink:type="simple">SEMC</abbrev>); Camp 2 on Sipaliwini River, <named-content xmlns:xlink="http://www.w3.org/1999/xlink" content-type="dwc:verbatimCoordinates" xlink:type="simple"><named-content content-type="geo-json" specific-use="{&#34;type&#34;:&#34;Point&#34;,&#34;coordinates&#34;:[-56.787250,2.182883]}" id="NCID0EQLHM" xlink:type="simple">2°10.973'N, 56°47.235'W</named-content></named-content>; 210 m, 30.viii.2010, Short and Kadosoe, forest creek, SR10-0831-01A (3, <abbrev xmlns:xlink="http://www.w3.org/1999/xlink" xlink:title="Snow Entomological Collection, University of Kansas" id="ABBRID0EVLHM" xlink:type="simple">SEMC</abbrev>); same data except: 31.viii.2010, sandy forest creek with detritus, SR10-0831-01B (1, <abbrev xmlns:xlink="http://www.w3.org/1999/xlink" xlink:title="Snow Entomological Collection, University of Kansas" id="ABBRID0EZLHM" xlink:type="simple">SEMC</abbrev>); Camp 3, Werehpai, <named-content xmlns:xlink="http://www.w3.org/1999/xlink" content-type="dwc:verbatimCoordinates" xlink:type="simple"><named-content content-type="geo-json" specific-use="{&#34;type&#34;:&#34;Point&#34;,&#34;coordinates&#34;:[-56.697683,2.362933]}" id="NCID0EAMHM" xlink:type="simple">2°21.776'N, 56°41.861'W</named-content></named-content>, 237 m, 3–7.ix.2010, leg. Short and Kadosoe, pooled up detrital creek, SR10-0903-01A (4, <abbrev xmlns:xlink="http://www.w3.org/1999/xlink" xlink:title="Snow Entomological Collection, University of Kansas" id="ABBRID0EFMHM" xlink:type="simple">SEMC</abbrev>); except detrital forest pools, SR10-0903-02A (3, <abbrev xmlns:xlink="http://www.w3.org/1999/xlink" xlink:title="Snow Entomological Collection, University of Kansas" id="ABBRID0EJMHM" xlink:type="simple">SEMC</abbrev>); same data except sandy forest creek, SR10-0904-01A (1, <abbrev xmlns:xlink="http://www.w3.org/1999/xlink" xlink:title="Snow Entomological Collection, University of Kansas" id="ABBRID0ENMHM" xlink:type="simple">SEMC</abbrev>); Camp 1, Upper Palumeu, <named-content xmlns:xlink="http://www.w3.org/1999/xlink" content-type="dwc:verbatimCoordinates" xlink:type="simple"><named-content content-type="geo-json" specific-use="{&#34;type&#34;:&#34;Point&#34;,&#34;coordinates&#34;:[-55.629410,2.477000]}" id="NCID0EUMHM" xlink:type="simple">2.47700°N, 55.62941°W</named-content></named-content>, 275 m, 10–12.iii.2012, leg. A. Short, large detrital pools, SR12-0310-01A (1, <abbrev xmlns:xlink="http://www.w3.org/1999/xlink" xlink:title="Snow Entomological Collection, University of Kansas" id="ABBRID0EYMHM" xlink:type="simple">SEMC</abbrev>, DNA voucher SLE1211); same data except 10.iii.2012, small forest pool, SR12-0310-02A (2, <abbrev xmlns:xlink="http://www.w3.org/1999/xlink" xlink:title="Snow Entomological Collection, University of Kansas" id="ABBRID0E3MHM" xlink:type="simple">SEMC</abbrev>); same data except 11.iii.2012, large pool by trail, SR12-0311-01A (1, <abbrev xmlns:xlink="http://www.w3.org/1999/xlink" xlink:title="Snow Entomological Collection, University of Kansas" id="ABBRID0EANHM" xlink:type="simple">SEMC</abbrev>). <bold>Venezuela: Amazonas</bold>: Cerro de la Neblina 1.5 km S. Basecamp, <named-content xmlns:xlink="http://www.w3.org/1999/xlink" content-type="dwc:verbatimCoordinates" xlink:type="simple"><named-content content-type="geo-json" specific-use="{&#34;type&#34;:&#34;Point&#34;,&#34;coordinates&#34;:[-66.166667,0.833333]}" id="NCID0EJNHM" xlink:type="simple">0°50'N, 66°10'W</named-content></named-content>, 250 m, 15.ii.1985, leg. P.J. Spangler &amp; P.M. Spangler, R. Faitoute, &amp; W. Steiner, in small ponds full of dead leaves, rainforest ridge (14, <abbrev xmlns:xlink="http://www.w3.org/1999/xlink" xlink:title="U.S. National Museum of Natural History, Smithsonian Institution" id="ABBRID0EONHM" xlink:type="simple">USNM</abbrev>); same data but 7.ii.1985 (2, <abbrev xmlns:xlink="http://www.w3.org/1999/xlink" xlink:title="U.S. National Museum of Natural History, Smithsonian Institution" id="ABBRID0ESNHM" xlink:type="simple">USNM</abbrev>); same locality but 8.ii.1985, leg. Steiner &amp; Halling, small whitewater stream in rainforest (1, <abbrev xmlns:xlink="http://www.w3.org/1999/xlink" xlink:title="U.S. National Museum of Natural History, Smithsonian Institution" id="ABBRID0EWNHM" xlink:type="simple">USNM</abbrev>).</p></tp:treatment-sec><tp:treatment-sec sec-type="Differential diagnosis" id="SECID0E1NHM"><title>Differential diagnosis.</title><p>The genitalia of this species is similar to several other related species in the <italic><tp:taxon-name><tp:taxon-name-part taxon-name-part-type="genus" reg="Novochares"/><tp:taxon-name-part taxon-name-part-type="species" reg="tectiformis">tectiformis</tp:taxon-name-part></tp:taxon-name></italic> species group. It is perhaps most similar to <italic><tp:taxon-name><tp:taxon-name-part taxon-name-part-type="genus" reg="Novochares">N.</tp:taxon-name-part><tp:taxon-name-part taxon-name-part-type="species" reg="bolivianus">bolivianus</tp:taxon-name-part></tp:taxon-name></italic>, but in that species the fork of the apex of the dorsal plate of the median lobe is very narrow, with no gap between the two projections (Fig. <xref ref-type="fig" rid="F25">25E</xref>). Additionally, in that species the ventral plate is extended further, beyond the base of the fork, while it is much shorter and does not reach the fork in <italic><tp:taxon-name><tp:taxon-name-part taxon-name-part-type="genus" reg="Novochares">N.</tp:taxon-name-part><tp:taxon-name-part taxon-name-part-type="species" reg="duo">duo</tp:taxon-name-part></tp:taxon-name></italic> (Fig. <xref ref-type="fig" rid="F25">25A, B</xref>).</p></tp:treatment-sec><tp:treatment-sec sec-type="description" id="SECID0EIPHM"><title>Description.</title><p>Body length 6.5–9.0 mm. <bold><italic>Coloration</italic></bold>: Dorsal surfaces dark brown, sometimes with slightly to moderately paler (brown or yellowish brown) clypeus and margins of pronotum and elytra, sometimes sheeny. <bold><italic>Head</italic></bold>: Maxillary palps nearly 1.4–1.6× longer than width of head, uniformly orange in color (Fig. <xref ref-type="fig" rid="F24">24C</xref>). <bold><italic>Thorax</italic></bold>: Ground punctation on pronotum and elytra dense and very shallowly impressed. Elytra without rows of serial punctures, each with very faint rows (one dorsal and two or three lateral) of scarce and weakly marked systematic punctures. Prosternum flat. Posterior elevation of mesoventrite elevated as a triangular pyramid, with posterior face somewhat bisinuate and medial longitudinal ridge extending anteriorly (resembling a nose). <bold><italic>Abdomen</italic></bold>: Apical emargination of fifth ventrite relatively deep, U-shaped. <bold><italic>Aedeagus</italic></bold>: (Fig. <xref ref-type="fig" rid="F25">25A–D</xref>) Overall shape pear-like, 3× longer than wide; lateral projection on apical region of outer margin of each paramere pointed; at closest point, dorsal inner margins of parameres separated by distance slightly narrower than greatest width of a paramere; dorsal plate of median lobe with neck 1/2 as broad as base; arms of dorsal plate of median lobe slightly converging, nearly 0.3× length of dorsal plate of median lobe; each arm slightly widened near base, then gradually slightly narrowing towards apex, with apex medially and dorsally pointed; notch between arms at base slightly narrower than base of an arm; ventral plate of median lobe weakly sclerotized, triangular, apically acuminate, apex not reaching base of fork of dorsal plate; basal piece 0.3× length of a paramere. In lateral view, aedeagus with ventral outline of parameres 5× longer than greatest width near base; dorsal outline of aedeagus in lateral view nearly straight along basal 1/3 and evenly convex along second 1/3.</p></tp:treatment-sec><tp:treatment-sec sec-type="etymology" id="SECID0EFQHM"><title>Etymology.</title><p><italic>Duo</italic> (L.), meaning two, referring to the prominent two-pronged dorsal plate of the median lobe.</p></tp:treatment-sec><tp:treatment-sec sec-type="distribution" id="SECID0ENQHM"><title>Distribution.</title><p>Brazil (Amazonas, Pará), French Guiana, Guyana, Suriname, Venezuela (Fig. <xref ref-type="fig" rid="F29">29A</xref>).</p></tp:treatment-sec><tp:treatment-sec sec-type="habitat" id="SECID0EXQHM"><title>Habitat.</title><p>This species has been collected from forested detrital pools, especially those associated with riparian habitats.</p></tp:treatment-sec><tp:treatment-sec><!--Section generated to contain objects referenced in tp:taxon-treatment.--><fig id="F24" position="float" orientation="portrait"><object-id xmlns:xlink="http://www.w3.org/1999/xlink" content-type="doi" xlink:type="simple">10.3897/zookeys.1171.104142.figure24</object-id><object-id xmlns:xlink="http://www.w3.org/1999/xlink" content-type="arpha" xlink:type="simple">F5D06429-F530-54DA-A051-C82B654EA33E</object-id><label>Figure 24.</label><caption><p>Dorsal habitus of <italic><tp:taxon-name><tp:taxon-name-part taxon-name-part-type="genus" reg="Novochares">Novochares</tp:taxon-name-part></tp:taxon-name></italic> spp. <bold>A</bold><italic><tp:taxon-name><tp:taxon-name-part taxon-name-part-type="genus" reg="Novochares">N.</tp:taxon-name-part><tp:taxon-name-part taxon-name-part-type="species" reg="tectiformis">tectiformis</tp:taxon-name-part></tp:taxon-name></italic><bold>B</bold><italic><tp:taxon-name><tp:taxon-name-part taxon-name-part-type="genus" reg="Novochares">N.</tp:taxon-name-part><tp:taxon-name-part taxon-name-part-type="species" reg="orchis">orchis</tp:taxon-name-part></tp:taxon-name></italic><bold>C</bold><italic><tp:taxon-name><tp:taxon-name-part taxon-name-part-type="genus" reg="Novochares">N.</tp:taxon-name-part><tp:taxon-name-part taxon-name-part-type="species" reg="duo">duo</tp:taxon-name-part></tp:taxon-name></italic><bold>D</bold><italic><tp:taxon-name><tp:taxon-name-part taxon-name-part-type="genus" reg="Novochares">N.</tp:taxon-name-part><tp:taxon-name-part taxon-name-part-type="species" reg="piaroa">piaroa</tp:taxon-name-part></tp:taxon-name></italic>.</p></caption><graphic xmlns:xlink="http://www.w3.org/1999/xlink" xlink:href="zookeys-1171-001_article-104142__-g024.jpg" position="float" orientation="portrait" xlink:type="simple" id="oo_881191.jpg"><uri content-type="original_file" xlink:type="simple">https://binary.pensoft.net/fig/881191</uri></graphic></fig><fig id="F25" position="float" orientation="portrait"><object-id xmlns:xlink="http://www.w3.org/1999/xlink" content-type="doi" xlink:type="simple">10.3897/zookeys.1171.104142.figure25</object-id><object-id xmlns:xlink="http://www.w3.org/1999/xlink" content-type="arpha" xlink:type="simple">DFB3BCF1-E14C-5729-B0A2-2409F81E7ED5</object-id><label>Figure 25.</label><caption><p>Aedeagi of the <italic><tp:taxon-name><tp:taxon-name-part taxon-name-part-type="genus" reg="Novochares">Novochares</tp:taxon-name-part><tp:taxon-name-part taxon-name-part-type="species" reg="tectiformis">tectiformis</tp:taxon-name-part></tp:taxon-name></italic> species group <bold>A–D</bold><italic><tp:taxon-name><tp:taxon-name-part taxon-name-part-type="genus" reg="Novochares">N.</tp:taxon-name-part><tp:taxon-name-part taxon-name-part-type="species" reg="duo">duo</tp:taxon-name-part></tp:taxon-name></italic><bold>E, F</bold><italic><tp:taxon-name><tp:taxon-name-part taxon-name-part-type="genus" reg="Novochares">N.</tp:taxon-name-part><tp:taxon-name-part taxon-name-part-type="species" reg="bolivianus">bolivianus</tp:taxon-name-part></tp:taxon-name></italic><bold>G–L</bold><italic><tp:taxon-name><tp:taxon-name-part taxon-name-part-type="genus" reg="Novochares">N.</tp:taxon-name-part><tp:taxon-name-part taxon-name-part-type="species" reg="tectiformis">tectiformis</tp:taxon-name-part></tp:taxon-name></italic><bold>A, E, F, G, K, L</bold> dorsal view <bold>B, H</bold> ventral view <bold>C, I</bold> lateral view <bold>D, J</bold> oblique view.</p></caption><graphic xmlns:xlink="http://www.w3.org/1999/xlink" xlink:href="zookeys-1171-001_article-104142__-g025.jpg" position="float" orientation="portrait" xlink:type="simple" id="oo_881192.jpg"><uri content-type="original_file" xlink:type="simple">https://binary.pensoft.net/fig/881192</uri></graphic></fig><fig id="F29" position="float" orientation="portrait"><object-id xmlns:xlink="http://www.w3.org/1999/xlink" content-type="doi" xlink:type="simple">10.3897/zookeys.1171.104142.figure29</object-id><object-id xmlns:xlink="http://www.w3.org/1999/xlink" content-type="arpha" xlink:type="simple">F4FD1852-9CE4-57AC-937C-0E5D6C7BACE0</object-id><label>Figure 29.</label><caption><p>Distribution of <italic><tp:taxon-name><tp:taxon-name-part taxon-name-part-type="genus" reg="Novochares">Novochares</tp:taxon-name-part><tp:taxon-name-part taxon-name-part-type="species" reg="tectiformis">tectiformis</tp:taxon-name-part></tp:taxon-name></italic> species group <bold>A</bold><italic><tp:taxon-name><tp:taxon-name-part taxon-name-part-type="genus" reg="Novochares">N.</tp:taxon-name-part><tp:taxon-name-part taxon-name-part-type="species" reg="duo">duo</tp:taxon-name-part></tp:taxon-name></italic> (red), <italic><tp:taxon-name><tp:taxon-name-part taxon-name-part-type="genus" reg="Novochares">N.</tp:taxon-name-part><tp:taxon-name-part taxon-name-part-type="species" reg="bolivianus">bolivianus</tp:taxon-name-part></tp:taxon-name></italic> (yellow), <italic><tp:taxon-name><tp:taxon-name-part taxon-name-part-type="genus" reg="Novochares">N.</tp:taxon-name-part><tp:taxon-name-part taxon-name-part-type="species" reg="atlanticus">atlanticus</tp:taxon-name-part></tp:taxon-name></italic> (blue), <italic><tp:taxon-name><tp:taxon-name-part taxon-name-part-type="genus" reg="Novochares">N.</tp:taxon-name-part><tp:taxon-name-part taxon-name-part-type="species" reg="danta">danta</tp:taxon-name-part></tp:taxon-name></italic> (green) <bold>B</bold><italic><tp:taxon-name><tp:taxon-name-part taxon-name-part-type="genus" reg="Novochares">N.</tp:taxon-name-part><tp:taxon-name-part taxon-name-part-type="species" reg="coya">coya</tp:taxon-name-part></tp:taxon-name></italic> (red), <italic><tp:taxon-name><tp:taxon-name-part taxon-name-part-type="genus" reg="Novochares">N.</tp:taxon-name-part><tp:taxon-name-part taxon-name-part-type="species" reg="yora">yora</tp:taxon-name-part></tp:taxon-name></italic> (yellow), <italic><tp:taxon-name><tp:taxon-name-part taxon-name-part-type="genus" reg="Novochares">N.</tp:taxon-name-part><tp:taxon-name-part taxon-name-part-type="species" reg="xingu">xingu</tp:taxon-name-part></tp:taxon-name></italic> (blue), <italic><tp:taxon-name><tp:taxon-name-part taxon-name-part-type="genus" reg="Novochares">N.</tp:taxon-name-part><tp:taxon-name-part taxon-name-part-type="species" reg="mura">mura</tp:taxon-name-part></tp:taxon-name></italic> (green), <italic><tp:taxon-name><tp:taxon-name-part taxon-name-part-type="genus" reg="Novochares">N.</tp:taxon-name-part><tp:taxon-name-part taxon-name-part-type="species" reg="trifurcatus">trifurcatus</tp:taxon-name-part></tp:taxon-name></italic> (purple) <bold>C</bold><italic><tp:taxon-name><tp:taxon-name-part taxon-name-part-type="genus" reg="Novochares">N.</tp:taxon-name-part><tp:taxon-name-part taxon-name-part-type="species" reg="tectiformis">tectiformis</tp:taxon-name-part></tp:taxon-name></italic> (red) <bold>D</bold><italic><tp:taxon-name><tp:taxon-name-part taxon-name-part-type="genus" reg="Novochares">N.</tp:taxon-name-part><tp:taxon-name-part taxon-name-part-type="species" reg="pume">pume</tp:taxon-name-part></tp:taxon-name></italic> (red), <italic><tp:taxon-name><tp:taxon-name-part taxon-name-part-type="genus" reg="Novochares">N.</tp:taxon-name-part><tp:taxon-name-part taxon-name-part-type="species" reg="piaroa">piaroa</tp:taxon-name-part></tp:taxon-name></italic> (yellow), <italic><tp:taxon-name><tp:taxon-name-part taxon-name-part-type="genus" reg="Novochares">N.</tp:taxon-name-part><tp:taxon-name-part taxon-name-part-type="species" reg="florifer">florifer</tp:taxon-name-part></tp:taxon-name></italic> (blue), <italic><tp:taxon-name><tp:taxon-name-part taxon-name-part-type="genus" reg="Novochares">N.</tp:taxon-name-part><tp:taxon-name-part taxon-name-part-type="species" reg="mojenos">mojenos</tp:taxon-name-part></tp:taxon-name></italic> (green), <italic><tp:taxon-name><tp:taxon-name-part taxon-name-part-type="genus" reg="Novochares">N.</tp:taxon-name-part><tp:taxon-name-part taxon-name-part-type="species" reg="tambopatense">tambopatense</tp:taxon-name-part></tp:taxon-name></italic> (purple).</p></caption><graphic xmlns:xlink="http://www.w3.org/1999/xlink" xlink:href="zookeys-1171-001_article-104142__-g029.jpg" position="float" orientation="portrait" xlink:type="simple" id="oo_881196.jpg"><uri content-type="original_file" xlink:type="simple">https://binary.pensoft.net/fig/881196</uri></graphic></fig></tp:treatment-sec></tp:taxon-treatment>
