# Supplementary material for: ﻿Revision of the Neotropical water scavenger beetle genus Novochares Girón & Short (Coleoptera, Hydrophilidae, Acidocerinae)
Source: Zookeys. 2023 Jul 20;1171:1–112. doi: 10.3897/zookeys.1171.104142 (PMC10846839; doi:10.3897/zookeys.1171.104142)
Supplement: XML Treatment for Novochares tambopatense [file zookeys.1171.104142-treatment48.xml]

<!DOCTYPE tp:taxon-treatment
  PUBLIC "-//TaxonX//DTD Taxonomic Treatment Publishing DTD v0 20100105//EN" "tax-treatment-NSO.dtd">
<tp:taxon-treatment xmlns:tp="http://www.plazi.org/taxpub"><tp:treatment-meta><kwd-group><label>Taxon classification</label><kwd>
                <named-content content-type="kingdom">Animalia</named-content>
              </kwd><kwd>
                <named-content content-type="order">Coleoptera</named-content>
              </kwd><kwd>
                <named-content content-type="family">Hydrophilidae</named-content>
              </kwd></kwd-group><mixed-citation publication-type="journal"><person-group><name><surname>Short</surname><given-names>Andrew Edward Z.</given-names></name><name><surname>Girón</surname><given-names>Jennifer C.</given-names></name></person-group><article-title>﻿Revision of the Neotropical water scavenger beetle genus <italic><tp:taxon-name><tp:taxon-name-part taxon-name-part-type="genus" reg="Novochares">Novochares</tp:taxon-name-part></tp:taxon-name></italic> Girón &amp; Short (<tp:taxon-name><tp:taxon-name-part taxon-name-part-type="order">Coleoptera</tp:taxon-name-part></tp:taxon-name>, <tp:taxon-name><tp:taxon-name-part taxon-name-part-type="family">Hydrophilidae</tp:taxon-name-part></tp:taxon-name>, <tp:taxon-name><tp:taxon-name-part taxon-name-part-type="subfamily">Acidocerinae</tp:taxon-name-part></tp:taxon-name>)</article-title><source>Zookeys</source><day>20</day><month>07</month><year>2023</year><volume>1171</volume><fpage>1</fpage><lpage>112</lpage><pub-id pub-id-type="doi">10.3897/zookeys.1171.104142</pub-id></mixed-citation></tp:treatment-meta><tp:nomenclature><label>﻿</label><tp:taxon-name>
              <object-id xmlns:xlink="http://www.w3.org/1999/xlink" content-type="arpha" xlink:type="simple">C45707F3-4078-5E69-8A8B-C12C38559657</object-id>
              <tp:taxon-name-part taxon-name-part-type="genus" reg="Novochares">Novochares</tp:taxon-name-part>
              <tp:taxon-name-part taxon-name-part-type="species" reg="tambopatense">tambopatense</tp:taxon-name-part>
              <object-id xmlns:xlink="http://www.w3.org/1999/xlink" content-type="zoobank" xlink:type="simple">https://zoobank.org/9AA0FE31-8967-4B49-8F26-3FD630A3C793</object-id>
            </tp:taxon-name><tp:taxon-status xmlns:xlink="http://www.w3.org/1999/xlink" xlink:type="simple">sp. nov.</tp:taxon-status><xref ref-type="fig" rid="F28">Figs 28K, L</xref><xref ref-type="fig" rid="F29">, 29D</xref></tp:nomenclature><tp:treatment-sec sec-type="type material" id="SECID0EKNIM"><title>Type material.</title><p><bold><italic>Holotype</italic> (male)</bold>: “PERU: Madre de Dios: Tambopata/ <named-content xmlns:xlink="http://www.w3.org/1999/xlink" content-type="dwc:verbatimCoordinates" xlink:type="simple"><named-content content-type="geo-json" specific-use="{&#34;type&#34;:&#34;Point&#34;,&#34;coordinates&#34;:[-69.012050,-12.535500]}" id="NCID0EYNIM" xlink:type="simple">-12.53550°S, -69.01205°W</named-content></named-content>, 190m/ Kawsay Biological Station/ margin of forested creek; 3.vi.2022/ PE22-0603-02A; leg. Short et al.” (<abbrev xmlns:xlink="http://www.w3.org/1999/xlink" xlink:title="Museo de Historia Natural de la Universidad Nacional Mayor de San Marcos" id="ABBRID0E4NIM" xlink:type="simple">MHNSM</abbrev>). <bold><italic>Paratypes</italic> (5 exs.): Peru: Madre de Dios</bold>: same data as holotype except large detrital pool nr. Banana area, PE22-0603-02B (3, <abbrev xmlns:xlink="http://www.w3.org/1999/xlink" xlink:title="Museo de Historia Natural de la Universidad Nacional Mayor de San Marcos" id="ABBRID0EFOIM" xlink:type="simple">MHNSM</abbrev>, <abbrev xmlns:xlink="http://www.w3.org/1999/xlink" xlink:title="Snow Entomological Collection, University of Kansas" id="ABBRID0EJOIM" xlink:type="simple">SEMC</abbrev>); same data as holotype except 2.vi.2022, swamp pools by creek, PE22-0602-02A (2, <abbrev xmlns:xlink="http://www.w3.org/1999/xlink" xlink:title="Snow Entomological Collection, University of Kansas" id="ABBRID0ENOIM" xlink:type="simple">SEMC</abbrev>).</p></tp:treatment-sec><tp:treatment-sec sec-type="Differential diagnosis" id="SECID0EROIM"><title>Differential diagnosis.</title><p>See differential diagnosis of <italic><tp:taxon-name><tp:taxon-name-part taxon-name-part-type="genus" reg="Novochares">N.</tp:taxon-name-part><tp:taxon-name-part taxon-name-part-type="species" reg="tectiformis">tectiformis</tp:taxon-name-part></tp:taxon-name></italic>.</p></tp:treatment-sec><tp:treatment-sec sec-type="description" id="SECID0ECPIM"><title>Description.</title><p>Body length 7.0–7.9 mm. <bold><italic>Coloration</italic></bold>: Dorsal surfaces dark brown and sheeny, with slightly paler margins of pronotum and elytra. <bold><italic>Head</italic></bold>: Maxillary palps nearly 1.4× longer than width of head, uniformly orange to brown in color. <bold><italic>Thorax</italic></bold>: Ground punctation on pronotum and elytra dense and very shallowly impressed. Elytra without rows of serial punctures, each with very faint rows (one dorsal and two or three lateral) of scarce and weakly marked systematic punctures. Prosternum very weakly and broadly convex. Posterior elevation of mesoventrite with posterior face somewhat bisinuate and medial longitudinal ridge extending anteriorly (resembling a nose). <bold><italic>Abdomen</italic></bold>: Apical emargination of fifth ventrite relatively deep, U-shaped. <bold><italic>Aedeagus</italic></bold>: (Fig. <xref ref-type="fig" rid="F28">28K, L</xref>) Overall shape pear-like, 2.4× longer than wide; lateral projection on apical region of outer margin of each paramere strongly pointed; at closest point, dorsal inner margins of parameres separated by distance as wide as a paramere; dorsal plate of median lobe gradually narrowing towards base of fork; arms of dorsal plate of median lobe gradually narrowing towards apex, apically pointed and weakly converging, nearly 0.3× length of dorsal plate of median lobe; notch between arms broadly and roundly projected at base, at base nearly as broad as neck; ventral plate of median lobe strongly sclerotized, triangular, apically pointed, apex extending to mid-length of arms of dorsal plate; basal piece 0.36× length of a paramere. In lateral view, aedeagus flattened, with ventral outline of parameres 4.5× longer than greatest width near base; dorsal outline nearly straight along basal 2/3.</p></tp:treatment-sec><tp:treatment-sec sec-type="etymology" id="SECID0E2PIM"><title>Etymology.</title><p>Named after the people from the Tambopata region in Peru.</p></tp:treatment-sec><tp:treatment-sec sec-type="distribution" id="SECID0EAQIM"><title>Distribution.</title><p>Known only from Kawsay Biological Station in Peru (Fig. <xref ref-type="fig" rid="F29">29D</xref>).</p></tp:treatment-sec><tp:treatment-sec sec-type="habitat" id="SECID0EKQIM"><title>Habitat.</title><p>This species was collected from several large swampy pools full of detritus in the forest.</p></tp:treatment-sec><tp:treatment-sec><!--Section generated to contain objects referenced in tp:taxon-treatment.--><fig id="F28" position="float" orientation="portrait"><object-id xmlns:xlink="http://www.w3.org/1999/xlink" content-type="doi" xlink:type="simple">10.3897/zookeys.1171.104142.figure28</object-id><object-id xmlns:xlink="http://www.w3.org/1999/xlink" content-type="arpha" xlink:type="simple">005A7588-2A0C-5DDC-945E-6680341C44E9</object-id><label>Figure 28.</label><caption><p>Aedeagi of the <italic><tp:taxon-name><tp:taxon-name-part taxon-name-part-type="genus" reg="Novochares">Novochares</tp:taxon-name-part><tp:taxon-name-part taxon-name-part-type="species" reg="tectiformis">tectiformis</tp:taxon-name-part></tp:taxon-name></italic> species group <bold>A–C</bold><italic><tp:taxon-name><tp:taxon-name-part taxon-name-part-type="genus" reg="Novochares">N.</tp:taxon-name-part><tp:taxon-name-part taxon-name-part-type="species" reg="piaroa">piaroa</tp:taxon-name-part></tp:taxon-name></italic><bold>D–F</bold><italic><tp:taxon-name><tp:taxon-name-part taxon-name-part-type="genus" reg="Novochares">N.</tp:taxon-name-part><tp:taxon-name-part taxon-name-part-type="species" reg="florifer">florifer</tp:taxon-name-part></tp:taxon-name></italic><bold>G–J</bold><italic><tp:taxon-name><tp:taxon-name-part taxon-name-part-type="genus" reg="Novochares">N.</tp:taxon-name-part><tp:taxon-name-part taxon-name-part-type="species" reg="pume">pume</tp:taxon-name-part></tp:taxon-name></italic><bold>K, L</bold><italic><tp:taxon-name><tp:taxon-name-part taxon-name-part-type="genus" reg="Novochares">N.</tp:taxon-name-part><tp:taxon-name-part taxon-name-part-type="species" reg="tambopatense">tambopatense</tp:taxon-name-part></tp:taxon-name></italic><bold>A, D, G, K</bold> dorsal view <bold>B, H</bold> ventral view <bold>C, F, I</bold> lateral view <bold>E, J, L</bold> oblique view.</p></caption><graphic xmlns:xlink="http://www.w3.org/1999/xlink" xlink:href="zookeys-1171-001_article-104142__-g028.jpg" position="float" orientation="portrait" xlink:type="simple" id="oo_881195.jpg"><uri content-type="original_file" xlink:type="simple">https://binary.pensoft.net/fig/881195</uri></graphic></fig><fig id="F29" position="float" orientation="portrait"><object-id xmlns:xlink="http://www.w3.org/1999/xlink" content-type="doi" xlink:type="simple">10.3897/zookeys.1171.104142.figure29</object-id><object-id xmlns:xlink="http://www.w3.org/1999/xlink" content-type="arpha" xlink:type="simple">F4FD1852-9CE4-57AC-937C-0E5D6C7BACE0</object-id><label>Figure 29.</label><caption><p>Distribution of <italic><tp:taxon-name><tp:taxon-name-part taxon-name-part-type="genus" reg="Novochares">Novochares</tp:taxon-name-part><tp:taxon-name-part taxon-name-part-type="species" reg="tectiformis">tectiformis</tp:taxon-name-part></tp:taxon-name></italic> species group <bold>A</bold><italic><tp:taxon-name><tp:taxon-name-part taxon-name-part-type="genus" reg="Novochares">N.</tp:taxon-name-part><tp:taxon-name-part taxon-name-part-type="species" reg="duo">duo</tp:taxon-name-part></tp:taxon-name></italic> (red), <italic><tp:taxon-name><tp:taxon-name-part taxon-name-part-type="genus" reg="Novochares">N.</tp:taxon-name-part><tp:taxon-name-part taxon-name-part-type="species" reg="bolivianus">bolivianus</tp:taxon-name-part></tp:taxon-name></italic> (yellow), <italic><tp:taxon-name><tp:taxon-name-part taxon-name-part-type="genus" reg="Novochares">N.</tp:taxon-name-part><tp:taxon-name-part taxon-name-part-type="species" reg="atlanticus">atlanticus</tp:taxon-name-part></tp:taxon-name></italic> (blue), <italic><tp:taxon-name><tp:taxon-name-part taxon-name-part-type="genus" reg="Novochares">N.</tp:taxon-name-part><tp:taxon-name-part taxon-name-part-type="species" reg="danta">danta</tp:taxon-name-part></tp:taxon-name></italic> (green) <bold>B</bold><italic><tp:taxon-name><tp:taxon-name-part taxon-name-part-type="genus" reg="Novochares">N.</tp:taxon-name-part><tp:taxon-name-part taxon-name-part-type="species" reg="coya">coya</tp:taxon-name-part></tp:taxon-name></italic> (red), <italic><tp:taxon-name><tp:taxon-name-part taxon-name-part-type="genus" reg="Novochares">N.</tp:taxon-name-part><tp:taxon-name-part taxon-name-part-type="species" reg="yora">yora</tp:taxon-name-part></tp:taxon-name></italic> (yellow), <italic><tp:taxon-name><tp:taxon-name-part taxon-name-part-type="genus" reg="Novochares">N.</tp:taxon-name-part><tp:taxon-name-part taxon-name-part-type="species" reg="xingu">xingu</tp:taxon-name-part></tp:taxon-name></italic> (blue), <italic><tp:taxon-name><tp:taxon-name-part taxon-name-part-type="genus" reg="Novochares">N.</tp:taxon-name-part><tp:taxon-name-part taxon-name-part-type="species" reg="mura">mura</tp:taxon-name-part></tp:taxon-name></italic> (green), <italic><tp:taxon-name><tp:taxon-name-part taxon-name-part-type="genus" reg="Novochares">N.</tp:taxon-name-part><tp:taxon-name-part taxon-name-part-type="species" reg="trifurcatus">trifurcatus</tp:taxon-name-part></tp:taxon-name></italic> (purple) <bold>C</bold><italic><tp:taxon-name><tp:taxon-name-part taxon-name-part-type="genus" reg="Novochares">N.</tp:taxon-name-part><tp:taxon-name-part taxon-name-part-type="species" reg="tectiformis">tectiformis</tp:taxon-name-part></tp:taxon-name></italic> (red) <bold>D</bold><italic><tp:taxon-name><tp:taxon-name-part taxon-name-part-type="genus" reg="Novochares">N.</tp:taxon-name-part><tp:taxon-name-part taxon-name-part-type="species" reg="pume">pume</tp:taxon-name-part></tp:taxon-name></italic> (red), <italic><tp:taxon-name><tp:taxon-name-part taxon-name-part-type="genus" reg="Novochares">N.</tp:taxon-name-part><tp:taxon-name-part taxon-name-part-type="species" reg="piaroa">piaroa</tp:taxon-name-part></tp:taxon-name></italic> (yellow), <italic><tp:taxon-name><tp:taxon-name-part taxon-name-part-type="genus" reg="Novochares">N.</tp:taxon-name-part><tp:taxon-name-part taxon-name-part-type="species" reg="florifer">florifer</tp:taxon-name-part></tp:taxon-name></italic> (blue), <italic><tp:taxon-name><tp:taxon-name-part taxon-name-part-type="genus" reg="Novochares">N.</tp:taxon-name-part><tp:taxon-name-part taxon-name-part-type="species" reg="mojenos">mojenos</tp:taxon-name-part></tp:taxon-name></italic> (green), <italic><tp:taxon-name><tp:taxon-name-part taxon-name-part-type="genus" reg="Novochares">N.</tp:taxon-name-part><tp:taxon-name-part taxon-name-part-type="species" reg="tambopatense">tambopatense</tp:taxon-name-part></tp:taxon-name></italic> (purple).</p></caption><graphic xmlns:xlink="http://www.w3.org/1999/xlink" xlink:href="zookeys-1171-001_article-104142__-g029.jpg" position="float" orientation="portrait" xlink:type="simple" id="oo_881196.jpg"><uri content-type="original_file" xlink:type="simple">https://binary.pensoft.net/fig/881196</uri></graphic></fig></tp:treatment-sec></tp:taxon-treatment>
