# Supplementary material for: ﻿Revision of the Neotropical water scavenger beetle genus Novochares Girón & Short (Coleoptera, Hydrophilidae, Acidocerinae)
Source: Zookeys. 2023 Jul 20;1171:1–112. doi: 10.3897/zookeys.1171.104142 (PMC10846839; doi:10.3897/zookeys.1171.104142)
Supplement: XML Treatment for Novochares tectiformis [file zookeys.1171.104142-treatment49.xml]

<!DOCTYPE tp:taxon-treatment
  PUBLIC "-//TaxonX//DTD Taxonomic Treatment Publishing DTD v0 20100105//EN" "tax-treatment-NSO.dtd">
<tp:taxon-treatment xmlns:tp="http://www.plazi.org/taxpub"><tp:treatment-meta><kwd-group><label>Taxon classification</label><kwd>
                <named-content content-type="kingdom">Animalia</named-content>
              </kwd><kwd>
                <named-content content-type="order">Coleoptera</named-content>
              </kwd><kwd>
                <named-content content-type="family">Hydrophilidae</named-content>
              </kwd></kwd-group><mixed-citation publication-type="journal"><person-group><name><surname>Short</surname><given-names>Andrew Edward Z.</given-names></name><name><surname>Girón</surname><given-names>Jennifer C.</given-names></name></person-group><article-title>﻿Revision of the Neotropical water scavenger beetle genus <italic><tp:taxon-name><tp:taxon-name-part taxon-name-part-type="genus" reg="Novochares">Novochares</tp:taxon-name-part></tp:taxon-name></italic> Girón &amp; Short (<tp:taxon-name><tp:taxon-name-part taxon-name-part-type="order">Coleoptera</tp:taxon-name-part></tp:taxon-name>, <tp:taxon-name><tp:taxon-name-part taxon-name-part-type="family">Hydrophilidae</tp:taxon-name-part></tp:taxon-name>, <tp:taxon-name><tp:taxon-name-part taxon-name-part-type="subfamily">Acidocerinae</tp:taxon-name-part></tp:taxon-name>)</article-title><source>Zookeys</source><day>20</day><month>07</month><year>2023</year><volume>1171</volume><fpage>1</fpage><lpage>112</lpage><pub-id pub-id-type="doi">10.3897/zookeys.1171.104142</pub-id></mixed-citation></tp:treatment-meta><tp:nomenclature><label>﻿</label><tp:taxon-name>
              <object-id xmlns:xlink="http://www.w3.org/1999/xlink" content-type="arpha" xlink:type="simple">8046E357-8A45-564A-B3D5-57D8872FEA3C</object-id>
              <tp:taxon-name-part taxon-name-part-type="genus" reg="Novochares">Novochares</tp:taxon-name-part>
              <tp:taxon-name-part taxon-name-part-type="species" reg="tectiformis">tectiformis</tp:taxon-name-part>
            </tp:taxon-name><tp:taxon-authority>(Fernández, 1982)</tp:taxon-authority><xref ref-type="fig" rid="F5">Figs 5B</xref><xref ref-type="fig" rid="F6">, 6A</xref><xref ref-type="fig" rid="F24">, 24A</xref><xref ref-type="fig" rid="F25">, 25G–L</xref><xref ref-type="fig" rid="F29">, 29C</xref><tp:nomenclature-citation-list><tp:nomenclature-citation><tp:taxon-name>
                  <tp:taxon-name-part taxon-name-part-type="genus" reg="Helochares">Helochares</tp:taxon-name-part>
                  <tp:taxon-name-part taxon-name-part-type="sensu">(s. str.)</tp:taxon-name-part>
                  <tp:taxon-name-part taxon-name-part-type="species" reg="tectiformis">tectiformis</tp:taxon-name-part>
                </tp:taxon-name><comment>Fernández, 1982b: 88; <xref ref-type="bibr" rid="B18">Fernández 1989</xref>: 148 [in key].</comment></tp:nomenclature-citation><tp:nomenclature-citation><tp:taxon-name>
                  <tp:taxon-name-part taxon-name-part-type="genus" reg="Novochares">Novochares</tp:taxon-name-part>
                  <tp:taxon-name-part taxon-name-part-type="species" reg="tectiformis">tectiformis</tp:taxon-name-part>
                </tp:taxon-name><comment>(Fernández, 1982); <xref ref-type="bibr" rid="B23">Girón and Short 2021</xref>: 206.</comment></tp:nomenclature-citation></tp:nomenclature-citation-list></tp:nomenclature><tp:treatment-sec sec-type="type material" id="SECID0EOTIM"><title>Type material.</title><p><bold><italic>Holotype</italic></bold> male from Argentina (Corrientes, Santo Tomé) deposited in <abbrev xmlns:xlink="http://www.w3.org/1999/xlink" xlink:title="Museo Argentino de Ciencias Naturales" id="ABBRID0EZTIM" xlink:type="simple">MACN</abbrev> (not seen).</p></tp:treatment-sec><tp:treatment-sec sec-type="material" id="SECID0E4TIM"><title>Material examined</title><p><bold>(310 exs). Bolivia: Beni</bold>: Cercado Province, 9.5 km N of Trinidad, <named-content xmlns:xlink="http://www.w3.org/1999/xlink" content-type="dwc:verbatimCoordinates" xlink:type="simple"><named-content content-type="geo-json" specific-use="{&#34;type&#34;:&#34;Point&#34;,&#34;coordinates&#34;:[-64.966667,-14.776111]}" id="NCID0EIUIM" xlink:type="simple">14°46'34"S, 64°58'00"W</named-content></named-content>, 17.vi.1999, leg. K.B. Miller (1, <abbrev xmlns:xlink="http://www.w3.org/1999/xlink" xlink:title="Snow Entomological Collection, University of Kansas" id="ABBRID0ENUIM" xlink:type="simple">SEMC</abbrev>), 7 km SW of Trinidad, <named-content xmlns:xlink="http://www.w3.org/1999/xlink" content-type="dwc:verbatimCoordinates" xlink:type="simple"><named-content content-type="geo-json" specific-use="{&#34;type&#34;:&#34;Point&#34;,&#34;coordinates&#34;:[-64.958889,-14.870000]}" id="NCID0EUUIM" xlink:type="simple">14°52'12"S, 64°57'32"W</named-content></named-content>, 163 m, 18.vii.1998, leg. K.B. Miller (9, <abbrev xmlns:xlink="http://www.w3.org/1999/xlink" xlink:title="Snow Entomological Collection, University of Kansas" id="ABBRID0EZUIM" xlink:type="simple">SEMC</abbrev>). <bold>Santa Cruz</bold>: 3.7 km SSE Buena Vista, Hotel Flora y Fauna, 23-30.iv.2004, leg. A.R. Cline, MV+HG lights (56, <abbrev xmlns:xlink="http://www.w3.org/1999/xlink" xlink:title="Snow Entomological Collection, University of Kansas" id="ABBRID0E6UIM" xlink:type="simple">SEMC</abbrev>, <abbrev xmlns:xlink="http://www.w3.org/1999/xlink" xlink:title="Invertebrate Zoology Collection, Natural Science Research Laboratory, Museum of Texas Tech University" id="ABBRID0EDVIM" xlink:type="simple">TTU-Z</abbrev>); same data but 1–12.v.2004 (39, <abbrev xmlns:xlink="http://www.w3.org/1999/xlink" xlink:title="Snow Entomological Collection, University of Kansas" id="ABBRID0EHVIM" xlink:type="simple">SEMC</abbrev>). <bold>Brazil: Amapá</bold>: Oiapoque (ca. 22 km S) on BR-156, leg. Short, forested detrital pools, BR18-0720-01B (20, <abbrev xmlns:xlink="http://www.w3.org/1999/xlink" xlink:title="Instituto Nacional de Pesquisas da Amazônia" id="ABBRID0ENVIM" xlink:type="simple">INPA</abbrev>, <abbrev xmlns:xlink="http://www.w3.org/1999/xlink" xlink:title="Snow Entomological Collection, University of Kansas" id="ABBRID0ERVIM" xlink:type="simple">SEMC</abbrev>, <abbrev xmlns:xlink="http://www.w3.org/1999/xlink" xlink:title="Invertebrate Zoology Collection, Natural Science Research Laboratory, Museum of Texas Tech University" id="ABBRID0EVVIM" xlink:type="simple">TTU-Z</abbrev>); Calcoene (ca. 50 km NW) on BR-156, 2.67956, -51.35353, 46 m, 21.vii.2018, leg. Short, detrital pool in forest by creek, BR18-0721-01B (1, <abbrev xmlns:xlink="http://www.w3.org/1999/xlink" xlink:title="Snow Entomological Collection, University of Kansas" id="ABBRID0EZVIM" xlink:type="simple">SEMC</abbrev>). <bold>Amazonas</bold>: Apui (ca. 43 km NW), -6.96828, -60.06702, 60 m, 4.vii.2018, leg. Short, backwater margin of river, BR18-0704-02C (1, <abbrev xmlns:xlink="http://www.w3.org/1999/xlink" xlink:title="Snow Entomological Collection, University of Kansas" id="ABBRID0E6VIM" xlink:type="simple">SEMC</abbrev>, DNA voucher SLE1905); Tapauá, Humaita (ca. 240 km N) on BR-319, <named-content xmlns:xlink="http://www.w3.org/1999/xlink" content-type="dwc:verbatimCoordinates" xlink:type="simple"><named-content content-type="geo-json" specific-use="{&#34;type&#34;:&#34;Point&#34;,&#34;coordinates&#34;:[-62.123920,-5.502980]}" id="NCID0EGWIM" xlink:type="simple">-5.50298, -62.12392</named-content></named-content>, 54 m, 11.vii.2018, leg. Short, forested detrital pool, BR18-0712-01A (1, <abbrev xmlns:xlink="http://www.w3.org/1999/xlink" xlink:title="Snow Entomological Collection, University of Kansas" id="ABBRID0ELWIM" xlink:type="simple">SEMC</abbrev>, DNA Voucher SLE1981); same data except margins of small forested stream, BR18-0712-01B (5, <abbrev xmlns:xlink="http://www.w3.org/1999/xlink" xlink:title="Snow Entomological Collection, University of Kansas" id="ABBRID0EPWIM" xlink:type="simple">SEMC</abbrev>). <bold>Matto Grosso do Sul</bold>: MS-243, 3 km SW of jct with BR-262, <named-content xmlns:xlink="http://www.w3.org/1999/xlink" content-type="dwc:verbatimCoordinates" xlink:type="simple"><named-content content-type="geo-json" specific-use="{&#34;type&#34;:&#34;Point&#34;,&#34;coordinates&#34;:[-56.781080,-20.095390]}" id="NCID0EYWIM" xlink:type="simple">-20.09539, -56.78108</named-content></named-content>, 147 m, 26.vi.2018, leg. Hamada &amp; team, small drying marsh along road by cattle pasture; BR18-0626-02A (19, <abbrev xmlns:xlink="http://www.w3.org/1999/xlink" xlink:title="Snow Entomological Collection, University of Kansas" id="ABBRID0E4WIM" xlink:type="simple">SEMC</abbrev>, including DNA voucher SLE2095); Aquidauana (ca. 5 km S) on MS-174, <named-content xmlns:xlink="http://www.w3.org/1999/xlink" content-type="dwc:verbatimCoordinates" xlink:type="simple"><named-content content-type="geo-json" specific-use="{&#34;type&#34;:&#34;Point&#34;,&#34;coordinates&#34;:[-55.760380,-20.534160]}" id="NCID0EEXIM" xlink:type="simple">-20.53416, -55.76038</named-content></named-content>, 166 m, 27.vi.2018, leg. Hamada &amp; team, small shallow pond with dense vegetation, BR18-0627-02A (1, <abbrev xmlns:xlink="http://www.w3.org/1999/xlink" xlink:title="Snow Entomological Collection, University of Kansas" id="ABBRID0EJXIM" xlink:type="simple">SEMC</abbrev>, DNA voucher SLE2093). <bold>Paraná</bold>: Curitiba, 28.vi.1969, leg. P. &amp; P. Spangler (1, UNSM). <bold>Rondônia</bold>: Novo Uniao, Vale do Cachoeiras, <named-content xmlns:xlink="http://www.w3.org/1999/xlink" content-type="dwc:verbatimCoordinates" xlink:type="simple"><named-content content-type="geo-json" specific-use="{&#34;type&#34;:&#34;Point&#34;,&#34;coordinates&#34;:[-62.377000,-10.917640]}" id="NCID0EUXIM" xlink:type="simple">-10.91764, -62.377</named-content></named-content>, 359 m, 10.vii.2018, leg. Short, small sandy-bottom stream margin, BR18-0710-02A (1, <abbrev xmlns:xlink="http://www.w3.org/1999/xlink" xlink:title="Snow Entomological Collection, University of Kansas" id="ABBRID0EZXIM" xlink:type="simple">SEMC</abbrev>, DNA voucher SLE2089). <bold>Roraima</bold>: BR-401, ca. 26 km NE of Boa Vista, <named-content xmlns:xlink="http://www.w3.org/1999/xlink" content-type="dwc:verbatimCoordinates" xlink:type="simple"><named-content content-type="geo-json" specific-use="{&#34;type&#34;:&#34;Point&#34;,&#34;coordinates&#34;:[-60.466950,2.936517]}" id="NCID0ECYIM" xlink:type="simple">2°56.191'N, 60°28.017'W</named-content></named-content>, 92 m, 12.i.2018, leg. Short, pooled up morichal, BR18-0112-06B (2, <abbrev xmlns:xlink="http://www.w3.org/1999/xlink" xlink:title="Snow Entomological Collection, University of Kansas" id="ABBRID0EHYIM" xlink:type="simple">SEMC</abbrev>); BR-401, ca. 6 km SW of Bonfim, <named-content xmlns:xlink="http://www.w3.org/1999/xlink" content-type="dwc:verbatimCoordinates" xlink:type="simple"><named-content content-type="geo-json" specific-use="{&#34;type&#34;:&#34;Point&#34;,&#34;coordinates&#34;:[-59.889350,3.360250]}" id="NCID0EOYIM" xlink:type="simple">3°21.615'N, 59°53.361'W</named-content></named-content>, 100 m, 12.i.2018, leg. Short, Benetti &amp; Santana, large marsh with abundant vegetation, BR18-0112-02A (1, <abbrev xmlns:xlink="http://www.w3.org/1999/xlink" xlink:title="Snow Entomological Collection, University of Kansas" id="ABBRID0ETYIM" xlink:type="simple">SEMC</abbrev>); BR-174, ca. 50 km NW Boa Vista, <named-content xmlns:xlink="http://www.w3.org/1999/xlink" content-type="dwc:verbatimCoordinates" xlink:type="simple"><named-content content-type="geo-json" specific-use="{&#34;type&#34;:&#34;Point&#34;,&#34;coordinates&#34;:[-60.857633,3.305800]}" id="NCID0E1YIM" xlink:type="simple">3°18.348'N, 60°51.458'W</named-content></named-content>, 100 m, 13.i.2018, leg. Short, marsh, BR18-0113-02A (1, <abbrev xmlns:xlink="http://www.w3.org/1999/xlink" xlink:title="Snow Entomological Collection, University of Kansas" id="ABBRID0E6YIM" xlink:type="simple">SEMC</abbrev>); Amajari, ca. 16 km W on RR-203, <named-content xmlns:xlink="http://www.w3.org/1999/xlink" content-type="dwc:verbatimCoordinates" xlink:type="simple"><named-content content-type="geo-json" specific-use="{&#34;type&#34;:&#34;Point&#34;,&#34;coordinates&#34;:[-61.557833,3.614567]}" id="NCID0EGZIM" xlink:type="simple">3°36.874'N, 61°33.470'W</named-content></named-content>, 125 m, leg. Short, Benetti &amp; Santana, marsh, BR18-0113-04A (43, <abbrev xmlns:xlink="http://www.w3.org/1999/xlink" xlink:title="Instituto Nacional de Pesquisas da Amazônia" id="ABBRID0ELZIM" xlink:type="simple">INPA</abbrev>, <abbrev xmlns:xlink="http://www.w3.org/1999/xlink" xlink:title="Snow Entomological Collection, University of Kansas" id="ABBRID0EPZIM" xlink:type="simple">SEMC</abbrev>). <bold>São Paulo</bold>: Guaratingueta, at light, 17.iv.1960, leg. B. Malkin #1 (7, UNSM); “São Paulo”, “10-57”, V. <tp:taxon-name><tp:taxon-name-part taxon-name-part-type="genus" reg="Novochares">N.</tp:taxon-name-part></tp:taxon-name> Alin (1, <abbrev xmlns:xlink="http://www.w3.org/1999/xlink" xlink:title="U.S. National Museum of Natural History, Smithsonian Institution" id="ABBRID0E2ZIM" xlink:type="simple">USNM</abbrev>). <bold>Ecuador: Pastaza</bold>: AGIP platform Villano B, along transect 1 &amp; 2, 24.v.2008; leg. A.E.Z. Short, small forest stream, AS-08-008b (1, <abbrev xmlns:xlink="http://www.w3.org/1999/xlink" xlink:title="Snow Entomological Collection, University of Kansas" id="ABBRID0EB1IM" xlink:type="simple">SEMC</abbrev>). <bold>French Guiana</bold>: Anapaike Village, Lawa River, 22–25.ix1963, leg. B. Malkin (2, <abbrev xmlns:xlink="http://www.w3.org/1999/xlink" xlink:title="U.S. National Museum of Natural History, Smithsonian Institution" id="ABBRID0EH1IM" xlink:type="simple">USNM</abbrev>); Carbet ONF Montagne de fer, Piste de montagne de fer (formerly road Degrad Florian), Crique Petit Laussat, <named-content xmlns:xlink="http://www.w3.org/1999/xlink" content-type="dwc:verbatimCoordinates" xlink:type="simple"><named-content content-type="geo-json" specific-use="{&#34;type&#34;:&#34;Point&#34;,&#34;coordinates&#34;:[-53.554680,5.406970]}" id="NCID0EO1IM" xlink:type="simple">5.40697°N, -53.55468°W</named-content></named-content>, 10 m, leg. Short, detrital pools, FG20-0302-01C (6, <abbrev xmlns:xlink="http://www.w3.org/1999/xlink" xlink:title="Collection of Simon Clavier, Kourou" id="ABBRID0ET1IM" xlink:type="simple">SCC</abbrev>, <abbrev xmlns:xlink="http://www.w3.org/1999/xlink" xlink:title="Snow Entomological Collection, University of Kansas" id="ABBRID0EX1IM" xlink:type="simple">SEMC</abbrev>); Carbet communal St-Elie, Route de Saint-Elie, tributary of Crique Toussaint, <named-content xmlns:xlink="http://www.w3.org/1999/xlink" content-type="dwc:verbatimCoordinates" xlink:type="simple"><named-content content-type="geo-json" specific-use="{&#34;type&#34;:&#34;Point&#34;,&#34;coordinates&#34;:[-53.052050,5.296530]}" id="NCID0E51IM" xlink:type="simple">5.29653°N, -53.05205°W</named-content></named-content>, 42 m, leg. Short &amp; Neff, margins of clearwater stream, FG20-0305-03B (3, <abbrev xmlns:xlink="http://www.w3.org/1999/xlink" xlink:title="Snow Entomological Collection, University of Kansas" id="ABBRID0ED2IM" xlink:type="simple">SEMC</abbrev>); Paracou, Station de recherche CIRAD, Crique Verlot, <named-content xmlns:xlink="http://www.w3.org/1999/xlink" content-type="dwc:verbatimCoordinates" xlink:type="simple"><named-content content-type="geo-json" specific-use="{&#34;type&#34;:&#34;Point&#34;,&#34;coordinates&#34;:[-52.928460,5.279660]}" id="NCID0EK2IM" xlink:type="simple">5.27966°N, -52.92846°W</named-content></named-content>, 8 m, leg. Short &amp; Neff, forested detrital pools, FG20-0306-01A (3, <abbrev xmlns:xlink="http://www.w3.org/1999/xlink" xlink:title="Snow Entomological Collection, University of Kansas" id="ABBRID0EP2IM" xlink:type="simple">SEMC</abbrev>); same data except margins and detrital snags in stream; FG20-0306-01B (1, <abbrev xmlns:xlink="http://www.w3.org/1999/xlink" xlink:title="Snow Entomological Collection, University of Kansas" id="ABBRID0ET2IM" xlink:type="simple">SEMC</abbrev>). <bold>Guyana: Region 7</bold>: Takatu Mts, logging site, forest puddle, 8.xii.1983, leg. P.D. Perkins (1, <abbrev xmlns:xlink="http://www.w3.org/1999/xlink" xlink:title="Snow Entomological Collection, University of Kansas" id="ABBRID0EZ2IM" xlink:type="simple">SEMC</abbrev>), same data but without logging site and only “xii.1983” (5, <abbrev xmlns:xlink="http://www.w3.org/1999/xlink" xlink:title="Snow Entomological Collection, University of Kansas" id="ABBRID0E42IM" xlink:type="simple">SEMC</abbrev>). <bold>Region 9</bold>: Tributary of the Takatu River, NW of Kusad Mts., <named-content xmlns:xlink="http://www.w3.org/1999/xlink" content-type="dwc:verbatimCoordinates" xlink:type="simple"><named-content content-type="geo-json" specific-use="{&#34;type&#34;:&#34;Point&#34;,&#34;coordinates&#34;:[-59.985217,2.842717]}" id="NCID0EG3IM" xlink:type="simple">2°50.563'N, 59°59.113'W</named-content></named-content>, 109 m, 24.x.2013, leg. Short, Isaacs, &amp; Salisbury, vegetated creek margins, GY13-1024-02B (11, <abbrev xmlns:xlink="http://www.w3.org/1999/xlink" xlink:title="Center for the study of Biological Diversity, University of Guyana" id="ABBRID0EL3IM" xlink:type="simple">CBDG</abbrev>, <abbrev xmlns:xlink="http://www.w3.org/1999/xlink" xlink:title="Snow Entomological Collection, University of Kansas" id="ABBRID0EP3IM" xlink:type="simple">SEMC</abbrev>); Ziida Karisihizi (Lake), nr. Kusad Mts., <named-content xmlns:xlink="http://www.w3.org/1999/xlink" content-type="dwc:verbatimCoordinates" xlink:type="simple"><named-content content-type="geo-json" specific-use="{&#34;type&#34;:&#34;Point&#34;,&#34;coordinates&#34;:[-59.806017,2.829883]}" id="NCID0EW3IM" xlink:type="simple">2°49.793'N, 59°48.361'W</named-content></named-content>, 123 m, 25.x.2013, leg. Short, Isaacs, &amp; Salisbury, large vegetated marsh, GY13-1025-01A (30, <abbrev xmlns:xlink="http://www.w3.org/1999/xlink" xlink:title="Snow Entomological Collection, University of Kansas" id="ABBRID0E23IM" xlink:type="simple">SEMC</abbrev>, including DNA voucher SLE1220); Ziida Wao Creek near Kusad Mountains, <named-content xmlns:xlink="http://www.w3.org/1999/xlink" content-type="dwc:verbatimCoordinates" xlink:type="simple"><named-content content-type="geo-json" specific-use="{&#34;type&#34;:&#34;Point&#34;,&#34;coordinates&#34;:[-59.809100,2.828733]}" id="NCID0EC4IM" xlink:type="simple">2°49.724'N, 59°48.546'W</named-content></named-content>, 121 m, 25.x.2013, leg. Short, Isaacs, and Salisbury, stagnant vegetated creek, GY13-1025-02A (12, <abbrev xmlns:xlink="http://www.w3.org/1999/xlink" xlink:title="Snow Entomological Collection, University of Kansas" id="ABBRID0EH4IM" xlink:type="simple">SEMC</abbrev>); nr. Kusad Mts., <named-content xmlns:xlink="http://www.w3.org/1999/xlink" content-type="dwc:verbatimCoordinates" xlink:type="simple"><named-content content-type="geo-json" specific-use="{&#34;type&#34;:&#34;Point&#34;,&#34;coordinates&#34;:[-59.972550,2.849250]}" id="NCID0EO4IM" xlink:type="simple">2°50.955'N, 59°58.353'W</named-content></named-content>, 115 m, 27.x.2013, leg. Short, Isaacs, &amp; Salisbury, vegetated pond, GY13-1027-02A (1, <abbrev xmlns:xlink="http://www.w3.org/1999/xlink" xlink:title="Snow Entomological Collection, University of Kansas" id="ABBRID0ET4IM" xlink:type="simple">SEMC</abbrev>); nr. Kusad Mts., <named-content xmlns:xlink="http://www.w3.org/1999/xlink" content-type="dwc:verbatimCoordinates" xlink:type="simple"><named-content content-type="geo-json" specific-use="{&#34;type&#34;:&#34;Point&#34;,&#34;coordinates&#34;:[-59.922267,2.853217]}" id="NCID0E14IM" xlink:type="simple">2°51.193'N, 59°55.336'W</named-content></named-content>, 117 m, 28.x.2013, leg. A. Short, muddy margins of vegetated farm ponds, GY13-1028-02A (1, <abbrev xmlns:xlink="http://www.w3.org/1999/xlink" xlink:title="Snow Entomological Collection, University of Kansas" id="ABBRID0E64IM" xlink:type="simple">SEMC</abbrev>); <tp:taxon-name><tp:taxon-name-part taxon-name-part-type="genus" reg="Novochares">N.</tp:taxon-name-part></tp:taxon-name> Parabara, <named-content xmlns:xlink="http://www.w3.org/1999/xlink" content-type="dwc:verbatimCoordinates" xlink:type="simple"><named-content content-type="geo-json" specific-use="{&#34;type&#34;:&#34;Point&#34;,&#34;coordinates&#34;:[-59.342450,2.181700]}" id="NCID0EM5IM" xlink:type="simple">2°10.902'N, 59°20.547'W</named-content></named-content>, 260 m, basecamp area, 31.x.2013, leg. A. Short marshy puddles &amp; rivulets; GY13-1031-03A (1, <abbrev xmlns:xlink="http://www.w3.org/1999/xlink" xlink:title="Snow Entomological Collection, University of Kansas" id="ABBRID0ER5IM" xlink:type="simple">SEMC</abbrev>). <bold>Suriname: Para</bold>: Along Martin Luther King Highway, marsh by road, 23.vii.2012, leg. Short &amp; team, SR12-0723-02A (1, <abbrev xmlns:xlink="http://www.w3.org/1999/xlink" xlink:title="Snow Entomological Collection, University of Kansas" id="ABBRID0EX5IM" xlink:type="simple">SEMC</abbrev>). <bold>Sipaliwini</bold>: Camp 3, Werehpai, <named-content xmlns:xlink="http://www.w3.org/1999/xlink" content-type="dwc:verbatimCoordinates" xlink:type="simple"><named-content content-type="geo-json" specific-use="{&#34;type&#34;:&#34;Point&#34;,&#34;coordinates&#34;:[-56.697683,2.362933]}" id="NCID0EA6IM" xlink:type="simple">2°21.776'N, 56°41.861'W</named-content></named-content>, 237 m, 3–7.ix.2010, leg. Short and Kadosoe, pooled up detrital creek, SR10-0903-01A (1, <abbrev xmlns:xlink="http://www.w3.org/1999/xlink" xlink:title="Snow Entomological Collection, University of Kansas" id="ABBRID0EF6IM" xlink:type="simple">SEMC</abbrev>, DNA voucher SLE448); Raleighvallen Nature Reserve, base of Voltzberg, <named-content xmlns:xlink="http://www.w3.org/1999/xlink" content-type="dwc:verbatimCoordinates" xlink:type="simple"><named-content content-type="geo-json" specific-use="{&#34;type&#34;:&#34;Point&#34;,&#34;coordinates&#34;:[-56.184650,4.673867]}" id="NCID0EM6IM" xlink:type="simple">4°40.432’N, 56°11.079’W</named-content></named-content>, 86 m, 16.iii.2016, leg. Short et al., pooled up stream, SR16-0316-01B (1, <abbrev xmlns:xlink="http://www.w3.org/1999/xlink" xlink:title="Snow Entomological Collection, University of Kansas" id="ABBRID0ER6IM" xlink:type="simple">SEMC</abbrev>); Upper Palumeu, Camp 1, <named-content xmlns:xlink="http://www.w3.org/1999/xlink" content-type="dwc:verbatimCoordinates" xlink:type="simple"><named-content content-type="geo-json" specific-use="{&#34;type&#34;:&#34;Point&#34;,&#34;coordinates&#34;:[-55.629410,2.477000]}" id="NCID0EY6IM" xlink:type="simple">2.47700°N, 55.62941°W</named-content></named-content>, 275 m. leg. A. Short, 10–16.iii.2012, Flight Intercept Trap, SR12-0310-TN1 (1, <abbrev xmlns:xlink="http://www.w3.org/1999/xlink" xlink:title="Snow Entomological Collection, University of Kansas" id="ABBRID0E46IM" xlink:type="simple">SEMC</abbrev>); same data except small forest pool, SR12-0310-02A (2, <abbrev xmlns:xlink="http://www.w3.org/1999/xlink" xlink:title="Snow Entomological Collection, University of Kansas" id="ABBRID0EBAJM" xlink:type="simple">SEMC</abbrev>); Kasikasima, Camp 4 (low), <named-content xmlns:xlink="http://www.w3.org/1999/xlink" content-type="dwc:verbatimCoordinates" xlink:type="simple"><named-content content-type="geo-json" specific-use="{&#34;type&#34;:&#34;Point&#34;,&#34;coordinates&#34;:[-55.385000,2.977310]}" id="NCID0EIAJM" xlink:type="simple">2.97731°N, 55.38500°W</named-content></named-content>, 200 m, 20–25.iii.2012leg. A. Short, detrital pools along trail to METS camp, SR12-0320-03A (4, <abbrev xmlns:xlink="http://www.w3.org/1999/xlink" xlink:title="Snow Entomological Collection, University of Kansas" id="ABBRID0ENAJM" xlink:type="simple">SEMC</abbrev>); Raleighvallen Nature Reserve Voltzberg Station, <named-content xmlns:xlink="http://www.w3.org/1999/xlink" content-type="dwc:verbatimCoordinates" xlink:type="simple"><named-content content-type="geo-json" specific-use="{&#34;type&#34;:&#34;Point&#34;,&#34;coordinates&#34;:[-56.185633,4.681833]}" id="NCID0EUAJM" xlink:type="simple">04°40.910'N, 56°11.138'W</named-content></named-content>, 78 m, 29.vii.2012, leg. A. Short and C. McIntosh, detrital side pool, SR12-0729-02B (3, <abbrev xmlns:xlink="http://www.w3.org/1999/xlink" xlink:title="Snow Entomological Collection, University of Kansas" id="ABBRID0EZAJM" xlink:type="simple">SEMC</abbrev>); same data as previous except: 29.vii.2012, leg. Short, Maier, McIntosh, and Kadosoe, stream margins, SR12-0729-02A (4 NZSC, <abbrev xmlns:xlink="http://www.w3.org/1999/xlink" xlink:title="Snow Entomological Collection, University of Kansas" id="ABBRID0E4AJM" xlink:type="simple">SEMC</abbrev>). <bold>Suriname</bold>: Krakka-Phedra Road, 25.x.1962, leg. B. Malkin, “tiny pool in forest, much fallen foliage” (92, UNSM). <bold>Venezuela: Bolívar</bold>: Guri, Rio Caroni, 100 m, 16.xi.1966, leg. J. &amp; B. Bechyne &amp; E. Osuna (1, <abbrev xmlns:xlink="http://www.w3.org/1999/xlink" xlink:title="Museo del Instituto de Zoología Agrícola" id="ABBRID0EFBJM" xlink:type="simple">MIZA</abbrev>); Gran Sabana, E. Pauji, <named-content xmlns:xlink="http://www.w3.org/1999/xlink" content-type="dwc:verbatimCoordinates" xlink:type="simple"><named-content content-type="geo-json" specific-use="{&#34;type&#34;:&#34;Point&#34;,&#34;coordinates&#34;:[-61.435550,4.610583]}" id="NCID0EMBJM" xlink:type="simple">4°36.635'N, 61°26.133'W</named-content></named-content>, 894 m, 17.vii.2010, leg. Short, roadside puddles, VZ10-0717-01B (1, <abbrev xmlns:xlink="http://www.w3.org/1999/xlink" xlink:title="Snow Entomological Collection, University of Kansas" id="ABBRID0ERBJM" xlink:type="simple">SEMC</abbrev>); Gran Sabana, <tp:taxon-name><tp:taxon-name-part taxon-name-part-type="genus" reg="Novochares">N.</tp:taxon-name-part></tp:taxon-name> Santa Elena, Rio Guara at Rt. 10, 17.vii.2010, leg. Short, Tellez, &amp; Arias, marshy area, VZ10-0717-02A (3, <abbrev xmlns:xlink="http://www.w3.org/1999/xlink" xlink:title="Snow Entomological Collection, University of Kansas" id="ABBRID0E2BJM" xlink:type="simple">SEMC</abbrev>).</p></tp:treatment-sec><tp:treatment-sec sec-type="Differential diagnosis" id="SECID0E6BJM"><title>Differential diagnosis.</title><p>This common and widespread species has an aedeagal form that is similar to two relatively rare and (so far as we know) localized species: <italic><tp:taxon-name><tp:taxon-name-part taxon-name-part-type="genus" reg="Novochares">N.</tp:taxon-name-part><tp:taxon-name-part taxon-name-part-type="species" reg="tambopatense">tambopatense</tp:taxon-name-part></tp:taxon-name></italic> (Fig. <xref ref-type="fig" rid="F28">28K</xref>) and to a lesser extent <italic><tp:taxon-name><tp:taxon-name-part taxon-name-part-type="genus" reg="Novochares">N.</tp:taxon-name-part><tp:taxon-name-part taxon-name-part-type="species" reg="pume">pume</tp:taxon-name-part></tp:taxon-name></italic> (Fig. <xref ref-type="fig" rid="F28">28G</xref>). The ventral plate of the median lobe is strongly extended into a long spine in both of those species, which projects distally making the median lobe appear trifid. In <italic><tp:taxon-name><tp:taxon-name-part taxon-name-part-type="genus" reg="Novochares">N.</tp:taxon-name-part><tp:taxon-name-part taxon-name-part-type="species" reg="tectiformis">tectiformis</tp:taxon-name-part></tp:taxon-name></italic>, the ventral plate of the median lobe does not project distally (e.g., Fig. <xref ref-type="fig" rid="F25">25K</xref>) or only very little (e.g., Fig. <xref ref-type="fig" rid="F25">25L</xref>) and is never in the form of a narrow spine. In <italic><tp:taxon-name><tp:taxon-name-part taxon-name-part-type="genus" reg="Novochares">N.</tp:taxon-name-part><tp:taxon-name-part taxon-name-part-type="species" reg="pume">pume</tp:taxon-name-part></tp:taxon-name></italic>, the projections of the ventral and dorsal plates are subequal in size, while in <italic><tp:taxon-name><tp:taxon-name-part taxon-name-part-type="genus" reg="Novochares">N.</tp:taxon-name-part><tp:taxon-name-part taxon-name-part-type="species" reg="tambopatense">tambopatense</tp:taxon-name-part></tp:taxon-name></italic>, the projection of the ventral plate does not reach the apex of the projections of the dorsal plate.</p></tp:treatment-sec><tp:treatment-sec sec-type="description" id="SECID0EMEJM"><title>Description.</title><p>Body length 6.2–9.5 mm. <bold><italic>Coloration</italic></bold>: Dorsal surfaces dark brown and sheeny, with slightly to sharply paler margins of pronotum and elytra. <bold><italic>Head</italic></bold>: Maxillary palps 1.1–1.5× longer than width of head, uniformly orange to brown in color (Fig. <xref ref-type="fig" rid="F24">24A</xref>). <bold><italic>Thorax</italic></bold>: Ground punctation on pronotum and elytra dense and very shallowly impressed. Elytra without rows of serial punctures, each with very faint rows (one dorsal and two or three lateral) of scarce and weakly marked systematic punctures. Prosternum flat to very weakly and broadly convex. Posterior elevation of mesoventrite with posterior face somewhat bisinuate and medial longitudinal ridge extending anteriorly (resembling a nose). <bold><italic>Abdomen</italic></bold>: Apical emargination of fifth ventrite relatively deep, U-shaped. <bold><italic>Aedeagus</italic></bold>: (Figs <xref ref-type="fig" rid="F5">5B</xref>, <xref ref-type="fig" rid="F25">25G–L</xref>) Overall shape pear-like, 2.4–3.0× longer than wide; lateral projection on apical region of outer margin of each paramere strongly pointed; at closest point, dorsal inner margins of parameres separated by distance 0.1–0.5× greatest width of a paramere; dorsal plate of median lobe with neck 0.5–0.6× as broad as base; arms of dorsal plate of median lobe gradually and weakly narrowing towards apex, apically converging or parallel, with apex narrowly and dorsally pointed, nearly 0.35–0.50× length of dorsal plate of median lobe; notch between arms broadly projected at base, at base nearly as broad as 2–3× base of an arm; ventral plate of median lobe moderately sclerotized, triangular, apically rounded, apex extending to basal 1/4 of arms of dorsal plate; basal piece 0.33–0.34× length of a paramere. In lateral view, aedeagus flattened, with ventral outline of parameres 3.9× longer than greatest width near base; dorsal outline nearly straight along basal 2/3.</p></tp:treatment-sec><tp:treatment-sec sec-type="distribution" id="SECID0ENFJM"><title>Distribution.</title><p>Previously recorded for Argentina, Brazil (Mato Grosso do Sul), Paraguay, and Venezuela. Here newly recorded for Bolivia, Guyana, Ecuador, French Guiana, Suriname, and the Brazilian states of Amapá, Amazonas, Paraná, Rondônia, and São Paulo (Fig. <xref ref-type="fig" rid="F29">29C</xref>).</p></tp:treatment-sec><tp:treatment-sec sec-type="habitat" id="SECID0EXFJM"><title>Habitat.</title><p>This species is found in a variety of habitats, with a particular preference for detrital pools. However, it has also been found in marshes and stream margins.</p></tp:treatment-sec><tp:treatment-sec sec-type="remarks" id="SECID0E3FJM"><title>Remarks.</title><p>This species exhibits a relatively large degree of morphological and genetic variation across its substantial geographic range. The maximum intraspecific pairwise genetic divergence in COI is 5.4% among the individuals sequenced from Suriname, Guyana, and Brazil. While the overall form of the aedeagus is always the same, there is variation in the degree of convergence of the distal arms of the dorsal plate of the median lobe (compare Fig. <xref ref-type="fig" rid="F25">25K</xref> vs. Fig. <xref ref-type="fig" rid="F25">25L</xref>) as well as small differences in the relative height and shape of the apex of the ventral plate of the median lobe. However, we did not find these differences to correlate to the genetic data we had, nor to be stable or substantial enough to break the group into multiple species. Therefore, we consider <italic><tp:taxon-name><tp:taxon-name-part taxon-name-part-type="genus" reg="Novochares">N.</tp:taxon-name-part><tp:taxon-name-part taxon-name-part-type="species" reg="tectiformis">tectiformis</tp:taxon-name-part></tp:taxon-name></italic> to be a somewhat variable, common, and widespread species.</p></tp:treatment-sec><tp:treatment-sec><!--Section generated to contain objects referenced in tp:taxon-treatment.--><fig id="F5" position="float" orientation="portrait"><object-id xmlns:xlink="http://www.w3.org/1999/xlink" content-type="doi" xlink:type="simple">10.3897/zookeys.1171.104142.figure5</object-id><object-id xmlns:xlink="http://www.w3.org/1999/xlink" content-type="arpha" xlink:type="simple">31A2F28D-86B3-597D-BE5C-C8BA7F4CB09C</object-id><label>Figure 5.</label><caption><p>Aedeagi of the <italic><tp:taxon-name><tp:taxon-name-part taxon-name-part-type="genus" reg="Novochares">Novochares</tp:taxon-name-part><tp:taxon-name-part taxon-name-part-type="species" reg="tectiformis">tectiformis</tp:taxon-name-part></tp:taxon-name></italic> species group along with schematic representations of the whole, the parameres (in blue), and the dorsal (in yellow) and ventral (in red) plates of the median lobe <bold>A</bold><italic><tp:taxon-name><tp:taxon-name-part taxon-name-part-type="genus" reg="Novochares">N.</tp:taxon-name-part><tp:taxon-name-part taxon-name-part-type="species" reg="trifurcatus">trifurcatus</tp:taxon-name-part></tp:taxon-name></italic><bold>B</bold><italic><tp:taxon-name><tp:taxon-name-part taxon-name-part-type="genus" reg="Novochares">N.</tp:taxon-name-part><tp:taxon-name-part taxon-name-part-type="species" reg="tectiformis">tectiformis</tp:taxon-name-part></tp:taxon-name></italic><bold>C</bold><italic><tp:taxon-name><tp:taxon-name-part taxon-name-part-type="genus" reg="Novochares">N.</tp:taxon-name-part><tp:taxon-name-part taxon-name-part-type="species" reg="mura">mura</tp:taxon-name-part></tp:taxon-name></italic>.</p></caption><graphic xmlns:xlink="http://www.w3.org/1999/xlink" xlink:href="zookeys-1171-001_article-104142__-g005.jpg" position="float" orientation="portrait" xlink:type="simple" id="oo_881172.jpg"><uri content-type="original_file" xlink:type="simple">https://binary.pensoft.net/fig/881172</uri></graphic></fig><fig id="F6" position="float" orientation="portrait"><object-id xmlns:xlink="http://www.w3.org/1999/xlink" content-type="doi" xlink:type="simple">10.3897/zookeys.1171.104142.figure6</object-id><object-id xmlns:xlink="http://www.w3.org/1999/xlink" content-type="arpha" xlink:type="simple">C23A66D0-B7E5-5616-81EB-B3D731068C21</object-id><label>Figure 6.</label><caption><p>Morphological features of <italic><tp:taxon-name><tp:taxon-name-part taxon-name-part-type="genus" reg="Novochares">Novochares</tp:taxon-name-part></tp:taxon-name></italic> spp. <bold>A, B</bold> mesoventrite <bold>C, D</bold> dorsal view of the head <bold>A</bold><italic><tp:taxon-name><tp:taxon-name-part taxon-name-part-type="genus" reg="Novochares">N.</tp:taxon-name-part><tp:taxon-name-part taxon-name-part-type="species" reg="tectiformis">tectiformis</tp:taxon-name-part></tp:taxon-name></italic><bold>B</bold><italic><tp:taxon-name><tp:taxon-name-part taxon-name-part-type="genus" reg="Novochares">N.</tp:taxon-name-part><tp:taxon-name-part taxon-name-part-type="species" reg="cochlearis">cochlearis</tp:taxon-name-part></tp:taxon-name></italic><bold>C</bold><italic><tp:taxon-name><tp:taxon-name-part taxon-name-part-type="genus" reg="Aulonochares">Aulonochares</tp:taxon-name-part><tp:taxon-name-part taxon-name-part-type="species" reg="ligulatus">ligulatus</tp:taxon-name-part></tp:taxon-name></italic><bold>D</bold><italic><tp:taxon-name><tp:taxon-name-part taxon-name-part-type="genus" reg="Novochares">N.</tp:taxon-name-part><tp:taxon-name-part taxon-name-part-type="species" reg="pertusus">pertusus</tp:taxon-name-part></tp:taxon-name></italic>.</p></caption><graphic xmlns:xlink="http://www.w3.org/1999/xlink" xlink:href="zookeys-1171-001_article-104142__-g006.jpg" position="float" orientation="portrait" xlink:type="simple" id="oo_881173.jpg"><uri content-type="original_file" xlink:type="simple">https://binary.pensoft.net/fig/881173</uri></graphic></fig><fig id="F24" position="float" orientation="portrait"><object-id xmlns:xlink="http://www.w3.org/1999/xlink" content-type="doi" xlink:type="simple">10.3897/zookeys.1171.104142.figure24</object-id><object-id xmlns:xlink="http://www.w3.org/1999/xlink" content-type="arpha" xlink:type="simple">F5D06429-F530-54DA-A051-C82B654EA33E</object-id><label>Figure 24.</label><caption><p>Dorsal habitus of <italic><tp:taxon-name><tp:taxon-name-part taxon-name-part-type="genus" reg="Novochares">Novochares</tp:taxon-name-part></tp:taxon-name></italic> spp. <bold>A</bold><italic><tp:taxon-name><tp:taxon-name-part taxon-name-part-type="genus" reg="Novochares">N.</tp:taxon-name-part><tp:taxon-name-part taxon-name-part-type="species" reg="tectiformis">tectiformis</tp:taxon-name-part></tp:taxon-name></italic><bold>B</bold><italic><tp:taxon-name><tp:taxon-name-part taxon-name-part-type="genus" reg="Novochares">N.</tp:taxon-name-part><tp:taxon-name-part taxon-name-part-type="species" reg="orchis">orchis</tp:taxon-name-part></tp:taxon-name></italic><bold>C</bold><italic><tp:taxon-name><tp:taxon-name-part taxon-name-part-type="genus" reg="Novochares">N.</tp:taxon-name-part><tp:taxon-name-part taxon-name-part-type="species" reg="duo">duo</tp:taxon-name-part></tp:taxon-name></italic><bold>D</bold><italic><tp:taxon-name><tp:taxon-name-part taxon-name-part-type="genus" reg="Novochares">N.</tp:taxon-name-part><tp:taxon-name-part taxon-name-part-type="species" reg="piaroa">piaroa</tp:taxon-name-part></tp:taxon-name></italic>.</p></caption><graphic xmlns:xlink="http://www.w3.org/1999/xlink" xlink:href="zookeys-1171-001_article-104142__-g024.jpg" position="float" orientation="portrait" xlink:type="simple" id="oo_881191.jpg"><uri content-type="original_file" xlink:type="simple">https://binary.pensoft.net/fig/881191</uri></graphic></fig><fig id="F25" position="float" orientation="portrait"><object-id xmlns:xlink="http://www.w3.org/1999/xlink" content-type="doi" xlink:type="simple">10.3897/zookeys.1171.104142.figure25</object-id><object-id xmlns:xlink="http://www.w3.org/1999/xlink" content-type="arpha" xlink:type="simple">DFB3BCF1-E14C-5729-B0A2-2409F81E7ED5</object-id><label>Figure 25.</label><caption><p>Aedeagi of the <italic><tp:taxon-name><tp:taxon-name-part taxon-name-part-type="genus" reg="Novochares">Novochares</tp:taxon-name-part><tp:taxon-name-part taxon-name-part-type="species" reg="tectiformis">tectiformis</tp:taxon-name-part></tp:taxon-name></italic> species group <bold>A–D</bold><italic><tp:taxon-name><tp:taxon-name-part taxon-name-part-type="genus" reg="Novochares">N.</tp:taxon-name-part><tp:taxon-name-part taxon-name-part-type="species" reg="duo">duo</tp:taxon-name-part></tp:taxon-name></italic><bold>E, F</bold><italic><tp:taxon-name><tp:taxon-name-part taxon-name-part-type="genus" reg="Novochares">N.</tp:taxon-name-part><tp:taxon-name-part taxon-name-part-type="species" reg="bolivianus">bolivianus</tp:taxon-name-part></tp:taxon-name></italic><bold>G–L</bold><italic><tp:taxon-name><tp:taxon-name-part taxon-name-part-type="genus" reg="Novochares">N.</tp:taxon-name-part><tp:taxon-name-part taxon-name-part-type="species" reg="tectiformis">tectiformis</tp:taxon-name-part></tp:taxon-name></italic><bold>A, E, F, G, K, L</bold> dorsal view <bold>B, H</bold> ventral view <bold>C, I</bold> lateral view <bold>D, J</bold> oblique view.</p></caption><graphic xmlns:xlink="http://www.w3.org/1999/xlink" xlink:href="zookeys-1171-001_article-104142__-g025.jpg" position="float" orientation="portrait" xlink:type="simple" id="oo_881192.jpg"><uri content-type="original_file" xlink:type="simple">https://binary.pensoft.net/fig/881192</uri></graphic></fig><fig id="F29" position="float" orientation="portrait"><object-id xmlns:xlink="http://www.w3.org/1999/xlink" content-type="doi" xlink:type="simple">10.3897/zookeys.1171.104142.figure29</object-id><object-id xmlns:xlink="http://www.w3.org/1999/xlink" content-type="arpha" xlink:type="simple">F4FD1852-9CE4-57AC-937C-0E5D6C7BACE0</object-id><label>Figure 29.</label><caption><p>Distribution of <italic><tp:taxon-name><tp:taxon-name-part taxon-name-part-type="genus" reg="Novochares">Novochares</tp:taxon-name-part><tp:taxon-name-part taxon-name-part-type="species" reg="tectiformis">tectiformis</tp:taxon-name-part></tp:taxon-name></italic> species group <bold>A</bold><italic><tp:taxon-name><tp:taxon-name-part taxon-name-part-type="genus" reg="Novochares">N.</tp:taxon-name-part><tp:taxon-name-part taxon-name-part-type="species" reg="duo">duo</tp:taxon-name-part></tp:taxon-name></italic> (red), <italic><tp:taxon-name><tp:taxon-name-part taxon-name-part-type="genus" reg="Novochares">N.</tp:taxon-name-part><tp:taxon-name-part taxon-name-part-type="species" reg="bolivianus">bolivianus</tp:taxon-name-part></tp:taxon-name></italic> (yellow), <italic><tp:taxon-name><tp:taxon-name-part taxon-name-part-type="genus" reg="Novochares">N.</tp:taxon-name-part><tp:taxon-name-part taxon-name-part-type="species" reg="atlanticus">atlanticus</tp:taxon-name-part></tp:taxon-name></italic> (blue), <italic><tp:taxon-name><tp:taxon-name-part taxon-name-part-type="genus" reg="Novochares">N.</tp:taxon-name-part><tp:taxon-name-part taxon-name-part-type="species" reg="danta">danta</tp:taxon-name-part></tp:taxon-name></italic> (green) <bold>B</bold><italic><tp:taxon-name><tp:taxon-name-part taxon-name-part-type="genus" reg="Novochares">N.</tp:taxon-name-part><tp:taxon-name-part taxon-name-part-type="species" reg="coya">coya</tp:taxon-name-part></tp:taxon-name></italic> (red), <italic><tp:taxon-name><tp:taxon-name-part taxon-name-part-type="genus" reg="Novochares">N.</tp:taxon-name-part><tp:taxon-name-part taxon-name-part-type="species" reg="yora">yora</tp:taxon-name-part></tp:taxon-name></italic> (yellow), <italic><tp:taxon-name><tp:taxon-name-part taxon-name-part-type="genus" reg="Novochares">N.</tp:taxon-name-part><tp:taxon-name-part taxon-name-part-type="species" reg="xingu">xingu</tp:taxon-name-part></tp:taxon-name></italic> (blue), <italic><tp:taxon-name><tp:taxon-name-part taxon-name-part-type="genus" reg="Novochares">N.</tp:taxon-name-part><tp:taxon-name-part taxon-name-part-type="species" reg="mura">mura</tp:taxon-name-part></tp:taxon-name></italic> (green), <italic><tp:taxon-name><tp:taxon-name-part taxon-name-part-type="genus" reg="Novochares">N.</tp:taxon-name-part><tp:taxon-name-part taxon-name-part-type="species" reg="trifurcatus">trifurcatus</tp:taxon-name-part></tp:taxon-name></italic> (purple) <bold>C</bold><italic><tp:taxon-name><tp:taxon-name-part taxon-name-part-type="genus" reg="Novochares">N.</tp:taxon-name-part><tp:taxon-name-part taxon-name-part-type="species" reg="tectiformis">tectiformis</tp:taxon-name-part></tp:taxon-name></italic> (red) <bold>D</bold><italic><tp:taxon-name><tp:taxon-name-part taxon-name-part-type="genus" reg="Novochares">N.</tp:taxon-name-part><tp:taxon-name-part taxon-name-part-type="species" reg="pume">pume</tp:taxon-name-part></tp:taxon-name></italic> (red), <italic><tp:taxon-name><tp:taxon-name-part taxon-name-part-type="genus" reg="Novochares">N.</tp:taxon-name-part><tp:taxon-name-part taxon-name-part-type="species" reg="piaroa">piaroa</tp:taxon-name-part></tp:taxon-name></italic> (yellow), <italic><tp:taxon-name><tp:taxon-name-part taxon-name-part-type="genus" reg="Novochares">N.</tp:taxon-name-part><tp:taxon-name-part taxon-name-part-type="species" reg="florifer">florifer</tp:taxon-name-part></tp:taxon-name></italic> (blue), <italic><tp:taxon-name><tp:taxon-name-part taxon-name-part-type="genus" reg="Novochares">N.</tp:taxon-name-part><tp:taxon-name-part taxon-name-part-type="species" reg="mojenos">mojenos</tp:taxon-name-part></tp:taxon-name></italic> (green), <italic><tp:taxon-name><tp:taxon-name-part taxon-name-part-type="genus" reg="Novochares">N.</tp:taxon-name-part><tp:taxon-name-part taxon-name-part-type="species" reg="tambopatense">tambopatense</tp:taxon-name-part></tp:taxon-name></italic> (purple).</p></caption><graphic xmlns:xlink="http://www.w3.org/1999/xlink" xlink:href="zookeys-1171-001_article-104142__-g029.jpg" position="float" orientation="portrait" xlink:type="simple" id="oo_881196.jpg"><uri content-type="original_file" xlink:type="simple">https://binary.pensoft.net/fig/881196</uri></graphic></fig><fig id="F28" position="float" orientation="portrait"><object-id xmlns:xlink="http://www.w3.org/1999/xlink" content-type="doi" xlink:type="simple">10.3897/zookeys.1171.104142.figure28</object-id><object-id xmlns:xlink="http://www.w3.org/1999/xlink" content-type="arpha" xlink:type="simple">005A7588-2A0C-5DDC-945E-6680341C44E9</object-id><label>Figure 28.</label><caption><p>Aedeagi of the <italic><tp:taxon-name><tp:taxon-name-part taxon-name-part-type="genus" reg="Novochares">Novochares</tp:taxon-name-part><tp:taxon-name-part taxon-name-part-type="species" reg="tectiformis">tectiformis</tp:taxon-name-part></tp:taxon-name></italic> species group <bold>A–C</bold><italic><tp:taxon-name><tp:taxon-name-part taxon-name-part-type="genus" reg="Novochares">N.</tp:taxon-name-part><tp:taxon-name-part taxon-name-part-type="species" reg="piaroa">piaroa</tp:taxon-name-part></tp:taxon-name></italic><bold>D–F</bold><italic><tp:taxon-name><tp:taxon-name-part taxon-name-part-type="genus" reg="Novochares">N.</tp:taxon-name-part><tp:taxon-name-part taxon-name-part-type="species" reg="florifer">florifer</tp:taxon-name-part></tp:taxon-name></italic><bold>G–J</bold><italic><tp:taxon-name><tp:taxon-name-part taxon-name-part-type="genus" reg="Novochares">N.</tp:taxon-name-part><tp:taxon-name-part taxon-name-part-type="species" reg="pume">pume</tp:taxon-name-part></tp:taxon-name></italic><bold>K, L</bold><italic><tp:taxon-name><tp:taxon-name-part taxon-name-part-type="genus" reg="Novochares">N.</tp:taxon-name-part><tp:taxon-name-part taxon-name-part-type="species" reg="tambopatense">tambopatense</tp:taxon-name-part></tp:taxon-name></italic><bold>A, D, G, K</bold> dorsal view <bold>B, H</bold> ventral view <bold>C, F, I</bold> lateral view <bold>E, J, L</bold> oblique view.</p></caption><graphic xmlns:xlink="http://www.w3.org/1999/xlink" xlink:href="zookeys-1171-001_article-104142__-g028.jpg" position="float" orientation="portrait" xlink:type="simple" id="oo_881195.jpg"><uri content-type="original_file" xlink:type="simple">https://binary.pensoft.net/fig/881195</uri></graphic></fig></tp:treatment-sec><ref-list><ref id="B18"><mixed-citation xmlns:xlink="http://www.w3.org/1999/xlink" xlink:type="simple"><person-group><name name-style="western"><surname>Fernández</surname><given-names>LA</given-names></name></person-group> (<year>1989</year>) <article-title>Notas sobre el género <italic><tp:taxon-name><tp:taxon-name-part taxon-name-part-type="genus">Helochares</tp:taxon-name-part></tp:taxon-name></italic>. II (<tp:taxon-name><tp:taxon-name-part taxon-name-part-type="order">Coleoptera</tp:taxon-name-part></tp:taxon-name>: <tp:taxon-name><tp:taxon-name-part taxon-name-part-type="family">Hydrophilidae</tp:taxon-name-part></tp:taxon-name>). Descripción de dos especies nuevas neotropicales. Clave para determinar las especies argentinas y de áreas vecinas.</article-title><source>Revista de la Sociedad Entomológica Argentina</source><volume>45</volume>: <fpage>145</fpage>–<lpage>151</lpage>. <ext-link xlink:href="https://www.biotaxa.org/RSEA/article/view/36600" ext-link-type="uri" xlink:type="simple">https://www.biotaxa.org/RSEA/article/view/36600</ext-link></mixed-citation></ref><ref id="B23"><mixed-citation xmlns:xlink="http://www.w3.org/1999/xlink" xlink:type="simple"><person-group><name name-style="western"><surname>Girón</surname><given-names>JC</given-names></name><name name-style="western"><surname>Short</surname><given-names>AEZ</given-names></name></person-group> (<year>2021</year>) <article-title>The <tp:taxon-name><tp:taxon-name-part taxon-name-part-type="subfamily">Acidocerinae</tp:taxon-name-part></tp:taxon-name> (<tp:taxon-name><tp:taxon-name-part taxon-name-part-type="order">Coleoptera</tp:taxon-name-part></tp:taxon-name>, <tp:taxon-name><tp:taxon-name-part taxon-name-part-type="family">Hydrophilidae</tp:taxon-name-part></tp:taxon-name>): Taxonomy, classification, and catalog of species.</article-title><source>ZooKeys</source><volume>1045</volume>: <fpage>1</fpage>–<lpage>236</lpage>. <ext-link xlink:href="10.3897/zookeys.1045.63810" ext-link-type="doi" xlink:type="simple">https://doi.org/10.3897/zookeys.1045.63810</ext-link></mixed-citation></ref></ref-list></tp:taxon-treatment>
