# Supplementary material for: ﻿Revision of the Neotropical water scavenger beetle genus Novochares Girón & Short (Coleoptera, Hydrophilidae, Acidocerinae)
Source: Zookeys. 2023 Jul 20;1171:1–112. doi: 10.3897/zookeys.1171.104142 (PMC10846839; doi:10.3897/zookeys.1171.104142)
Supplement: XML Treatment for Novochares trifurcatus [file zookeys.1171.104142-treatment50.xml]

<!DOCTYPE tp:taxon-treatment
  PUBLIC "-//TaxonX//DTD Taxonomic Treatment Publishing DTD v0 20100105//EN" "tax-treatment-NSO.dtd">
<tp:taxon-treatment xmlns:tp="http://www.plazi.org/taxpub"><tp:treatment-meta><kwd-group><label>Taxon classification</label><kwd>
                <named-content content-type="kingdom">Animalia</named-content>
              </kwd><kwd>
                <named-content content-type="order">Coleoptera</named-content>
              </kwd><kwd>
                <named-content content-type="family">Hydrophilidae</named-content>
              </kwd></kwd-group><mixed-citation publication-type="journal"><person-group><name><surname>Short</surname><given-names>Andrew Edward Z.</given-names></name><name><surname>Girón</surname><given-names>Jennifer C.</given-names></name></person-group><article-title>﻿Revision of the Neotropical water scavenger beetle genus <italic><tp:taxon-name><tp:taxon-name-part taxon-name-part-type="genus" reg="Novochares">Novochares</tp:taxon-name-part></tp:taxon-name></italic> Girón &amp; Short (<tp:taxon-name><tp:taxon-name-part taxon-name-part-type="order">Coleoptera</tp:taxon-name-part></tp:taxon-name>, <tp:taxon-name><tp:taxon-name-part taxon-name-part-type="family">Hydrophilidae</tp:taxon-name-part></tp:taxon-name>, <tp:taxon-name><tp:taxon-name-part taxon-name-part-type="subfamily">Acidocerinae</tp:taxon-name-part></tp:taxon-name>)</article-title><source>Zookeys</source><day>20</day><month>07</month><year>2023</year><volume>1171</volume><fpage>1</fpage><lpage>112</lpage><pub-id pub-id-type="doi">10.3897/zookeys.1171.104142</pub-id></mixed-citation></tp:treatment-meta><tp:nomenclature><label>﻿</label><tp:taxon-name>
              <object-id xmlns:xlink="http://www.w3.org/1999/xlink" content-type="arpha" xlink:type="simple">B6224A73-7E74-5A2F-9D1E-EE7D5384A1F4</object-id>
              <tp:taxon-name-part taxon-name-part-type="genus" reg="Novochares">Novochares</tp:taxon-name-part>
              <tp:taxon-name-part taxon-name-part-type="species" reg="trifurcatus">trifurcatus</tp:taxon-name-part>
              <object-id xmlns:xlink="http://www.w3.org/1999/xlink" content-type="zoobank" xlink:type="simple">https://zoobank.org/E3A3003E-AB1D-41F8-8B38-0567164B88C0</object-id>
            </tp:taxon-name><tp:taxon-status xmlns:xlink="http://www.w3.org/1999/xlink" xlink:type="simple">sp. nov.</tp:taxon-status><xref ref-type="fig" rid="F5">Figs 5A</xref><xref ref-type="fig" rid="F27">, 27I, J</xref><xref ref-type="fig" rid="F29">, 29B</xref></tp:nomenclature><tp:treatment-sec sec-type="type material" id="SECID0EKIJM"><title>Type material.</title><p><bold><italic>Holotype</italic> (male)</bold>: “PERU: Loreto: Maynas Province/ <named-content xmlns:xlink="http://www.w3.org/1999/xlink" content-type="dwc:verbatimCoordinates" xlink:type="simple"><named-content content-type="geo-json" specific-use="{&#34;type&#34;:&#34;Point&#34;,&#34;coordinates&#34;:[-73.380783,-3.840500]}" id="NCID0EYIJM" xlink:type="simple">3°50.430’S, 73°22.847'W</named-content></named-content>, 116 m/ ca 10km SW Iquitos, nr. Ninarumi/ leg. S.Baca, 18.i.2020; margin of/ large pond; PE20-0118-02A”, “DNA VOUCHER/ Extraction #/ SLE-2147” (<abbrev xmlns:xlink="http://www.w3.org/1999/xlink" xlink:title="Museo de Historia Natural de la Universidad Nacional Mayor de San Marcos" id="ABBRID0E4IJM" xlink:type="simple">MHNSM</abbrev>).</p></tp:treatment-sec><tp:treatment-sec sec-type="Differential diagnosis" id="SECID0EBJJM"><title>Differential diagnosis.</title><p>The aedeagal form of this species is most similar to <italic><tp:taxon-name><tp:taxon-name-part taxon-name-part-type="genus" reg="Novochares">N.</tp:taxon-name-part><tp:taxon-name-part taxon-name-part-type="species" reg="xingu">xingu</tp:taxon-name-part></tp:taxon-name></italic> (Fig. <xref ref-type="fig" rid="F27">27D</xref>), but that species does not have an elevated ventral plate of the median lobe, so only appears bifid instead of trifid as in this species (Fig. <xref ref-type="fig" rid="F27">27I</xref>). Additionally, <italic><tp:taxon-name><tp:taxon-name-part taxon-name-part-type="genus" reg="Novochares">N.</tp:taxon-name-part><tp:taxon-name-part taxon-name-part-type="species" reg="trifurcatus">trifurcatus</tp:taxon-name-part></tp:taxon-name></italic> is unusual among species of the <italic><tp:taxon-name><tp:taxon-name-part taxon-name-part-type="genus" reg="Novochares"/><tp:taxon-name-part taxon-name-part-type="species" reg="tectiformis">tectiformis</tp:taxon-name-part></tp:taxon-name></italic> species group in that the mesoventrite is not strongly elevated.</p></tp:treatment-sec><tp:treatment-sec sec-type="description" id="SECID0EPKJM"><title>Description.</title><p>Body length 7.0 mm. <bold><italic>Coloration</italic></bold>: Dorsal surfaces dark brown and sheeny. <bold><italic>Head</italic></bold>: Maxillary palps nearly 1.6× longer than width of head, uniformly reddish brown in color. <bold><italic>Thorax</italic></bold>: Ground punctation on pronotum and elytra dense and very shallowly impressed. Elytra without rows of serial punctures, each with very faint rows (one dorsal and two or three lateral) of scarce and weakly marked systematic punctures. Prosternum flat. Posterior elevation of mesoventrite somewhat transverse and weakly elevated, with low medial longitudinal ridge extending anteriorly. <bold><italic>Abdomen</italic></bold>: Apical emargination of fifth ventrite relatively deep, U-shaped. <bold><italic>Aedeagus</italic></bold>: (Figs <xref ref-type="fig" rid="F5">5A</xref>, <xref ref-type="fig" rid="F27">27I, J</xref>) Overall shape pear-like, 2.8× longer than wide; lateral projection on apical region of outer margin of each paramere strongly pointed and ventrally directed; at closest point, dorsal inner margins of parameres separated by distance nearly 1/2 greatest width of a paramere; dorsal plate of median lobe with neck 0.8× as broad as base; arms of dorsal plate of median lobe gradually and weakly narrowing up to mid-length, then uniform in width, slightly curved and apically converging, with apex narrowly rounded and dorsally pointed, nearly 0.24× length of dorsal plate of median lobe; notch between arms at base slightly narrower than base of an arm; ventral plate of median lobe strongly sclerotized, triangular, apically pointed, apex extending nearly to apex of arms of dorsal plate; basal piece 0.29× length of a paramere. In lateral view, aedeagus with ventral outline of parameres 2.8× longer than greatest width near base; dorsal outline nearly straight along basal 1/2, then evenly convex along third 1/4.</p></tp:treatment-sec><tp:treatment-sec sec-type="etymology" id="SECID0EMLJM"><title>Etymology.</title><p><italic>Trifurcatus</italic> (L.), in reference to the three-pronged appearance of the median lobe of the aedeagus, formed by the lateral arms of the dorsal plate and the median projection of the ventral plate.</p></tp:treatment-sec><tp:treatment-sec sec-type="distribution" id="SECID0EULJM"><title>Distribution.</title><p>Only known from the type locality in Peru (Fig. <xref ref-type="fig" rid="F29">29B</xref>).</p></tp:treatment-sec><tp:treatment-sec sec-type="habitat" id="SECID0E5LJM"><title>Habitat.</title><p>The holotype was collected from the margin of a large pond.</p></tp:treatment-sec><tp:treatment-sec sec-type="remarks" id="SECID0EDMJM"><title>Remarks.</title><p>The description of <italic><tp:taxon-name><tp:taxon-name-part taxon-name-part-type="genus" reg="Novochares">Novochares</tp:taxon-name-part><tp:taxon-name-part taxon-name-part-type="species" reg="trifurcatus">trifurcatus</tp:taxon-name-part></tp:taxon-name></italic> is based on a single specimen that was extracted for DNA. The colors described here may not match freshly collected material.</p></tp:treatment-sec><tp:treatment-sec><!--Section generated to contain objects referenced in tp:taxon-treatment.--><fig id="F5" position="float" orientation="portrait"><object-id xmlns:xlink="http://www.w3.org/1999/xlink" content-type="doi" xlink:type="simple">10.3897/zookeys.1171.104142.figure5</object-id><object-id xmlns:xlink="http://www.w3.org/1999/xlink" content-type="arpha" xlink:type="simple">31A2F28D-86B3-597D-BE5C-C8BA7F4CB09C</object-id><label>Figure 5.</label><caption><p>Aedeagi of the <italic><tp:taxon-name><tp:taxon-name-part taxon-name-part-type="genus" reg="Novochares">Novochares</tp:taxon-name-part><tp:taxon-name-part taxon-name-part-type="species" reg="tectiformis">tectiformis</tp:taxon-name-part></tp:taxon-name></italic> species group along with schematic representations of the whole, the parameres (in blue), and the dorsal (in yellow) and ventral (in red) plates of the median lobe <bold>A</bold><italic><tp:taxon-name><tp:taxon-name-part taxon-name-part-type="genus" reg="Novochares">N.</tp:taxon-name-part><tp:taxon-name-part taxon-name-part-type="species" reg="trifurcatus">trifurcatus</tp:taxon-name-part></tp:taxon-name></italic><bold>B</bold><italic><tp:taxon-name><tp:taxon-name-part taxon-name-part-type="genus" reg="Novochares">N.</tp:taxon-name-part><tp:taxon-name-part taxon-name-part-type="species" reg="tectiformis">tectiformis</tp:taxon-name-part></tp:taxon-name></italic><bold>C</bold><italic><tp:taxon-name><tp:taxon-name-part taxon-name-part-type="genus" reg="Novochares">N.</tp:taxon-name-part><tp:taxon-name-part taxon-name-part-type="species" reg="mura">mura</tp:taxon-name-part></tp:taxon-name></italic>.</p></caption><graphic xmlns:xlink="http://www.w3.org/1999/xlink" xlink:href="zookeys-1171-001_article-104142__-g005.jpg" position="float" orientation="portrait" xlink:type="simple" id="oo_881172.jpg"><uri content-type="original_file" xlink:type="simple">https://binary.pensoft.net/fig/881172</uri></graphic></fig><fig id="F27" position="float" orientation="portrait"><object-id xmlns:xlink="http://www.w3.org/1999/xlink" content-type="doi" xlink:type="simple">10.3897/zookeys.1171.104142.figure27</object-id><object-id xmlns:xlink="http://www.w3.org/1999/xlink" content-type="arpha" xlink:type="simple">1880BF73-F722-5A2E-874C-2C7965B4D29B</object-id><label>Figure 27.</label><caption><p>Aedeagi of the <italic><tp:taxon-name><tp:taxon-name-part taxon-name-part-type="genus" reg="Novochares">Novochares</tp:taxon-name-part><tp:taxon-name-part taxon-name-part-type="species" reg="tectiformis">tectiformis</tp:taxon-name-part></tp:taxon-name></italic> species group <bold>A–C</bold><italic><tp:taxon-name><tp:taxon-name-part taxon-name-part-type="genus" reg="Novochares">N.</tp:taxon-name-part><tp:taxon-name-part taxon-name-part-type="species" reg="mura">mura</tp:taxon-name-part></tp:taxon-name></italic><bold>D, E</bold><italic><tp:taxon-name><tp:taxon-name-part taxon-name-part-type="genus" reg="Novochares">N.</tp:taxon-name-part><tp:taxon-name-part taxon-name-part-type="species" reg="xingu">xingu</tp:taxon-name-part></tp:taxon-name></italic><bold>F–H</bold><italic><tp:taxon-name><tp:taxon-name-part taxon-name-part-type="genus" reg="Novochares">N.</tp:taxon-name-part><tp:taxon-name-part taxon-name-part-type="species" reg="danta">danta</tp:taxon-name-part></tp:taxon-name></italic><bold>I, J</bold><italic><tp:taxon-name><tp:taxon-name-part taxon-name-part-type="genus" reg="Novochares">N.</tp:taxon-name-part><tp:taxon-name-part taxon-name-part-type="species" reg="trifurcatus">trifurcatus</tp:taxon-name-part></tp:taxon-name></italic><bold>A, D, F, I</bold> dorsal view <bold>B, E, G</bold> ventral view <bold>C</bold> oblique view <bold>H, J</bold> lateral view.</p></caption><graphic xmlns:xlink="http://www.w3.org/1999/xlink" xlink:href="zookeys-1171-001_article-104142__-g027.jpg" position="float" orientation="portrait" xlink:type="simple" id="oo_881194.jpg"><uri content-type="original_file" xlink:type="simple">https://binary.pensoft.net/fig/881194</uri></graphic></fig><fig id="F29" position="float" orientation="portrait"><object-id xmlns:xlink="http://www.w3.org/1999/xlink" content-type="doi" xlink:type="simple">10.3897/zookeys.1171.104142.figure29</object-id><object-id xmlns:xlink="http://www.w3.org/1999/xlink" content-type="arpha" xlink:type="simple">F4FD1852-9CE4-57AC-937C-0E5D6C7BACE0</object-id><label>Figure 29.</label><caption><p>Distribution of <italic><tp:taxon-name><tp:taxon-name-part taxon-name-part-type="genus" reg="Novochares">Novochares</tp:taxon-name-part><tp:taxon-name-part taxon-name-part-type="species" reg="tectiformis">tectiformis</tp:taxon-name-part></tp:taxon-name></italic> species group <bold>A</bold><italic><tp:taxon-name><tp:taxon-name-part taxon-name-part-type="genus" reg="Novochares">N.</tp:taxon-name-part><tp:taxon-name-part taxon-name-part-type="species" reg="duo">duo</tp:taxon-name-part></tp:taxon-name></italic> (red), <italic><tp:taxon-name><tp:taxon-name-part taxon-name-part-type="genus" reg="Novochares">N.</tp:taxon-name-part><tp:taxon-name-part taxon-name-part-type="species" reg="bolivianus">bolivianus</tp:taxon-name-part></tp:taxon-name></italic> (yellow), <italic><tp:taxon-name><tp:taxon-name-part taxon-name-part-type="genus" reg="Novochares">N.</tp:taxon-name-part><tp:taxon-name-part taxon-name-part-type="species" reg="atlanticus">atlanticus</tp:taxon-name-part></tp:taxon-name></italic> (blue), <italic><tp:taxon-name><tp:taxon-name-part taxon-name-part-type="genus" reg="Novochares">N.</tp:taxon-name-part><tp:taxon-name-part taxon-name-part-type="species" reg="danta">danta</tp:taxon-name-part></tp:taxon-name></italic> (green) <bold>B</bold><italic><tp:taxon-name><tp:taxon-name-part taxon-name-part-type="genus" reg="Novochares">N.</tp:taxon-name-part><tp:taxon-name-part taxon-name-part-type="species" reg="coya">coya</tp:taxon-name-part></tp:taxon-name></italic> (red), <italic><tp:taxon-name><tp:taxon-name-part taxon-name-part-type="genus" reg="Novochares">N.</tp:taxon-name-part><tp:taxon-name-part taxon-name-part-type="species" reg="yora">yora</tp:taxon-name-part></tp:taxon-name></italic> (yellow), <italic><tp:taxon-name><tp:taxon-name-part taxon-name-part-type="genus" reg="Novochares">N.</tp:taxon-name-part><tp:taxon-name-part taxon-name-part-type="species" reg="xingu">xingu</tp:taxon-name-part></tp:taxon-name></italic> (blue), <italic><tp:taxon-name><tp:taxon-name-part taxon-name-part-type="genus" reg="Novochares">N.</tp:taxon-name-part><tp:taxon-name-part taxon-name-part-type="species" reg="mura">mura</tp:taxon-name-part></tp:taxon-name></italic> (green), <italic><tp:taxon-name><tp:taxon-name-part taxon-name-part-type="genus" reg="Novochares">N.</tp:taxon-name-part><tp:taxon-name-part taxon-name-part-type="species" reg="trifurcatus">trifurcatus</tp:taxon-name-part></tp:taxon-name></italic> (purple) <bold>C</bold><italic><tp:taxon-name><tp:taxon-name-part taxon-name-part-type="genus" reg="Novochares">N.</tp:taxon-name-part><tp:taxon-name-part taxon-name-part-type="species" reg="tectiformis">tectiformis</tp:taxon-name-part></tp:taxon-name></italic> (red) <bold>D</bold><italic><tp:taxon-name><tp:taxon-name-part taxon-name-part-type="genus" reg="Novochares">N.</tp:taxon-name-part><tp:taxon-name-part taxon-name-part-type="species" reg="pume">pume</tp:taxon-name-part></tp:taxon-name></italic> (red), <italic><tp:taxon-name><tp:taxon-name-part taxon-name-part-type="genus" reg="Novochares">N.</tp:taxon-name-part><tp:taxon-name-part taxon-name-part-type="species" reg="piaroa">piaroa</tp:taxon-name-part></tp:taxon-name></italic> (yellow), <italic><tp:taxon-name><tp:taxon-name-part taxon-name-part-type="genus" reg="Novochares">N.</tp:taxon-name-part><tp:taxon-name-part taxon-name-part-type="species" reg="florifer">florifer</tp:taxon-name-part></tp:taxon-name></italic> (blue), <italic><tp:taxon-name><tp:taxon-name-part taxon-name-part-type="genus" reg="Novochares">N.</tp:taxon-name-part><tp:taxon-name-part taxon-name-part-type="species" reg="mojenos">mojenos</tp:taxon-name-part></tp:taxon-name></italic> (green), <italic><tp:taxon-name><tp:taxon-name-part taxon-name-part-type="genus" reg="Novochares">N.</tp:taxon-name-part><tp:taxon-name-part taxon-name-part-type="species" reg="tambopatense">tambopatense</tp:taxon-name-part></tp:taxon-name></italic> (purple).</p></caption><graphic xmlns:xlink="http://www.w3.org/1999/xlink" xlink:href="zookeys-1171-001_article-104142__-g029.jpg" position="float" orientation="portrait" xlink:type="simple" id="oo_881196.jpg"><uri content-type="original_file" xlink:type="simple">https://binary.pensoft.net/fig/881196</uri></graphic></fig></tp:treatment-sec></tp:taxon-treatment>
