# Supplementary material for: ﻿Revision of the Neotropical water scavenger beetle genus Novochares Girón & Short (Coleoptera, Hydrophilidae, Acidocerinae)
Source: Zookeys. 2023 Jul 20;1171:1–112. doi: 10.3897/zookeys.1171.104142 (PMC10846839; doi:10.3897/zookeys.1171.104142)
Supplement: XML Treatment for Novochares xingu [file zookeys.1171.104142-treatment51.xml]

<!DOCTYPE tp:taxon-treatment
  PUBLIC "-//TaxonX//DTD Taxonomic Treatment Publishing DTD v0 20100105//EN" "tax-treatment-NSO.dtd">
<tp:taxon-treatment xmlns:tp="http://www.plazi.org/taxpub"><tp:treatment-meta><kwd-group><label>Taxon classification</label><kwd>
                <named-content content-type="kingdom">Animalia</named-content>
              </kwd><kwd>
                <named-content content-type="order">Coleoptera</named-content>
              </kwd><kwd>
                <named-content content-type="family">Hydrophilidae</named-content>
              </kwd></kwd-group><mixed-citation publication-type="journal"><person-group><name><surname>Short</surname><given-names>Andrew Edward Z.</given-names></name><name><surname>Girón</surname><given-names>Jennifer C.</given-names></name></person-group><article-title>﻿Revision of the Neotropical water scavenger beetle genus <italic><tp:taxon-name><tp:taxon-name-part taxon-name-part-type="genus" reg="Novochares">Novochares</tp:taxon-name-part></tp:taxon-name></italic> Girón &amp; Short (<tp:taxon-name><tp:taxon-name-part taxon-name-part-type="order">Coleoptera</tp:taxon-name-part></tp:taxon-name>, <tp:taxon-name><tp:taxon-name-part taxon-name-part-type="family">Hydrophilidae</tp:taxon-name-part></tp:taxon-name>, <tp:taxon-name><tp:taxon-name-part taxon-name-part-type="subfamily">Acidocerinae</tp:taxon-name-part></tp:taxon-name>)</article-title><source>Zookeys</source><day>20</day><month>07</month><year>2023</year><volume>1171</volume><fpage>1</fpage><lpage>112</lpage><pub-id pub-id-type="doi">10.3897/zookeys.1171.104142</pub-id></mixed-citation></tp:treatment-meta><tp:nomenclature><label>﻿</label><tp:taxon-name>
              <object-id xmlns:xlink="http://www.w3.org/1999/xlink" content-type="arpha" xlink:type="simple">1C462888-E1A7-524E-9267-640BD5538662</object-id>
              <tp:taxon-name-part taxon-name-part-type="genus" reg="Novochares">Novochares</tp:taxon-name-part>
              <tp:taxon-name-part taxon-name-part-type="species" reg="xingu">xingu</tp:taxon-name-part>
              <object-id xmlns:xlink="http://www.w3.org/1999/xlink" content-type="zoobank" xlink:type="simple">https://zoobank.org/678985D5-F6F5-4AA1-A07A-DAA5497F4088</object-id>
            </tp:taxon-name><tp:taxon-status xmlns:xlink="http://www.w3.org/1999/xlink" xlink:type="simple">sp. nov.</tp:taxon-status><xref ref-type="fig" rid="F27">Figs 27D, E</xref><xref ref-type="fig" rid="F29">, 29B</xref></tp:nomenclature><tp:treatment-sec sec-type="type material" id="SECID0EFOJM"><title>Type material.</title><p><bold><italic>Holotype</italic> (male)</bold>: “BRAZIL: Pará: Rio Xingu/ Camp (<named-content xmlns:xlink="http://www.w3.org/1999/xlink" content-type="dwc:verbatimCoordinates" xlink:type="simple"><named-content content-type="geo-json" specific-use="{&#34;type&#34;:&#34;Point&#34;,&#34;coordinates&#34;:[-52.366667,-3.650000]}" id="NCID0ETOJM" xlink:type="simple">3°39'S, 52°22'W</named-content></named-content>)/ Altamira (ca. 60 km S.)/ 10 Oct 1986/ P. Spangler &amp; O. Flint”, “Colln. #19, 1<sup>st</sup> jungle/ stream on trail 4” (<abbrev xmlns:xlink="http://www.w3.org/1999/xlink" xlink:title="U.S. National Museum of Natural History, Smithsonian Institution" id="ABBRID0E1OJM" xlink:type="simple">USNM</abbrev>). <bold><italic>Paratypes</italic> (3 exs.): Brazil: Pará</bold>: Same data as type except 12.x.1986, pond at 2<sup>nd</sup> palm grove on trail 1, Colln. #21 (1, <abbrev xmlns:xlink="http://www.w3.org/1999/xlink" xlink:title="Snow Entomological Collection, University of Kansas" id="ABBRID0EEPJM" xlink:type="simple">SEMC</abbrev>); same data as type except 15.x.1986, pond at 2<sup>nd</sup> palm grove on trail 1, Colln. #24 (2, <abbrev xmlns:xlink="http://www.w3.org/1999/xlink" xlink:title="U.S. National Museum of Natural History, Smithsonian Institution" id="ABBRID0EKPJM" xlink:type="simple">USNM</abbrev>).</p></tp:treatment-sec><tp:treatment-sec sec-type="Differential diagnosis" id="SECID0EOPJM"><title>Differential diagnosis.</title><p>See differential diagnosis for <italic><tp:taxon-name><tp:taxon-name-part taxon-name-part-type="genus" reg="Novochares">N.</tp:taxon-name-part><tp:taxon-name-part taxon-name-part-type="species" reg="trifurcatus">trifurcatus</tp:taxon-name-part></tp:taxon-name></italic>.</p></tp:treatment-sec><tp:treatment-sec sec-type="description" id="SECID0E6PJM"><title>Description.</title><p>Body length 7.6–8.0 mm. <bold><italic>Coloration</italic></bold>: Dorsal surfaces dark brown and sheeny, with slightly paler margins of pronotum and elytra. <bold><italic>Head</italic></bold>: Maxillary palps nearly 1.4× longer than width of head, uniformly orange to brown in color. <bold><italic>Thorax</italic></bold>: Ground punctation on pronotum and elytra dense and very shallowly impressed. Elytra without rows of serial punctures, each with very faint rows (one dorsal and two or three lateral) of scarce and weakly marked systematic punctures. Prosternum flat. Posterior elevation of mesoventrite with posterior face somewhat bisinuate and medial longitudinal ridge extending anteriorly (resembling a nose). <bold><italic>Abdomen</italic></bold>: Apical emargination of fifth ventrite relatively deep, U-shaped. <bold><italic>Aedeagus</italic></bold>: (Fig. <xref ref-type="fig" rid="F27">27D, E</xref>) Overall shape pear-like, 2.9× longer than wide; lateral projection on apical region of outer margin of each paramere pointed; at closest point, dorsal inner margins of parameres separated by distance 0.5× greatest width of a paramere; dorsal plate of median lobe with neck 0.6× as broad as base; arms of dorsal plate of median lobe gradually and weakly narrowing towards apex, parallel, with apex narrowly and dorsally pointed, nearly 0.25× length of dorsal plate of median lobe; notch between arms at base slightly narrower than base of an arm; ventral plate of median lobe weakly sclerotized, triangular, apically acute, apex extending to mid-length of dorsal plate; basal piece 0.33× length of a paramere. In lateral view, aedeagus flattened, somewhat triangular, with ventral outline of parameres 5.8× longer than greatest width near base; dorsal outline nearly straight.</p></tp:treatment-sec><tp:treatment-sec sec-type="etymology" id="SECID0EYQJM"><title>Etymology.</title><p>Xingu, in reference to the Xingu peoples of the region where this species is found.</p></tp:treatment-sec><tp:treatment-sec sec-type="distribution" id="SECID0E4QJM"><title>Distribution.</title><p>Known only from several collections at the type locality in Brazil (Pará) (Fig. <xref ref-type="fig" rid="F29">29B</xref>).</p></tp:treatment-sec><tp:treatment-sec sec-type="habitat" id="SECID0EHRJM"><title>Habitat.</title><p>The label data indicate specimens were taken from a “jungle stream” and a “pond”.</p></tp:treatment-sec><tp:treatment-sec><!--Section generated to contain objects referenced in tp:taxon-treatment.--><fig id="F27" position="float" orientation="portrait"><object-id xmlns:xlink="http://www.w3.org/1999/xlink" content-type="doi" xlink:type="simple">10.3897/zookeys.1171.104142.figure27</object-id><object-id xmlns:xlink="http://www.w3.org/1999/xlink" content-type="arpha" xlink:type="simple">1880BF73-F722-5A2E-874C-2C7965B4D29B</object-id><label>Figure 27.</label><caption><p>Aedeagi of the <italic><tp:taxon-name><tp:taxon-name-part taxon-name-part-type="genus" reg="Novochares">Novochares</tp:taxon-name-part><tp:taxon-name-part taxon-name-part-type="species" reg="tectiformis">tectiformis</tp:taxon-name-part></tp:taxon-name></italic> species group <bold>A–C</bold><italic><tp:taxon-name><tp:taxon-name-part taxon-name-part-type="genus" reg="Novochares">N.</tp:taxon-name-part><tp:taxon-name-part taxon-name-part-type="species" reg="mura">mura</tp:taxon-name-part></tp:taxon-name></italic><bold>D, E</bold><italic><tp:taxon-name><tp:taxon-name-part taxon-name-part-type="genus" reg="Novochares">N.</tp:taxon-name-part><tp:taxon-name-part taxon-name-part-type="species" reg="xingu">xingu</tp:taxon-name-part></tp:taxon-name></italic><bold>F–H</bold><italic><tp:taxon-name><tp:taxon-name-part taxon-name-part-type="genus" reg="Novochares">N.</tp:taxon-name-part><tp:taxon-name-part taxon-name-part-type="species" reg="danta">danta</tp:taxon-name-part></tp:taxon-name></italic><bold>I, J</bold><italic><tp:taxon-name><tp:taxon-name-part taxon-name-part-type="genus" reg="Novochares">N.</tp:taxon-name-part><tp:taxon-name-part taxon-name-part-type="species" reg="trifurcatus">trifurcatus</tp:taxon-name-part></tp:taxon-name></italic><bold>A, D, F, I</bold> dorsal view <bold>B, E, G</bold> ventral view <bold>C</bold> oblique view <bold>H, J</bold> lateral view.</p></caption><graphic xmlns:xlink="http://www.w3.org/1999/xlink" xlink:href="zookeys-1171-001_article-104142__-g027.jpg" position="float" orientation="portrait" xlink:type="simple" id="oo_881194.jpg"><uri content-type="original_file" xlink:type="simple">https://binary.pensoft.net/fig/881194</uri></graphic></fig><fig id="F29" position="float" orientation="portrait"><object-id xmlns:xlink="http://www.w3.org/1999/xlink" content-type="doi" xlink:type="simple">10.3897/zookeys.1171.104142.figure29</object-id><object-id xmlns:xlink="http://www.w3.org/1999/xlink" content-type="arpha" xlink:type="simple">F4FD1852-9CE4-57AC-937C-0E5D6C7BACE0</object-id><label>Figure 29.</label><caption><p>Distribution of <italic><tp:taxon-name><tp:taxon-name-part taxon-name-part-type="genus" reg="Novochares">Novochares</tp:taxon-name-part><tp:taxon-name-part taxon-name-part-type="species" reg="tectiformis">tectiformis</tp:taxon-name-part></tp:taxon-name></italic> species group <bold>A</bold><italic><tp:taxon-name><tp:taxon-name-part taxon-name-part-type="genus" reg="Novochares">N.</tp:taxon-name-part><tp:taxon-name-part taxon-name-part-type="species" reg="duo">duo</tp:taxon-name-part></tp:taxon-name></italic> (red), <italic><tp:taxon-name><tp:taxon-name-part taxon-name-part-type="genus" reg="Novochares">N.</tp:taxon-name-part><tp:taxon-name-part taxon-name-part-type="species" reg="bolivianus">bolivianus</tp:taxon-name-part></tp:taxon-name></italic> (yellow), <italic><tp:taxon-name><tp:taxon-name-part taxon-name-part-type="genus" reg="Novochares">N.</tp:taxon-name-part><tp:taxon-name-part taxon-name-part-type="species" reg="atlanticus">atlanticus</tp:taxon-name-part></tp:taxon-name></italic> (blue), <italic><tp:taxon-name><tp:taxon-name-part taxon-name-part-type="genus" reg="Novochares">N.</tp:taxon-name-part><tp:taxon-name-part taxon-name-part-type="species" reg="danta">danta</tp:taxon-name-part></tp:taxon-name></italic> (green) <bold>B</bold><italic><tp:taxon-name><tp:taxon-name-part taxon-name-part-type="genus" reg="Novochares">N.</tp:taxon-name-part><tp:taxon-name-part taxon-name-part-type="species" reg="coya">coya</tp:taxon-name-part></tp:taxon-name></italic> (red), <italic><tp:taxon-name><tp:taxon-name-part taxon-name-part-type="genus" reg="Novochares">N.</tp:taxon-name-part><tp:taxon-name-part taxon-name-part-type="species" reg="yora">yora</tp:taxon-name-part></tp:taxon-name></italic> (yellow), <italic><tp:taxon-name><tp:taxon-name-part taxon-name-part-type="genus" reg="Novochares">N.</tp:taxon-name-part><tp:taxon-name-part taxon-name-part-type="species" reg="xingu">xingu</tp:taxon-name-part></tp:taxon-name></italic> (blue), <italic><tp:taxon-name><tp:taxon-name-part taxon-name-part-type="genus" reg="Novochares">N.</tp:taxon-name-part><tp:taxon-name-part taxon-name-part-type="species" reg="mura">mura</tp:taxon-name-part></tp:taxon-name></italic> (green), <italic><tp:taxon-name><tp:taxon-name-part taxon-name-part-type="genus" reg="Novochares">N.</tp:taxon-name-part><tp:taxon-name-part taxon-name-part-type="species" reg="trifurcatus">trifurcatus</tp:taxon-name-part></tp:taxon-name></italic> (purple) <bold>C</bold><italic><tp:taxon-name><tp:taxon-name-part taxon-name-part-type="genus" reg="Novochares">N.</tp:taxon-name-part><tp:taxon-name-part taxon-name-part-type="species" reg="tectiformis">tectiformis</tp:taxon-name-part></tp:taxon-name></italic> (red) <bold>D</bold><italic><tp:taxon-name><tp:taxon-name-part taxon-name-part-type="genus" reg="Novochares">N.</tp:taxon-name-part><tp:taxon-name-part taxon-name-part-type="species" reg="pume">pume</tp:taxon-name-part></tp:taxon-name></italic> (red), <italic><tp:taxon-name><tp:taxon-name-part taxon-name-part-type="genus" reg="Novochares">N.</tp:taxon-name-part><tp:taxon-name-part taxon-name-part-type="species" reg="piaroa">piaroa</tp:taxon-name-part></tp:taxon-name></italic> (yellow), <italic><tp:taxon-name><tp:taxon-name-part taxon-name-part-type="genus" reg="Novochares">N.</tp:taxon-name-part><tp:taxon-name-part taxon-name-part-type="species" reg="florifer">florifer</tp:taxon-name-part></tp:taxon-name></italic> (blue), <italic><tp:taxon-name><tp:taxon-name-part taxon-name-part-type="genus" reg="Novochares">N.</tp:taxon-name-part><tp:taxon-name-part taxon-name-part-type="species" reg="mojenos">mojenos</tp:taxon-name-part></tp:taxon-name></italic> (green), <italic><tp:taxon-name><tp:taxon-name-part taxon-name-part-type="genus" reg="Novochares">N.</tp:taxon-name-part><tp:taxon-name-part taxon-name-part-type="species" reg="tambopatense">tambopatense</tp:taxon-name-part></tp:taxon-name></italic> (purple).</p></caption><graphic xmlns:xlink="http://www.w3.org/1999/xlink" xlink:href="zookeys-1171-001_article-104142__-g029.jpg" position="float" orientation="portrait" xlink:type="simple" id="oo_881196.jpg"><uri content-type="original_file" xlink:type="simple">https://binary.pensoft.net/fig/881196</uri></graphic></fig></tp:treatment-sec></tp:taxon-treatment>
