# Supplementary material for: ﻿Revision of the Neotropical water scavenger beetle genus Novochares Girón & Short (Coleoptera, Hydrophilidae, Acidocerinae)
Source: Zookeys. 2023 Jul 20;1171:1–112. doi: 10.3897/zookeys.1171.104142 (PMC10846839; doi:10.3897/zookeys.1171.104142)
Supplement: XML Treatment for Novochares inornatus [file zookeys.1171.104142-treatment53.xml]

<!DOCTYPE tp:taxon-treatment
  PUBLIC "-//TaxonX//DTD Taxonomic Treatment Publishing DTD v0 20100105//EN" "tax-treatment-NSO.dtd">
<tp:taxon-treatment xmlns:tp="http://www.plazi.org/taxpub"><tp:treatment-meta><kwd-group><label>Taxon classification</label><kwd>
                <named-content content-type="kingdom">Animalia</named-content>
              </kwd><kwd>
                <named-content content-type="order">Coleoptera</named-content>
              </kwd><kwd>
                <named-content content-type="family">Hydrophilidae</named-content>
              </kwd></kwd-group><mixed-citation publication-type="journal"><person-group><name><surname>Short</surname><given-names>Andrew Edward Z.</given-names></name><name><surname>Girón</surname><given-names>Jennifer C.</given-names></name></person-group><article-title>﻿Revision of the Neotropical water scavenger beetle genus <italic><tp:taxon-name><tp:taxon-name-part taxon-name-part-type="genus" reg="Novochares">Novochares</tp:taxon-name-part></tp:taxon-name></italic> Girón &amp; Short (<tp:taxon-name><tp:taxon-name-part taxon-name-part-type="order">Coleoptera</tp:taxon-name-part></tp:taxon-name>, <tp:taxon-name><tp:taxon-name-part taxon-name-part-type="family">Hydrophilidae</tp:taxon-name-part></tp:taxon-name>, <tp:taxon-name><tp:taxon-name-part taxon-name-part-type="subfamily">Acidocerinae</tp:taxon-name-part></tp:taxon-name>)</article-title><source>Zookeys</source><day>20</day><month>07</month><year>2023</year><volume>1171</volume><fpage>1</fpage><lpage>112</lpage><pub-id pub-id-type="doi">10.3897/zookeys.1171.104142</pub-id></mixed-citation></tp:treatment-meta><tp:nomenclature><label>﻿</label><tp:taxon-name>
              <object-id xmlns:xlink="http://www.w3.org/1999/xlink" content-type="arpha" xlink:type="simple">6C9DA2A8-29CB-580C-8C4B-D1DCC621AEA9</object-id>
              <tp:taxon-name-part taxon-name-part-type="genus" reg="Novochares">Novochares</tp:taxon-name-part>
              <tp:taxon-name-part taxon-name-part-type="species" reg="inornatus">inornatus</tp:taxon-name-part>
            </tp:taxon-name><tp:taxon-authority>(d’Orchymont, 1926)</tp:taxon-authority><tp:nomenclature-citation-list><tp:nomenclature-citation><tp:taxon-name>
                  <tp:taxon-name-part taxon-name-part-type="genus" reg="Helochares">Helochares</tp:taxon-name-part>
                  <tp:taxon-name-part taxon-name-part-type="sensu">(s. str.)</tp:taxon-name-part>
                  <tp:taxon-name-part taxon-name-part-type="species" reg="inornatus">inornatus</tp:taxon-name-part>
                </tp:taxon-name><comment>d’Orchymont, 1926: 235.</comment></tp:nomenclature-citation><tp:nomenclature-citation><tp:taxon-name>
                  <tp:taxon-name-part taxon-name-part-type="genus" reg="Novochares">Novochares</tp:taxon-name-part>
                  <tp:taxon-name-part taxon-name-part-type="species" reg="inornatus">inornatus</tp:taxon-name-part>
                </tp:taxon-name><comment>(d’Orchymont, 1926); <xref ref-type="bibr" rid="B23">Girón and Short 2021</xref>: 205.</comment></tp:nomenclature-citation></tp:nomenclature-citation-list></tp:nomenclature><tp:treatment-sec sec-type="type material" id="SECID0EVYJM"><title>Type material.</title><p><bold><italic>Holotype</italic></bold>: female from French Guiana (“Passoura”) deposited in <abbrev xmlns:xlink="http://www.w3.org/1999/xlink" xlink:title="Institute royal des Sciences naturelles de Belgique" id="ABBRID0EAZJM" xlink:type="simple">IRNSB</abbrev> (not seen).</p></tp:treatment-sec><tp:treatment-sec sec-type="material" id="SECID0EEZJM"><title>Other material examined that has been previously identified as this species</title><p><bold>(3 exs.). Brazil</bold>: Rio Sapio, Rio Solimoes, from water in canoe, 21.ii.1874, [identified and labeled as <tp:taxon-name><tp:taxon-name-part taxon-name-part-type="genus" reg="Novochares"/><tp:taxon-name-part taxon-name-part-type="species" reg="inornatus">inornatus</tp:taxon-name-part></tp:taxon-name> by J. Balfour-Brown] (1, <abbrev xmlns:xlink="http://www.w3.org/1999/xlink" xlink:title="U.S. National Museum of Natural History, Smithsonian Institution" id="ABBRID0EVZJM" xlink:type="simple">USNM</abbrev>). <bold>Paraguay</bold>: Sapucay, “WT Foster Collector”, “<tp:taxon-name><tp:taxon-name-part taxon-name-part-type="genus" reg="Helochares">Helochares</tp:taxon-name-part></tp:taxon-name> (s.str.) sp., prob. <tp:taxon-name><tp:taxon-name-part taxon-name-part-type="genus" reg="Novochares"/><tp:taxon-name-part taxon-name-part-type="species" reg="inornatus">inornatus</tp:taxon-name-part></tp:taxon-name>, wait for males” [identification label by d’Orchymont] (1 female, <abbrev xmlns:xlink="http://www.w3.org/1999/xlink" xlink:title="U.S. National Museum of Natural History, Smithsonian Institution" id="ABBRID0EK1JM" xlink:type="simple">USNM</abbrev>). <bold>Trinidad And Tobago</bold>: Trinidad, “Aug. Busck Collector” “<tp:taxon-name><tp:taxon-name-part taxon-name-part-type="genus" reg="Helochares">Helochares</tp:taxon-name-part></tp:taxon-name> (s.str.) prob. <tp:taxon-name><tp:taxon-name-part taxon-name-part-type="genus" reg="Novochares"/><tp:taxon-name-part taxon-name-part-type="species" reg="inornatus">inornatus</tp:taxon-name-part></tp:taxon-name>, wait for males” [identification label by d’Orchymont] (1 female, <abbrev xmlns:xlink="http://www.w3.org/1999/xlink" xlink:title="U.S. National Museum of Natural History, Smithsonian Institution" id="ABBRID0E61JM" xlink:type="simple">USNM</abbrev>).</p></tp:treatment-sec><tp:treatment-sec sec-type="remarks" id="SECID0ED2JM"><title>Remarks.</title><p><xref ref-type="bibr" rid="B8">d’Orchymont (1926)</xref> described <italic><tp:taxon-name><tp:taxon-name-part taxon-name-part-type="genus" reg="Novochares">N.</tp:taxon-name-part><tp:taxon-name-part taxon-name-part-type="species" reg="inornatus">inornatus</tp:taxon-name-part></tp:taxon-name></italic> from four female specimens (the holotype from French Guiana, and three others from São Paulo, Brazil). The species is described as large (9 mm) and dull black in color. At the time of its description, there were no other large, black species known from South America and it would have been obviously distinct. However, now that we know there are several large and dark species in South America that are essentially externally indistinguishable from each other, the fact that the type series is entirely female presents a problem. Indeed, d’Orchymont seems to have subsequently realized this issue: several female specimens in the <abbrev xmlns:xlink="http://www.w3.org/1999/xlink" xlink:title="U.S. National Museum of Natural History, Smithsonian Institution" id="ABBRID0EY2JM" xlink:type="simple">USNM</abbrev> collection (from Trinidad and Paraguay) labeled by him as “prob. <tp:taxon-name><tp:taxon-name-part taxon-name-part-type="genus" reg="Novochares"/><tp:taxon-name-part taxon-name-part-type="species" reg="inornatus">inornatus</tp:taxon-name-part></tp:taxon-name>, wait for males”.</p><p>We note that <xref ref-type="bibr" rid="B1">Balfour-Browne (1939)</xref> identified specimens from Guyana and Brazil as <italic><tp:taxon-name><tp:taxon-name-part taxon-name-part-type="genus" reg="Novochares">N.</tp:taxon-name-part><tp:taxon-name-part taxon-name-part-type="species" reg="inornatus">inornatus</tp:taxon-name-part></tp:taxon-name></italic>. From Guyana (Upper Kutari River), he examined one “immature male”, which he dissected and illustrated the aedeagus (fig. 4 in <xref ref-type="bibr" rid="B1">Balfour-Browne 1939</xref>). From Brazil (Amazonas: Rio Sappo, Rio Solimoes) he examined one male and two females. Based on the drawing, it seems likely that the specimens that Balfour-Browne examined are of what we have named here as <italic><tp:taxon-name><tp:taxon-name-part taxon-name-part-type="genus" reg="Novochares">N.</tp:taxon-name-part><tp:taxon-name-part taxon-name-part-type="species" reg="duo">duo</tp:taxon-name-part></tp:taxon-name></italic> sp. nov. However, there is no way to know if males identified by Balfour-Browne from Guyana and Brazil are conspecific with the type female from French Guiana.</p><p>There are several species in French Guiana that match the size and color of <italic><tp:taxon-name><tp:taxon-name-part taxon-name-part-type="genus" reg="Novochares">N.</tp:taxon-name-part><tp:taxon-name-part taxon-name-part-type="species" reg="inornatus">inornatus</tp:taxon-name-part></tp:taxon-name></italic>: <italic><tp:taxon-name><tp:taxon-name-part taxon-name-part-type="genus" reg="Novochares">N.</tp:taxon-name-part><tp:taxon-name-part taxon-name-part-type="species" reg="duo">duo</tp:taxon-name-part></tp:taxon-name></italic> sp. nov., <italic><tp:taxon-name><tp:taxon-name-part taxon-name-part-type="genus" reg="Novochares">N.</tp:taxon-name-part><tp:taxon-name-part taxon-name-part-type="species" reg="tectiformis">tectiformis</tp:taxon-name-part></tp:taxon-name></italic>, <italic><tp:taxon-name><tp:taxon-name-part taxon-name-part-type="genus" reg="Novochares">N.</tp:taxon-name-part><tp:taxon-name-part taxon-name-part-type="species" reg="coya">coya</tp:taxon-name-part></tp:taxon-name></italic>, and <italic><tp:taxon-name><tp:taxon-name-part taxon-name-part-type="genus" reg="Novochares">N.</tp:taxon-name-part><tp:taxon-name-part taxon-name-part-type="species" reg="orchis">orchis</tp:taxon-name-part></tp:taxon-name></italic> sp. nov. Yet, there is no way at present (morphologically) to be sure which one the female type represents. Therefore, to better stabilize the nomenclature of the genus, we place the name <italic><tp:taxon-name><tp:taxon-name-part taxon-name-part-type="genus" reg="Novochares">N.</tp:taxon-name-part><tp:taxon-name-part taxon-name-part-type="species" reg="inornatus">inornatus</tp:taxon-name-part></tp:taxon-name></italic> as incertae sedis.</p></tp:treatment-sec><ref-list><ref id="B23"><mixed-citation xmlns:xlink="http://www.w3.org/1999/xlink" xlink:type="simple"><person-group><name name-style="western"><surname>Girón</surname><given-names>JC</given-names></name><name name-style="western"><surname>Short</surname><given-names>AEZ</given-names></name></person-group> (<year>2021</year>) <article-title>The <tp:taxon-name><tp:taxon-name-part taxon-name-part-type="subfamily">Acidocerinae</tp:taxon-name-part></tp:taxon-name> (<tp:taxon-name><tp:taxon-name-part taxon-name-part-type="order">Coleoptera</tp:taxon-name-part></tp:taxon-name>, <tp:taxon-name><tp:taxon-name-part taxon-name-part-type="family">Hydrophilidae</tp:taxon-name-part></tp:taxon-name>): Taxonomy, classification, and catalog of species.</article-title><source>ZooKeys</source><volume>1045</volume>: <fpage>1</fpage>–<lpage>236</lpage>. <ext-link xlink:href="10.3897/zookeys.1045.63810" ext-link-type="doi" xlink:type="simple">https://doi.org/10.3897/zookeys.1045.63810</ext-link></mixed-citation></ref><ref id="B8"><mixed-citation xmlns:xlink="http://www.w3.org/1999/xlink" xlink:type="simple"><person-group><name name-style="western"><surname>d’Orchymont</surname><given-names>A</given-names></name></person-group> (<year>1926</year>) <article-title>Contribution à l’étude des Hydrophilides VI.</article-title><source>Bulletin et Annales de la Société entomologique de Belgique</source><volume>66</volume>: <fpage>201</fpage>–<lpage>248</lpage>. <ext-link xlink:href="https://babel.hathitrust.org/cgi/pt?id=uc1.b3307256&amp;view=1up&amp;seq=207" ext-link-type="uri" xlink:type="simple">https://babel.hathitrust.org/cgi/pt?id=uc1.b3307256&amp;view=1up&amp;seq=207</ext-link></mixed-citation></ref><ref id="B1"><mixed-citation xmlns:xlink="http://www.w3.org/1999/xlink" xlink:type="simple"><person-group><name name-style="western"><surname>Balfour-Browne</surname><given-names>J</given-names></name></person-group> (<year>1939</year>) <article-title>Contribution to the Study of the Palpicornia. Part III.</article-title><source>Annals &amp; Magazine of Natural History</source><volume>11</volume>(<issue>4</issue>): <fpage>289</fpage>–<lpage>310</lpage>. <ext-link xlink:href="10.10%C2%AD80%C2%AD/00222933908526990" ext-link-type="doi" xlink:type="simple">https://doi.org/10.10­80­/00222933908526990</ext-link></mixed-citation></ref></ref-list></tp:taxon-treatment>
